# Supplementary material for: Proteomic analysis of corneal endothelial cell-descemet membrane tissues reveals influence of insulin dependence and disease severity in type 2 diabetes mellitus
Source: PLoS One. 2018 Mar 12;13(3):e0192287. doi: 10.1371/journal.pone.0192287 (PMC5846724; doi:10.1371/journal.pone.0192287)
Supplement: S1 Table — All peptide intensities are listed for each isotope of every protein identified in this study. Samples are identified at the top of the spreadsheep by number corresponding to demographic data in Table 1, and diagnosis is listed below each sample. (XLS) [file pone.0192287.s001.xls]

## Sheet: Intensities - DMEC
Protein	Gene name	Description	Locus tags	up_id	up_os	up_oc	ncbi_taxid	up_kegg	Sample 1	Sample 2	Sample 3	Sample 4	Sample 5	Sample 6	Sample 7	Sample 8	Sample 9	Sample 10	Sample 11	Sample 12	Sample 13	Sample 14	Sample 15	Sample 16	Sample 17	Sample 18	Sample 19
									ND	ND	ND	ND	NAD-ni	NAD-ni	NAD-ni	NAD-ni	NAD-ni	NAD-i	NAD-i	NAD-i	NAD-i	NAD-i	AD	AD	AD	AD	AD
I3L1Y5	P4HB	Protein disulfide-isomerase		I3L1Y5_HUMAN Unreviewed; 54 AA.	Homo sapiens (Human).	Eukaryota; Metazoa; Chordata; Craniata; Vertebrata; Euteleostomi;Mammalia; Eutheria; Euarchontoglires; Primates; Haplorrhini;Catarrhini; Hominidae; Homo.	9606		8.69039	8.32728	8.33004	8.28628	8.70751	8.14244	8.45148	8.21316	7.42666	6.29451	8.07586	7.85131	8.34695	8.10305	7.73424	8.01048	7.62944	8.40985	8.40999
B2RBW4		DNA ligase		B2RBW4_HUMAN Unreviewed; 911 AA.	Homo sapiens (Human).	Eukaryota; Metazoa; Chordata; Craniata; Vertebrata; Euteleostomi;Mammalia; Eutheria; Euarchontoglires; Primates; Haplorrhini;Catarrhini; Hominidae; Homo.	9606			7.20108	6.09206	7.05014		7.53512	7.85021		6.32373	7.30854	6.73119	7.33833	7.07995	6.45151	6.45081	7.50045	6.96831	7.02297	6.65891
Q147W7	KRT1B	KRT1B protein		Q147W7_HUMAN Unreviewed; 345 AA.	Homo sapiens (Human).	Eukaryota; Metazoa; Chordata; Craniata; Vertebrata; Euteleostomi;Mammalia; Eutheria; Euarchontoglires; Primates; Haplorrhini;Catarrhini; Hominidae; Homo.	9606		6.88863	7.30609	7.1682	8.45897	6.696	8.40163	8.1423	7.36229	8.9023	8.37061	8.51991		7.47032	8.06372	7.04354	6.13813	6.88847		6.8692
Q9NR50	EIF2B3	Translation initiation factor eIF-2B subunit gamma		EI2BG_HUMAN Reviewed; 452 AA.	Homo sapiens (Human).	Eukaryota; Metazoa; Chordata; Craniata; Vertebrata; Euteleostomi;Mammalia; Eutheria; Euarchontoglires; Primates; Haplorrhini;Catarrhini; Hominidae; Homo.	9606	hsa:8891	7.55169	7.55109	7.31832		7.39891		7.40152						7.41713		7.04919		7.12734	7.46774	7.54875
Q9HC10	OTOF	Otoferlin		OTOF_HUMAN Reviewed; 1997 AA.	Homo sapiens (Human).	Eukaryota; Metazoa; Chordata; Craniata; Vertebrata; Euteleostomi;Mammalia; Eutheria; Euarchontoglires; Primates; Haplorrhini;Catarrhini; Hominidae; Homo.	9606	hsa:9381	9.30842	9.24013	9.23934	8.93624	9.18819	9.14827	9.03292	8.91173	8.74303	7.63697	8.93954	8.73863	9.0613	8.92642	8.89766	8.78767	8.79159	9.02957	8.39234
A7XZE4	TPM2b	Beta tropomyosin isoform		A7XZE4_HUMAN Unreviewed; 284 AA.	Homo sapiens (Human).	Eukaryota; Metazoa; Chordata; Craniata; Vertebrata; Euteleostomi;Mammalia; Eutheria; Euarchontoglires; Primates; Haplorrhini;Catarrhini; Hominidae; Homo.	9606		9.701	9.49027	9.48394	9.08574	9.76507	9.43954	9.63273	9.36847	9.23814	7.64173	9.36667	9.08584	9.37172	9.5818	9.10793	9.32955	8.88442	9.42814	9.84901
P02534		Keratin, type I microfibrillar 48 kDa, component 8C-1							6.8955	6.80205	8.53868	7.4389	7.12156	7.58755	7.17938	6.67356	6.52516	7.98773	8.03442	6.73733	6.85702	7.00831	6.89109	7.00358	6.66649	6.98829	7.81913
A0A024RDE8	PDLIM5	PDZ and LIM domain 5, isoform CRA_c		A0A024RDE8_HUMAN Unreviewed; 596 AA.	Homo sapiens (Human).	Eukaryota; Metazoa; Chordata; Craniata; Vertebrata; Euteleostomi;Mammalia; Eutheria; Euarchontoglires; Primates; Haplorrhini;Catarrhini; Hominidae; Homo.	9606	hsa:10611	9.36589	9.57426	9.49797	9.07995	9.34895	9.15489	9.3883	9.15876	8.9635	7.3128	8.81202	8.94778	9.18132	9.45054	9.13259	9.05022	9.05804	9.23846	9.47667
O00299	CLIC1	Chloride intracellular channel protein 1		CLIC1_HUMAN Reviewed; 241 AA.	Homo sapiens (Human).	Eukaryota; Metazoa; Chordata; Craniata; Vertebrata; Euteleostomi;Mammalia; Eutheria; Euarchontoglires; Primates; Haplorrhini;Catarrhini; Hominidae; Homo.	9606	hsa:1192	9.35291	9.35304	9.19236	8.53606	9.11708	8.68481	9.02625	8.83467	8.68842		8.99385	8.59153	9.041	9.61089	8.49944	9.22117	8.82832	9.12402	9.36099
V9GYG9	APOA2	Apolipoprotein A-II		V9GYG9_HUMAN Unreviewed; 95 AA.	Homo sapiens (Human).	Eukaryota; Metazoa; Chordata; Craniata; Vertebrata; Euteleostomi;Mammalia; Eutheria; Euarchontoglires; Primates; Haplorrhini;Catarrhini; Hominidae; Homo.	9606		9.16027	8.92623	9.0101	8.43022	8.72056	9.049	9.14643	8.65843	8.53591	7.97792	8.95937	8.35437	8.43896	9.07968	8.96823	8.17976	9.0825	8.89631	9.33936
H0YEV2	CTTN	Src substrate cortactin		H0YEV2_HUMAN Unreviewed; 128 AA.	Homo sapiens (Human).	Eukaryota; Metazoa; Chordata; Craniata; Vertebrata; Euteleostomi;Mammalia; Eutheria; Euarchontoglires; Primates; Haplorrhini;Catarrhini; Hominidae; Homo.	9606		7.86018	7.7749	7.52366		7.97943		7.67107						7.47896	7.92255	7.00163	8.17162	7.39663	8.13793	8.31757
Q5JXI2	FHL1	Four and a half LIM domains protein 1		Q5JXI2_HUMAN Unreviewed; 210 AA.	Homo sapiens (Human).	Eukaryota; Metazoa; Chordata; Craniata; Vertebrata; Euteleostomi;Mammalia; Eutheria; Euarchontoglires; Primates; Haplorrhini;Catarrhini; Hominidae; Homo.	9606		8.6824	9.09551	8.79559	7.89526	8.44139	7.64398	8.20298	7.8634	6.74548	7.52959	6.98812	7.28432	8.20285	8.73194	7.80603	8.1442	6.93491	8.35529	8.60532
E9PPH0	CHID1	Chitinase domain-containing protein 1		E9PPH0_HUMAN Unreviewed; 162 AA.	Homo sapiens (Human).	Eukaryota; Metazoa; Chordata; Craniata; Vertebrata; Euteleostomi;Mammalia; Eutheria; Euarchontoglires; Primates; Haplorrhini;Catarrhini; Hominidae; Homo.	9606			7.36715									7.61147		7.51679				6.64277
B4DU00		cDNA FLJ54547, highly similar to Alpha-1 catenin (Cadherin-associated protein)		B4DU00_HUMAN Unreviewed; 803 AA.	Homo sapiens (Human).	Eukaryota; Metazoa; Chordata; Craniata; Vertebrata; Euteleostomi;Mammalia; Eutheria; Euarchontoglires; Primates; Haplorrhini;Catarrhini; Hominidae; Homo.	9606		9.48213	8.98707	9.12911	8.34448	9.15309	8.72762	9.15845	8.87869	8.82998		8.54757	8.81094	8.82514	6.85131	8.84353	8.50132	8.84843	8.957	9.05102
B4DE36		Glucose-6-phosphate isomerase		B4DE36_HUMAN Unreviewed; 530 AA.	Homo sapiens (Human).	Eukaryota; Metazoa; Chordata; Craniata; Vertebrata; Euteleostomi;Mammalia; Eutheria; Euarchontoglires; Primates; Haplorrhini;Catarrhini; Hominidae; Homo.	9606		11.1766	10.7973	10.8215	10.7165	10.8449	10.6802	10.8001	10.8274	10.5672	9.29999	10.616	10.4343	10.7356	10.9891	10.5662	10.7276	10.3974	10.8594	10.7177
A0A143G082	COX2	Cytochrome c oxidase subunit 2		A0A143G082_HUMAN Unreviewed; 227 AA.	Homo sapiens (Human).	Eukaryota; Metazoa; Chordata; Craniata; Vertebrata; Euteleostomi;Mammalia; Eutheria; Euarchontoglires; Primates; Haplorrhini;Catarrhini; Hominidae; Homo.	9606		9.85663	9.65404	9.60852	9.3896	9.60491	9.18281	9.59712	9.38661	9.18315	7.61161	9.29024	9.31587	9.57194	8.88157	9.6008	9.66022	9.14932	9.78802	9.49655
E5DYL4	ND5	NADH-ubiquinone oxidoreductase chain 5		E5DYL4_HUMAN Unreviewed; 603 AA.	Homo sapiens (Human).	Eukaryota; Metazoa; Chordata; Craniata; Vertebrata; Euteleostomi;Mammalia; Eutheria; Euarchontoglires; Primates; Haplorrhini;Catarrhini; Hominidae; Homo.	9606		8.61453	8.6102	8.52193	8.2928	8.51431	7.40181	8.54011	8.1823	8.21037		7.8543	7.85229	8.51084	8.5311	8.08549	8.46476	6.76411	8.54001	7.94437
P13861	PRKAR2A	cAMP-dependent protein kinase type II-alpha regulatory subunit		KAP2_HUMAN Reviewed; 404 AA.	Homo sapiens (Human).	Eukaryota; Metazoa; Chordata; Craniata; Vertebrata; Euteleostomi;Mammalia; Eutheria; Euarchontoglires; Primates; Haplorrhini;Catarrhini; Hominidae; Homo.	9606	hsa:5576	8.73544	8.57	8.53852	8.90557	8.69484	8.0525	8.63183	7.97853	7.16549		7.7414	7.59265	8.02682	8.42193	7.91629	8.46331	7.59745	8.72135	8.7309
Q71UM7		Beta-subunit signal transducing proteins GS/GI		Q71UM7_HUMAN Unreviewed; 127 AA.	Homo sapiens (Human).	Eukaryota; Metazoa; Chordata; Craniata; Vertebrata; Euteleostomi;Mammalia; Eutheria; Euarchontoglires; Primates; Haplorrhini;Catarrhini; Hominidae; Homo.	9606		7.80981	8.26316	7.11682	7.62786	8.16215	7.30889	7.34819	6.10679	7.23541	7.83558	7.86082	7.27987	7.3118	7.29558	7.72895	7.67482	7.14812	7.45842	6.33931
B4DP54		Tubulin beta chain		B4DP54_HUMAN Unreviewed; 418 AA.	Homo sapiens (Human).	Eukaryota; Metazoa; Chordata; Craniata; Vertebrata; Euteleostomi;Mammalia; Eutheria; Euarchontoglires; Primates; Haplorrhini;Catarrhini; Hominidae; Homo.	9606		9.37894	9.20886	9.29397	9.11197	9.36184	8.91835	9.24428	9.04438	8.89933	7.65656	9.02954	8.8352	9.12034	9.52328	9.11463	9.16473	9.22733	9.36508	9.49629
D6RJ97	TARS	Threonine--tRNA ligase, cytoplasmic		D6RJ97_HUMAN Unreviewed; 55 AA.	Homo sapiens (Human).	Eukaryota; Metazoa; Chordata; Craniata; Vertebrata; Euteleostomi;Mammalia; Eutheria; Euarchontoglires; Primates; Haplorrhini;Catarrhini; Hominidae; Homo.	9606		7.54001	7.33339	7.33004	7.56821	7.96658	7.43174	7.39235	7.44274	8.04469	5.74289	6.94235	6.71601	7.03924	7.66674		7.63459	6.45939	7.57315	7.92977
Q15233	NONO	Non-POU domain-containing octamer-binding protein		NONO_HUMAN Reviewed; 471 AA.	Homo sapiens (Human).	Eukaryota; Metazoa; Chordata; Craniata; Vertebrata; Euteleostomi;Mammalia; Eutheria; Euarchontoglires; Primates; Haplorrhini;Catarrhini; Hominidae; Homo.	9606	hsa:4841	9.21718	8.84979	9.09278	8.56769	9.05322	8.91873	9.21178	8.9621	8.73405		8.70816	8.33607	8.81996	8.67055	8.97336	8.69636	8.68792	9.02507	9.2008
Q8NB90	SPATA5	Spermatogenesis-associated protein 5		SPAT5_HUMAN Reviewed; 893 AA.	Homo sapiens (Human).	Eukaryota; Metazoa; Chordata; Craniata; Vertebrata; Euteleostomi;Mammalia; Eutheria; Euarchontoglires; Primates; Haplorrhini;Catarrhini; Hominidae; Homo.	9606	hsa:166378	7.66995	7.45122	8.47228	7.52499	7.42772	8.29932	7.85487	8.19315	7.10824	5.79836	7.98744	7.21804	6.40005	7.47126	6.95141	6.62601	7.08992	6.57321	7.96091
A0A0S2Z2Z6	ANXA6	Annexin		A0A0S2Z2Z6_HUMAN Unreviewed; 673 AA.	Homo sapiens (Human).	Eukaryota; Metazoa; Chordata; Craniata; Vertebrata; Euteleostomi;Mammalia; Eutheria; Euarchontoglires; Primates; Haplorrhini;Catarrhini; Hominidae; Homo.	9606	hsa:309	10.4224	10.4142	10.1403	10.0579	10.1311	10.1416	10.19	10.0285	9.85496	7.5193	9.9157	9.78173	10.0762	9.54358	9.87581	9.87086	9.71496	10.0697	9.86954
A6YTJ7	ATP8	ATP synthase protein 8		A6YTJ7_HUMAN Unreviewed; 68 AA.	Homo sapiens (Human).	Eukaryota; Metazoa; Chordata; Craniata; Vertebrata; Euteleostomi;Mammalia; Eutheria; Euarchontoglires; Primates; Haplorrhini;Catarrhini; Hominidae; Homo.	9606		9.21326	9.00423	8.92285	8.71582	9.09162	8.47932	8.52075	7.92831	7.43018	7.63063	7.12722	8.41351	8.51778	6.21921	8.45904	8.26276	8.47006	8.35567	8.24857
A0A140TA33	TNXB	Tenascin-X		A0A140TA33_HUMAN Unreviewed; 4242 AA.	Homo sapiens (Human).	Eukaryota; Metazoa; Chordata; Craniata; Vertebrata; Euteleostomi;Mammalia; Eutheria; Euarchontoglires; Primates; Haplorrhini;Catarrhini; Hominidae; Homo.	9606							7.87459		7.91132	8.02673								7.04326
Q9GZT8	NIF3L1	NIF3-like protein 1		NIF3L_HUMAN Reviewed; 377 AA.	Homo sapiens (Human).	Eukaryota; Metazoa; Chordata; Craniata; Vertebrata; Euteleostomi;Mammalia; Eutheria; Euarchontoglires; Primates; Haplorrhini;Catarrhini; Hominidae; Homo.	9606	hsa:60491	8.00864	7.9881	7.73891	7.5571	7.88761	7.18761	7.3305					6.81359	7.72343	8.37066	8.08516		7.96003	8.15594	8.51879
A0A024QZ63	hCG_27198	HCG27198, isoform CRA_c		A0A024QZ63_HUMAN Unreviewed; 2039 AA.	Homo sapiens (Human).	Eukaryota; Metazoa; Chordata; Craniata; Vertebrata; Euteleostomi;Mammalia; Eutheria; Euarchontoglires; Primates; Haplorrhini;Catarrhini; Hominidae; Homo.	9606		8.33353	8.1317	7.88893		8.07842	7.72923		8.24731					7.60165		7.71145	8.03854	6.92227	8.12099	8.31911
B2RAP4		cDNA, FLJ95037, highly similar to Homo sapiens acyl-CoA synthetase medium-chain family member 1 (ACSM1), mRNA		B2RAP4_HUMAN Unreviewed; 577 AA.	Homo sapiens (Human).	Eukaryota; Metazoa; Chordata; Craniata; Vertebrata; Euteleostomi;Mammalia; Eutheria; Euarchontoglires; Primates; Haplorrhini;Catarrhini; Hominidae; Homo.	9606	hsa:116285	8.09282	7.72148	7.91283	8.23304	7.73587	7.1914	7.96209	7.34057	7.22685	6.35731	6.54504	7.63097	7.64004	8.244	7.39046	7.49653	7.05907	7.67801	9.22793
B2R6N6		cDNA, FLJ93036, highly similar to Homo sapiens tyrosine 3-monooxygenase/tryptophan 5-monooxygenaseactivation protein, eta polypeptide (YWHAH), mRNA		B2R6N6_HUMAN Unreviewed; 246 AA.	Homo sapiens (Human).	Eukaryota; Metazoa; Chordata; Craniata; Vertebrata; Euteleostomi;Mammalia; Eutheria; Euarchontoglires; Primates; Haplorrhini;Catarrhini; Hominidae; Homo.	9606		9.03587	8.89332	8.98974	8.62514	8.87369	8.49119	8.92757	8.64013	8.54489	7.30854	8.47104	8.70184	8.8139	8.95978	8.62652	8.52297	8.49695	8.82296	9.23688
A0A0G2RGN3	ND5	NADH-ubiquinone oxidoreductase chain 5		A0A0G2RGN3_HUMAN Unreviewed; 603 AA.	Homo sapiens (Human).	Eukaryota; Metazoa; Chordata; Craniata; Vertebrata; Euteleostomi;Mammalia; Eutheria; Euarchontoglires; Primates; Haplorrhini;Catarrhini; Hominidae; Homo.	9606		8.63972	8.62301	8.55085	8.2928	8.5898	7.40181	8.59602	8.21382	8.21037		7.8543	7.85229	8.5641	8.5311	8.08549	8.46476	6.76411	8.56848	7.98811
B3KSL5		cDNA FLJ36545 fis, clone TRACH2006670, highly similar to RNA-binding protein Luc7-like 2		B3KSL5_HUMAN Unreviewed; 392 AA.	Homo sapiens (Human).	Eukaryota; Metazoa; Chordata; Craniata; Vertebrata; Euteleostomi;Mammalia; Eutheria; Euarchontoglires; Primates; Haplorrhini;Catarrhini; Hominidae; Homo.	9606		8.18596	7.8678	7.51945	7.65762	8.11207	6.97943	7.58442	7.91802			7.22532		7.52402		7.45124		6.93926	7.15971	7.65723
B4E367		cDNA FLJ61564, highly similar to Plexin domain-containing protein 2		B4E367_HUMAN Unreviewed; 515 AA.	Homo sapiens (Human).	Eukaryota; Metazoa; Chordata; Craniata; Vertebrata; Euteleostomi;Mammalia; Eutheria; Euarchontoglires; Primates; Haplorrhini;Catarrhini; Hominidae; Homo.	9606		8.27777	7.84303	9.27906	9.09813	8.59193	8.74167	8.71158	9.40989	8.25972	7.87628	7.92502	9.48557	8.05783	8.13864	8.44943	8.48835	8.98534	8.46892	8.24554
Q8TBK5	RPL6	60S ribosomal protein L6		Q8TBK5_HUMAN Unreviewed; 288 AA.	Homo sapiens (Human).	Eukaryota; Metazoa; Chordata; Craniata; Vertebrata; Euteleostomi;Mammalia; Eutheria; Euarchontoglires; Primates; Haplorrhini;Catarrhini; Hominidae; Homo.	9606		9.71902	9.42799	9.50355	9.37569	9.29285	9.1252	9.43655	9.42089	9.31095	7.74872	8.36987	9.00234	8.59685	8.44671	9.37461	9.00256	8.92784	9.28158	9.42297
Q8N9M3	ZNF135	Zinc finger protein 135		Q8N9M3_HUMAN Unreviewed; 616 AA.	Homo sapiens (Human).	Eukaryota; Metazoa; Chordata; Craniata; Vertebrata; Euteleostomi;Mammalia; Eutheria; Euarchontoglires; Primates; Haplorrhini;Catarrhini; Hominidae; Homo.	9606	hsa:7694														7.8766			7.33431
Q96FQ6	S100A16	Protein S100-A16		S10AG_HUMAN Reviewed; 103 AA.	Homo sapiens (Human).	Eukaryota; Metazoa; Chordata; Craniata; Vertebrata; Euteleostomi;Mammalia; Eutheria; Euarchontoglires; Primates; Haplorrhini;Catarrhini; Hominidae; Homo.	9606	hsa:140576	6.76573	6.46266	6.21152	7.25874	7.27831	7.69249	5.90219	7.38364	5.97355	5.30222	7.41392	6.01702	6.49825	6.70922	7.91546		6.63899	6.19753	6.57414
Q562S2	ACT	Actin-like protein		Q562S2_HUMAN Unreviewed; 103 AA.	Homo sapiens (Human).	Eukaryota; Metazoa; Chordata; Craniata; Vertebrata; Euteleostomi;Mammalia; Eutheria; Euarchontoglires; Primates; Haplorrhini;Catarrhini; Hominidae; Homo.	9606			7.52054	8.65857	7.88416	7.65827	8.79142	7.195	8.5055	8.77778	7.30854	8.24234	8.63015	7.07995	6.45151	6.92844	7.50045	8.37341	8.36584	7.88844
A0A0A0MSK8	ASPH	Aspartyl/asparaginyl beta-hydroxylase		A0A0A0MSK8_HUMAN Unreviewed; 294 AA.	Homo sapiens (Human).	Eukaryota; Metazoa; Chordata; Craniata; Vertebrata; Euteleostomi;Mammalia; Eutheria; Euarchontoglires; Primates; Haplorrhini;Catarrhini; Hominidae; Homo.	9606			7.3052	7.55962		7.31064	7.29934	7.39232	7.28774	7.12327		7.12783	7.29106	8.11617	7.33995	7.65535	8.25787	7.48313	8.25738	7.93787
E7EUE6	SCN3A	Sodium channel protein type 3 subunit alpha		E7EUE6_HUMAN Unreviewed; 1364 AA.	Homo sapiens (Human).	Eukaryota; Metazoa; Chordata; Craniata; Vertebrata; Euteleostomi;Mammalia; Eutheria; Euarchontoglires; Primates; Haplorrhini;Catarrhini; Hominidae; Homo.	9606		7.77484	6.85481	7.83538	6.87452	6.40117	8.00849	7.93298	6.8508	6.59411	7.63063	7.4576	6.56243	9.18825	8.86376	8.89587	8.2491	6.6024	8.57213	6.75542
Q9UGI5	GAD65	Glutamic acid decarboxylase		Q9UGI5_HUMAN Unreviewed; 419 AA.	Homo sapiens (Human).	Eukaryota; Metazoa; Chordata; Craniata; Vertebrata; Euteleostomi;Mammalia; Eutheria; Euarchontoglires; Primates; Haplorrhini;Catarrhini; Hominidae; Homo.	9606		7.62521	9.26713	7.50473	6.85489	7.46926	6.23448	7.32478	7.38364	6.67711	5.30222	7.15408	7.33112	7.19	7.20538	5.93666	6.76389	6.36298	7.22169	7.43585
H0Y8J7	EIF4E	Eukaryotic translation initiation factor 4E		H0Y8J7_HUMAN Unreviewed; 155 AA.	Homo sapiens (Human).	Eukaryota; Metazoa; Chordata; Craniata; Vertebrata; Euteleostomi;Mammalia; Eutheria; Euarchontoglires; Primates; Haplorrhini;Catarrhini; Hominidae; Homo.	9606		7.7146	7.57491	7.30904	7.32459	7.30535	7.71339	7.96281	7.62766	7.00422	7.87432	7.22429	6.66104	7.24348	7.72038	6.90362	7.95477	7.37517	7.26445	7.96313
D6RIH7	EPDR1	Mammalian ependymin-related protein 1		D6RIH7_HUMAN Unreviewed; 122 AA.	Homo sapiens (Human).	Eukaryota; Metazoa; Chordata; Craniata; Vertebrata; Euteleostomi;Mammalia; Eutheria; Euarchontoglires; Primates; Haplorrhini;Catarrhini; Hominidae; Homo.	9606		8.63501	8.58644	8.59273	7.00224	6.98317	7.23268	7.25108	7.40962	7.38347	7.64137	7.76396	7.546	6.7045	8.0253	7.52387	8.59291	7.28312	7.42211	7.3313
A0A024R258	UBQLN1	Ubiquilin 1, isoform CRA_d		A0A024R258_HUMAN Unreviewed; 561 AA.	Homo sapiens (Human).	Eukaryota; Metazoa; Chordata; Craniata; Vertebrata; Euteleostomi;Mammalia; Eutheria; Euarchontoglires; Primates; Haplorrhini;Catarrhini; Hominidae; Homo.	9606		8.12976	7.94587	7.89795	7.65099	7.94215	7.48313	7.8687	7.14337	7.48054		7.29378	7.59514	7.81175	7.93861	7.81893	6.40354	7.45491	8.01077	8.0105
Q8TBR3	FUS	Fusion (Involved in t(1216) in malignant liposarcoma)		Q8TBR3_HUMAN Unreviewed; 526 AA.	Homo sapiens (Human).	Eukaryota; Metazoa; Chordata; Craniata; Vertebrata; Euteleostomi;Mammalia; Eutheria; Euarchontoglires; Primates; Haplorrhini;Catarrhini; Hominidae; Homo.	9606		8.56005	8.59398	9.32717	9.08455	8.85467	8.40662	9.31831	8.79053	8.95205	7.83175	8.5702	7.72148	9.07479	8.32872	8.53251	8.83972	8.06021	8.74337	8.51581
Q56VW8		Serine/threonine-protein phosphatase 2A 55 kDa regulatory subunit B		Q56VW8_HUMAN Unreviewed; 447 AA.	Homo sapiens (Human).	Eukaryota; Metazoa; Chordata; Craniata; Vertebrata; Euteleostomi;Mammalia; Eutheria; Euarchontoglires; Primates; Haplorrhini;Catarrhini; Hominidae; Homo.	9606		7.22325	9.65046	7.28066	7.20925	7.89142	8.26243	8.29627	8.05263	7.04052	6.84286	8.14844	7.59839	6.61526	7.48698	7.66319	7.34029	8.44176	7.48041	8.32422
D6REP8	HINT1	Histidine triad nucleotide-binding protein 1		D6REP8_HUMAN Unreviewed; 78 AA.	Homo sapiens (Human).	Eukaryota; Metazoa; Chordata; Craniata; Vertebrata; Euteleostomi;Mammalia; Eutheria; Euarchontoglires; Primates; Haplorrhini;Catarrhini; Hominidae; Homo.	9606		9.70392	9.66629	9.47382	9.32578	9.32087	9.18253	9.29553	9.10824	9.50065	7.87531	9.10294	9.055	9.3084	9.9022	9.20557	9.42079	9.0245	9.55291	9.23353
P68363	TUBA1B	Tubulin alpha-1B chain		TBA1B_HUMAN Reviewed; 451 AA.	Homo sapiens (Human).	Eukaryota; Metazoa; Chordata; Craniata; Vertebrata; Euteleostomi;Mammalia; Eutheria; Euarchontoglires; Primates; Haplorrhini;Catarrhini; Hominidae; Homo.	9606	hsa:10376	10.1211	10.053	10.1225	9.83539	10.1411	9.67106	9.89353	9.66566	9.70063	8.80474	9.75459	9.71761	9.85027	9.87958	9.80237	9.7681	9.92196	9.9342	10.1113
K7EJX8	DUS3L	tRNA-dihydrouridine(47) synthase [NAD(P)(+)]-like		K7EJX8_HUMAN Unreviewed; 217 AA.	Homo sapiens (Human).	Eukaryota; Metazoa; Chordata; Craniata; Vertebrata; Euteleostomi;Mammalia; Eutheria; Euarchontoglires; Primates; Haplorrhini;Catarrhini; Hominidae; Homo.	9606		6.72535	7.47305	6.95345	6.89791	7.03545	8.42078	7.22277	6.54995	7.1166	6.84286	6.88326	6.84081	7.35735	7.57938	7.40428		8.4372	7.35857	7.3432
Q3KPI0	CEACAM21	Carcinoembryonic antigen-related cell adhesion molecule 21		CEA21_HUMAN Reviewed; 293 AA.	Homo sapiens (Human).	Eukaryota; Metazoa; Chordata; Craniata; Vertebrata; Euteleostomi;Mammalia; Eutheria; Euarchontoglires; Primates; Haplorrhini;Catarrhini; Hominidae; Homo.	9606	hsa:90273	7.09453	5.97209	6.72681	7.09171	6.46047	6.76192	6.49962	6.64145		5.44186	6.08081	6.85875	6.63605			6.40002	6.75594	6.67564	7.04939
H3BLV9	SRPK1	SRSF protein kinase 1		H3BLV9_HUMAN Unreviewed; 671 AA.	Homo sapiens (Human).	Eukaryota; Metazoa; Chordata; Craniata; Vertebrata; Euteleostomi;Mammalia; Eutheria; Euarchontoglires; Primates; Haplorrhini;Catarrhini; Hominidae; Homo.	9606																		6.85421		6.6842
Q4GF15	NADH5	NADH-ubiquinone oxidoreductase chain 5		Q4GF15_HUMAN Unreviewed; 603 AA.	Homo sapiens (Human).	Eukaryota; Metazoa; Chordata; Craniata; Vertebrata; Euteleostomi;Mammalia; Eutheria; Euarchontoglires; Primates; Haplorrhini;Catarrhini; Hominidae; Homo.	9606		8.63972	8.62301	8.51741	8.24952	8.5898	7.40181	8.55194	8.21382	8.21037		7.8543	7.85229	8.5641	8.5311	8.02206	8.41412	6.76411	8.56848	7.98811
B7ZB68		cDNA, FLJ79432, highly similar to SPARC-like protein 1		B7ZB68_HUMAN Unreviewed; 539 AA.	Homo sapiens (Human).	Eukaryota; Metazoa; Chordata; Craniata; Vertebrata; Euteleostomi;Mammalia; Eutheria; Euarchontoglires; Primates; Haplorrhini;Catarrhini; Hominidae; Homo.	9606		9.64553	9.76507	9.38292	9.93008	9.73216	9.86957	9.77242	9.23961	9.27257	7.86645	9.55344	9.25625	9.19409	8.60756	9.24078	8.72693	8.50188	9.43688	9.0398
B4DVU1		cDNA FLJ53217, highly similar to Transketolase (EC 2.2.1.1)		B4DVU1_HUMAN Unreviewed; 425 AA.	Homo sapiens (Human).	Eukaryota; Metazoa; Chordata; Craniata; Vertebrata; Euteleostomi;Mammalia; Eutheria; Euarchontoglires; Primates; Haplorrhini;Catarrhini; Hominidae; Homo.	9606		10.7787	10.3193	10.5015	10.1557	10.5573	10.4492	10.3514	10.2149	10.2645	9.23018	10.1497	10.0094	10.2538	10.8511	10.0469	10.4049	10.11	10.3574	10.7356
A0A0S2Z481	MYOC	Myocilin trabecular meshwork inducible glucocorticoid response isoform 5		A0A0S2Z481_HUMAN Unreviewed; 108 AA.	Homo sapiens (Human).	Eukaryota; Metazoa; Chordata; Craniata; Vertebrata; Euteleostomi;Mammalia; Eutheria; Euarchontoglires; Primates; Haplorrhini;Catarrhini; Hominidae; Homo.	9606		9.9545	9.99827	10.0767	9.88353	9.10913	9.72618	9.6468	9.75132	9.71256	8.91844	9.68374	9.82992	9.19537	9.0719	9.85014	8.91161	9.45936	9.74974	9.46614
B4DFX7		cDNA FLJ50132, highly similar to F-box only protein 22		B4DFX7_HUMAN Unreviewed; 299 AA.	Homo sapiens (Human).	Eukaryota; Metazoa; Chordata; Craniata; Vertebrata; Euteleostomi;Mammalia; Eutheria; Euarchontoglires; Primates; Haplorrhini;Catarrhini; Hominidae; Homo.	9606		7.78253	7.12679	7.54723	7.8345	7.03565	8.29559	7.68705	7.79475	8.48287	6.99726	8.49912	8.11428	6.78397	6.94897	8.41721	6.91297	8.4354	6.63434	7.37481
B7ZM86	PIK3C2B	PIK3C2B protein		B7ZM86_HUMAN Unreviewed; 1606 AA.	Homo sapiens (Human).	Eukaryota; Metazoa; Chordata; Craniata; Vertebrata; Euteleostomi;Mammalia; Eutheria; Euarchontoglires; Primates; Haplorrhini;Catarrhini; Hominidae; Homo.	9606			7.75586	7.5344	7.87205	8.29553		7.90596										8.56438	8.34379	8.7326
A0A0A0N0N3	TDP43	TDP43 isoform J		A0A0A0N0N3_HUMAN Unreviewed; 243 AA.	Homo sapiens (Human).	Eukaryota; Metazoa; Chordata; Craniata; Vertebrata; Euteleostomi;Mammalia; Eutheria; Euarchontoglires; Primates; Haplorrhini;Catarrhini; Hominidae; Homo.	9606		8.16117	7.76494	7.9271	7.74661	8.77159	7.57271	7.91705	6.41279	7.7298	7.73401	7.94164	7.29934	7.46404	7.60389	7.12196	7.64078	8.04171	7.95366	7.76884
B4DQZ5		cDNA FLJ51634, highly similar to Integrator complex subunit 2		B4DQZ5_HUMAN Unreviewed; 1196 AA.	Homo sapiens (Human).	Eukaryota; Metazoa; Chordata; Craniata; Vertebrata; Euteleostomi;Mammalia; Eutheria; Euarchontoglires; Primates; Haplorrhini;Catarrhini; Hominidae; Homo.	9606		5.7562	6.58298	6.1525	7.29867	7.16229	7.67659	6.47217	7.14171		5.44186	6.51547	6.1334	6.14991		7.76753		7.88666	6.49093	7.79137
C9JQ42	GYG1	Glycogenin-1		C9JQ42_HUMAN Unreviewed; 265 AA.	Homo sapiens (Human).	Eukaryota; Metazoa; Chordata; Craniata; Vertebrata; Euteleostomi;Mammalia; Eutheria; Euarchontoglires; Primates; Haplorrhini;Catarrhini; Hominidae; Homo.	9606		8.95179	8.87587	8.84921	8.56628	8.48678	9.02717	8.77407	8.57073	8.43241	7.15387	8.54876	8.34591	8.74356	8.79818	8.67214	8.73255	8.53557	8.72941	8.99486
P26038	MSN	Moesin		MOES_HUMAN Reviewed; 577 AA.	Homo sapiens (Human).	Eukaryota; Metazoa; Chordata; Craniata; Vertebrata; Euteleostomi;Mammalia; Eutheria; Euarchontoglires; Primates; Haplorrhini;Catarrhini; Hominidae; Homo.	9606	hsa:4478	9.4548	9.47276	9.22002	9.21321	9.31053	9.23784	9.28289	9.31422	8.93462	7.31441	8.74711	9.01328	8.89743	8.97423	9.02014	8.86829	9.31173	9.14901	9.50595
A1DTP0	ND5	NADH-ubiquinone oxidoreductase chain 5		A1DTP0_HUMAN Unreviewed; 603 AA.	Homo sapiens (Human).	Eukaryota; Metazoa; Chordata; Craniata; Vertebrata; Euteleostomi;Mammalia; Eutheria; Euarchontoglires; Primates; Haplorrhini;Catarrhini; Hominidae; Homo.	9606		8.63972	8.62301	8.55085	8.2928	8.5898	7.40181	8.59602	8.21382	8.21037		7.8543	7.85229	8.5641	8.5311	8.08549	8.46476	6.76411	8.56848	7.98811
A4D2P0	RAC1	Ras-related C3 botulinum toxin substrate 1 (Rho family, small GTP binding protein Rac1)		A4D2P0_HUMAN Unreviewed; 211 AA.	Homo sapiens (Human).	Eukaryota; Metazoa; Chordata; Craniata; Vertebrata; Euteleostomi;Mammalia; Eutheria; Euarchontoglires; Primates; Haplorrhini;Catarrhini; Hominidae; Homo.	9606		8.91275	8.92628	8.95729	8.54543	8.54938	9.06351	9.05722	8.21488	8.32546		8.67048	8.30342	8.80879	8.84003	8.2713	8.60932	8.11582	8.19574	8.41144
B3KW93		Sodium/potassium-transporting ATPase subunit alpha		B3KW93_HUMAN Unreviewed; 920 AA.	Homo sapiens (Human).	Eukaryota; Metazoa; Chordata; Craniata; Vertebrata; Euteleostomi;Mammalia; Eutheria; Euarchontoglires; Primates; Haplorrhini;Catarrhini; Hominidae; Homo.	9606		10.1031	9.8149	9.81915	9.48516	9.80163	9.32335	9.94038	9.45222	9.30958	7.73021	9.62594	9.50943	9.34372	9.53235	9.6053	9.71819	9.30586	9.81247	9.86687
A0A140T8Y2	GNL1	Guanine nucleotide-binding protein-like 1		A0A140T8Y2_HUMAN Unreviewed; 407 AA.	Homo sapiens (Human).	Eukaryota; Metazoa; Chordata; Craniata; Vertebrata; Euteleostomi;Mammalia; Eutheria; Euarchontoglires; Primates; Haplorrhini;Catarrhini; Hominidae; Homo.	9606		7.0736	6.7984	7.9078	7.34227		6.71799	7.49866		6.00553				7.58833		7.26041		6.85863		7.63445
A0A0A0MRZ8	IGKV3D-11	Protein IGKV3D-11		A0A0A0MRZ8_HUMAN Unreviewed; 115 AA.	Homo sapiens (Human).	Eukaryota; Metazoa; Chordata; Craniata; Vertebrata; Euteleostomi;Mammalia; Eutheria; Euarchontoglires; Primates; Haplorrhini;Catarrhini; Hominidae; Homo.	9606		8.90341	8.49969	9.01509	8.71967	8.70952	8.75303	9.10563	8.95097	8.71228	6.78458	8.25533	8.4093	8.40327	8.73183	8.79541	8.42418	8.5945	8.45449	8.80851
A0A087X1G7	2017-09-15	15 kDa selenoprotein		A0A087X1G7_HUMAN Unreviewed; 164 AA.	Homo sapiens (Human).	Eukaryota; Metazoa; Chordata; Craniata; Vertebrata; Euteleostomi;Mammalia; Eutheria; Euarchontoglires; Primates; Haplorrhini;Catarrhini; Hominidae; Homo.	9606					6.48473	7.21479	7.09164	7.11021						6.99982		6.54383		6.31365
Q13492	PICALM	Phosphatidylinositol-binding clathrin assembly protein		PICAL_HUMAN Reviewed; 652 AA.	Homo sapiens (Human).	Eukaryota; Metazoa; Chordata; Craniata; Vertebrata; Euteleostomi;Mammalia; Eutheria; Euarchontoglires; Primates; Haplorrhini;Catarrhini; Hominidae; Homo.	9606	hsa:8301	8.26295					7.42234								8.39598	6.76921	7.54154	6.7286	7.88987	8.26942
F8W020	NAP1L1	Nucleosome assembly protein 1-like 1		F8W020_HUMAN Unreviewed; 207 AA.	Homo sapiens (Human).	Eukaryota; Metazoa; Chordata; Craniata; Vertebrata; Euteleostomi;Mammalia; Eutheria; Euarchontoglires; Primates; Haplorrhini;Catarrhini; Hominidae; Homo.	9606		8.34131	8.58996	8.59439	8.70702	8.38505	8.59353	8.58246	8.15372	8.21039	5.19042	8.26756	8.37051	8.19272	8.81616	8.20496	7.87912	8.02567	8.42872	8.76043
H7BXZ6	RHOT1	Mitochondrial Rho GTPase		H7BXZ6_HUMAN Unreviewed; 597 AA.	Homo sapiens (Human).	Eukaryota; Metazoa; Chordata; Craniata; Vertebrata; Euteleostomi;Mammalia; Eutheria; Euarchontoglires; Primates; Haplorrhini;Catarrhini; Hominidae; Homo.	9606		8.7219	8.62228	8.46499	8.30049	8.58331	8.14957	8.35313	7.96947	8.04605	7.91624	8.26721	8.02846	8.23074	8.18565	8.13661	8.37664	8.3483	8.2437	7.7269
A0S481	ND5	NADH-ubiquinone oxidoreductase chain 5		A0S481_HUMAN Unreviewed; 603 AA.	Homo sapiens (Human).	Eukaryota; Metazoa; Chordata; Craniata; Vertebrata; Euteleostomi;Mammalia; Eutheria; Euarchontoglires; Primates; Haplorrhini;Catarrhini; Hominidae; Homo.	9606		8.63972	8.62301	8.55085	8.2928	8.5898	7.40181	8.59602	8.21382	8.21037		7.8543	7.85229	8.5641	8.5311	8.08549	8.46476	6.76411	8.56848	7.98811
F8WD02	SPOPL	Speckle-type POZ protein-like		F8WD02_HUMAN Unreviewed; 190 AA.	Homo sapiens (Human).	Eukaryota; Metazoa; Chordata; Craniata; Vertebrata; Euteleostomi;Mammalia; Eutheria; Euarchontoglires; Primates; Haplorrhini;Catarrhini; Hominidae; Homo.	9606		7.40689	6.65025	6.86693		5.97565	8.01003	6.23786	6.46492	6.77922		6.93166		7.24769	8.34409	6.6107	7.22315	6.90079	6.37885	6.77872
A0A059RS62	ND5	NADH-ubiquinone oxidoreductase chain 5		A0A059RS62_HUMAN Unreviewed; 603 AA.	Homo sapiens (Human).	Eukaryota; Metazoa; Chordata; Craniata; Vertebrata; Euteleostomi;Mammalia; Eutheria; Euarchontoglires; Primates; Haplorrhini;Catarrhini; Hominidae; Homo.	9606		8.63972	8.62301	8.55085	8.2928	8.5898	7.40181	8.59602	8.21382	8.21037		7.8543	7.85229	8.5641	8.5311	8.08549	8.46476	6.76411	8.56848	7.98811
B7WPH3	CECR2	Cat eye syndrome critical region protein 2		B7WPH3_HUMAN Unreviewed; 1300 AA.	Homo sapiens (Human).	Eukaryota; Metazoa; Chordata; Craniata; Vertebrata; Euteleostomi;Mammalia; Eutheria; Euarchontoglires; Primates; Haplorrhini;Catarrhini; Hominidae; Homo.	9606		6.41925	6.67049	6.2442	5.90815	7.27635	8.84047	7.53865	6.85403	7.22474	7.02459	6.69559	8.92699	6.55605	6.22605	6.6747		8.01388	5.9799	7.76693
K7EM90	ENO1	Alpha-enolase		K7EM90_HUMAN Unreviewed; 195 AA.	Homo sapiens (Human).	Eukaryota; Metazoa; Chordata; Craniata; Vertebrata; Euteleostomi;Mammalia; Eutheria; Euarchontoglires; Primates; Haplorrhini;Catarrhini; Hominidae; Homo.	9606		11.5004	11.2714	11.0731	11.0185	11.161	11.1259	10.8534	10.9414	10.7182	9.06364	11.0592	10.8983	11.3051	11.636	11.1416	11.2518	11.0566	11.2911	11.3854
Q53G76		Beta actin variant		Q53G76_HUMAN Unreviewed; 375 AA.	Homo sapiens (Human).	Eukaryota; Metazoa; Chordata; Craniata; Vertebrata; Euteleostomi;Mammalia; Eutheria; Euarchontoglires; Primates; Haplorrhini;Catarrhini; Hominidae; Homo.	9606		11.1574	11.124	11.0666	10.7753	11.0481	10.7506	10.7177	10.8819	10.6919	9.90627	10.9671	10.7113	10.7922	11.1929	10.8504	10.9182	10.8295	10.984	11.0206
Q53R94	RTN4	Putative uncharacterized protein RTN4		Q53R94_HUMAN Unreviewed; 185 AA.	Homo sapiens (Human).	Eukaryota; Metazoa; Chordata; Craniata; Vertebrata; Euteleostomi;Mammalia; Eutheria; Euarchontoglires; Primates; Haplorrhini;Catarrhini; Hominidae; Homo.	9606		6.41875	9.6448	6.04782	5.83376	6.94547	5.33516	6.06004	6.73294			7.95848		6.08737	5.98636	6.86448	7.94532	7.10997	7.75161	8.09751
B7ZMJ3	ADAMTSL4	ADAMTSL4 protein		B7ZMJ3_HUMAN Unreviewed; 1035 AA.	Homo sapiens (Human).	Eukaryota; Metazoa; Chordata; Craniata; Vertebrata; Euteleostomi;Mammalia; Eutheria; Euarchontoglires; Primates; Haplorrhini;Catarrhini; Hominidae; Homo.	9606	hsa:54507	8.38564	8.00216	8.22037	8.10006	8.48248	8.30858	6.81387	8.31105	6.88767	5.95674	7.27324	7.57848	7.50036	7.65058	6.85252	7.89816	7.53838	7.15937	8.01295
Q9BT27	MYH14	Myosin-14		MYH14_HUMAN Reviewed; 1995 AA.	Homo sapiens (Human).	Eukaryota; Metazoa; Chordata; Craniata; Vertebrata; Euteleostomi;Mammalia; Eutheria; Euarchontoglires; Primates; Haplorrhini;Catarrhini; Hominidae; Homo.	9606	hsa:79784	9.52916	9.47827	9.4956	8.93594	9.51501	9.04753	9.51495	9.38784	9.30389	9.37646	8.89939	8.86558	9.11332	8.95632	9.10898	9.20615	8.76579	9.35409	9.47092
A0A1B0GU80	CFAP54	Cilia- and flagella-associated protein 54		A0A1B0GU80_HUMAN Unreviewed; 2067 AA.	Homo sapiens (Human).	Eukaryota; Metazoa; Chordata; Craniata; Vertebrata; Euteleostomi;Mammalia; Eutheria; Euarchontoglires; Primates; Haplorrhini;Catarrhini; Hominidae; Homo.	9606		8.17609	9.15441	8.45627	9.12148	7.5755	8.86762	9.23396	7.9732	8.41075	6.51285	8.44398	8.80149	8.56171	7.66828	8.90895	7.13981	8.13242	7.38525	7.76041
O95167	NDUFA3	NADH dehydrogenase [ubiquinone] 1 alpha subcomplex subunit 3		NDUA3_HUMAN Reviewed; 84 AA.	Homo sapiens (Human).	Eukaryota; Metazoa; Chordata; Craniata; Vertebrata; Euteleostomi;Mammalia; Eutheria; Euarchontoglires; Primates; Haplorrhini;Catarrhini; Hominidae; Homo.	9606	hsa:4696	7.85697	7.69654	8.9644	7.52021	8.98271			7.54594			7.21418		7.73844		7.28571	8.72139	8.6635	9.23602
H0YKW9	GATM	Glycine amidinotransferase, mitochondrial		H0YKW9_HUMAN Unreviewed; 96 AA.	Homo sapiens (Human).	Eukaryota; Metazoa; Chordata; Craniata; Vertebrata; Euteleostomi;Mammalia; Eutheria; Euarchontoglires; Primates; Haplorrhini;Catarrhini; Hominidae; Homo.	9606		7.39599	6.67164	7.15081	6.46253	6.47527	7.39205	6.64301	7.14171	6.36625	5.44186	7.08362	6.41498	7.16656	7.27584	7.34307	6.51369	6.14341	6.21636	6.51867
A0A024R8U5	SFRS2	Splicing factor, arginine/serine-rich 2, isoform CRA_a		A0A024R8U5_HUMAN Unreviewed; 221 AA.	Homo sapiens (Human).	Eukaryota; Metazoa; Chordata; Craniata; Vertebrata; Euteleostomi;Mammalia; Eutheria; Euarchontoglires; Primates; Haplorrhini;Catarrhini; Hominidae; Homo.	9606	hsa:6427	8.09838		7.94179	7.42384	7.75476	7.63883	7.83036	7.54152	7.53752		7.52252	7.43734		7.39124	8.15636	7.98704	7.6445	7.96486	8.36821
A0A024RCW3	RPL10A	Ribosomal protein		A0A024RCW3_HUMAN Unreviewed; 133 AA.	Homo sapiens (Human).	Eukaryota; Metazoa; Chordata; Craniata; Vertebrata; Euteleostomi;Mammalia; Eutheria; Euarchontoglires; Primates; Haplorrhini;Catarrhini; Hominidae; Homo.	9606		9.04313	8.49031	8.78884	8.67877	8.61117	8.52857	8.80459	8.65272	8.45844	7.05487	7.75821	8.09997	8.59213	8.40536	8.58803	7.86366	8.09881	8.43152	9.00877
F8VRE9	CORO1C	Coronin		F8VRE9_HUMAN Unreviewed; 163 AA.	Homo sapiens (Human).	Eukaryota; Metazoa; Chordata; Craniata; Vertebrata; Euteleostomi;Mammalia; Eutheria; Euarchontoglires; Primates; Haplorrhini;Catarrhini; Hominidae; Homo.	9606		8.35916	8.17243	8.23569		8.28997		8.18447						8.10932	8.36739		8.01168	6.41021	8.20489	8.36655
Q4GFJ0	ATPase 8	ATP synthase protein 8		Q4GFJ0_HUMAN Unreviewed; 68 AA.	Homo sapiens (Human).	Eukaryota; Metazoa; Chordata; Craniata; Vertebrata; Euteleostomi;Mammalia; Eutheria; Euarchontoglires; Primates; Haplorrhini;Catarrhini; Hominidae; Homo.	9606		9.20144	8.97912	8.92285	8.71582	9.06093		8.51227	8.82238	7.42506			7.91909	8.51778		8.44219	8.09987	8.47006	8.33585	8.24857
F8W7L6	GRIA2	Glutamate receptor 2		F8W7L6_HUMAN Unreviewed; 730 AA.	Homo sapiens (Human).	Eukaryota; Metazoa; Chordata; Craniata; Vertebrata; Euteleostomi;Mammalia; Eutheria; Euarchontoglires; Primates; Haplorrhini;Catarrhini; Hominidae; Homo.	9606		6.94598	6.90042	8.4637	7.65028	7.31352	7.7438	7.61572	7.57286	7.61444		6.22438	7.12918	7.41644	6.99345	7.01034	7.05564	7.05448		8.12438
Q9UI09	NDUFA12	NADH dehydrogenase [ubiquinone] 1 alpha subcomplex subunit 12		NDUAC_HUMAN Reviewed; 145 AA.	Homo sapiens (Human).	Eukaryota; Metazoa; Chordata; Craniata; Vertebrata; Euteleostomi;Mammalia; Eutheria; Euarchontoglires; Primates; Haplorrhini;Catarrhini; Hominidae; Homo.	9606	hsa:55967	9.90045	9.61755	9.57231	9.29152	9.73175	9.32493	9.65596	9.35597	9.30642		9.00127	9.29536	9.54997	8.11542	9.56635	9.41529	9.25187	9.60524	9.32964
Q15432	SCP2	Non-specific lipid-transfer protein		NLTP_HUMAN Reviewed; 547 AA.	Homo sapiens (Human).	Eukaryota; Metazoa; Chordata; Craniata; Vertebrata; Euteleostomi;Mammalia; Eutheria; Euarchontoglires; Primates; Haplorrhini;Catarrhini; Hominidae; Homo.	9606	hsa:6342	9.75493	9.37329	9.08311	8.93571	9.16599	8.87547	9.24389	9.187	8.64507	7.70324	8.69336	8.48643	8.97901	8.58675	8.92025	9.0715	8.29661	9.76338	8.87489
E9PRQ8	EFEMP2	EGF-containing fibulin-like extracellular matrix protein 2		E9PRQ8_HUMAN Unreviewed; 183 AA.	Homo sapiens (Human).	Eukaryota; Metazoa; Chordata; Craniata; Vertebrata; Euteleostomi;Mammalia; Eutheria; Euarchontoglires; Primates; Haplorrhini;Catarrhini; Hominidae; Homo.	9606		8.37479	8.0892	8.32272	8.13212	8.34594	8.14974	8.14494	7.43473	7.90417		8.1205	8.11376	8.06501		7.68343	8.08465	7.77702	7.7403	8.54786
Q6NUM7	AGPAT5	AGPAT5 protein		Q6NUM7_HUMAN Unreviewed; 356 AA.	Homo sapiens (Human).	Eukaryota; Metazoa; Chordata; Craniata; Vertebrata; Euteleostomi;Mammalia; Eutheria; Euarchontoglires; Primates; Haplorrhini;Catarrhini; Hominidae; Homo.	9606		8.62066	8.86338	7.83223	8.6533	8.84435	8.34207	8.03144	8.42021	8.04926	6.41973	7.83319	8.63972	9.0005	7.58979	8.66066	7.06263	6.63776	7.16785	8.45706
A5YM44	APAF1	APAF1 protein		A5YM44_HUMAN Unreviewed; 1205 AA.	Homo sapiens (Human).	Eukaryota; Metazoa; Chordata; Craniata; Vertebrata; Euteleostomi;Mammalia; Eutheria; Euarchontoglires; Primates; Haplorrhini;Catarrhini; Hominidae; Homo.	9606		8.11993	7.41527		7.60593												7.93535	7.65134
A0A087WW71	DDB2	DNA damage-binding protein 2		A0A087WW71_HUMAN Unreviewed; 162 AA.	Homo sapiens (Human).	Eukaryota; Metazoa; Chordata; Craniata; Vertebrata; Euteleostomi;Mammalia; Eutheria; Euarchontoglires; Primates; Haplorrhini;Catarrhini; Hominidae; Homo.	9606		7.94723	7.43197	7.58028	7.27451	6.93042	6.68767	7.62002	6.99954	7.33044	7.63063	7.64136	6.87874	7.30388	7.40851	7.47414	7.80689	6.7077	7.1627	7.9213
Q4G0F4	POLRMT	DNA-directed RNA polymerase		Q4G0F4_HUMAN Unreviewed; 1230 AA.	Homo sapiens (Human).	Eukaryota; Metazoa; Chordata; Craniata; Vertebrata; Euteleostomi;Mammalia; Eutheria; Euarchontoglires; Primates; Haplorrhini;Catarrhini; Hominidae; Homo.	9606	hsa:5442	7.58567	6.75994	6.93873	6.87306	7.33827	6.8248	5.50399	6.58834	7.7905	7.52959	6.81695	6.27048	7.22497	8.05639	6.70451	6.33373	8.21498	6.73534	6.7794
Q68D26	DKFZp686P06199	Putative uncharacterized protein DKFZp686P06199		Q68D26_HUMAN Unreviewed; 158 AA.	Homo sapiens (Human).	Eukaryota; Metazoa; Chordata; Craniata; Vertebrata; Euteleostomi;Mammalia; Eutheria; Euarchontoglires; Primates; Haplorrhini;Catarrhini; Hominidae; Homo.	9606		6.43844	6.85662	6.36387		7.71362		6.58939	6.85403	6.98772	7.02459	6.47072	8.92699	5.8667	6.85554	6.68108	6.59049	6.96831	7.07718	6.65891
G3V267	GSTZ1	Maleylacetoacetate isomerase		G3V267_HUMAN Unreviewed; 189 AA.	Homo sapiens (Human).	Eukaryota; Metazoa; Chordata; Craniata; Vertebrata; Euteleostomi;Mammalia; Eutheria; Euarchontoglires; Primates; Haplorrhini;Catarrhini; Hominidae; Homo.	9606		8.52684	8.46041	8.18888	8.01035	8.42382	7.16547	8.27858	7.97378	7.66743		7.73654	7.8172	8.06569	8.25597	8.08651	8.32155	7.09847	8.37312	8.50372
B4E021	ITGAL	Integrin alpha-L		B4E021_HUMAN Unreviewed; 404 AA.	Homo sapiens (Human).	Eukaryota; Metazoa; Chordata; Craniata; Vertebrata; Euteleostomi;Mammalia; Eutheria; Euarchontoglires; Primates; Haplorrhini;Catarrhini; Hominidae; Homo.	9606																		8.76962
B4DYF0		cDNA FLJ61469, highly similar to Zinc finger protein 694		B4DYF0_HUMAN Unreviewed; 763 AA.	Homo sapiens (Human).	Eukaryota; Metazoa; Chordata; Craniata; Vertebrata; Euteleostomi;Mammalia; Eutheria; Euarchontoglires; Primates; Haplorrhini;Catarrhini; Hominidae; Homo.	9606		7.12953	7.075	7.49066	6.73332	7.75196	6.72133	6.73955	7.52582	6.96113	7.71513	6.55022	6.50518	6.21881	6.87659	6.40011	6.2705	7.31245	6.97452	6.97913
B4DMA5		cDNA FLJ59346, highly similar to Serine/threonine-protein kinase 25 (EC 2.7.11.1)		B4DMA5_HUMAN Unreviewed; 332 AA.	Homo sapiens (Human).	Eukaryota; Metazoa; Chordata; Craniata; Vertebrata; Euteleostomi;Mammalia; Eutheria; Euarchontoglires; Primates; Haplorrhini;Catarrhini; Hominidae; Homo.	9606		5.26222	7.12521	6.62615	7.29107	6.31871	6.62756	6.48585	6.85403	7.36246	7.02459	7.2215	8.92699	7.18548	7.67622	6.88129	7.07747	6.0944	6.94009	7.16792
A0A0S2Z4Z5	RABEPK	Rab9 effector protein with kelch motifs isoform 4		A0A0S2Z4Z5_HUMAN Unreviewed; 321 AA.	Homo sapiens (Human).	Eukaryota; Metazoa; Chordata; Craniata; Vertebrata; Euteleostomi;Mammalia; Eutheria; Euarchontoglires; Primates; Haplorrhini;Catarrhini; Hominidae; Homo.	9606																		6.3481
A0A059QPT6	COX2	Cytochrome c oxidase subunit 2		A0A059QPT6_HUMAN Unreviewed; 227 AA.	Homo sapiens (Human).	Eukaryota; Metazoa; Chordata; Craniata; Vertebrata; Euteleostomi;Mammalia; Eutheria; Euarchontoglires; Primates; Haplorrhini;Catarrhini; Hominidae; Homo.	9606		9.84483	9.63219	9.58281	9.36178	9.5703	9.18281	9.56552	9.35246	9.15887	7.34069	9.27547	9.31587	9.56884	8.88157	9.59007	9.65123	9.14932	9.7715	9.48786
E9PHY5	EPB41L2	Band 4.1-like protein 2		E9PHY5_HUMAN Unreviewed; 935 AA.	Homo sapiens (Human).	Eukaryota; Metazoa; Chordata; Craniata; Vertebrata; Euteleostomi;Mammalia; Eutheria; Euarchontoglires; Primates; Haplorrhini;Catarrhini; Hominidae; Homo.	9606		9.90816	9.69254	9.65944	9.33083	9.43329	9.46186	9.86538	9.45154	9.35356	7.35842	9.32337	9.34639	9.40952	9.19135	9.28909	9.50917	9.12652	9.18209	9.7888
C9JZI1	RFC4	Replication factor C subunit 4		C9JZI1_HUMAN Unreviewed; 336 AA.	Homo sapiens (Human).	Eukaryota; Metazoa; Chordata; Craniata; Vertebrata; Euteleostomi;Mammalia; Eutheria; Euarchontoglires; Primates; Haplorrhini;Catarrhini; Hominidae; Homo.	9606		6.00786	6.45205	5.88369	6.60733	7.00663	6.80834	7.13959	7.38364	6.81169	5.30222	5.95428	7.33112	6.17996	5.90478	7.46218	6.75099	6.82881	5.9439	5.96531
Q68D94	DKFZp686J22257	Putative uncharacterized protein DKFZp686J22257		Q68D94_HUMAN Unreviewed; 340 AA.	Homo sapiens (Human).	Eukaryota; Metazoa; Chordata; Craniata; Vertebrata; Euteleostomi;Mammalia; Eutheria; Euarchontoglires; Primates; Haplorrhini;Catarrhini; Hominidae; Homo.	9606		8.39982	8.11207	7.84109	8.10984	8.96208	8.23231	8.23062	8.11921	7.86374	7.84651	7.89302	7.77084	7.90885	8.09268	8.45049	8.14689	9.0452	8.22936	8.35129
A0A0B4J1R2	ACSS3	Acyl-CoA synthetase short-chain family member 3, mitochondrial		A0A0B4J1R2_HUMAN Unreviewed; 685 AA.	Homo sapiens (Human).	Eukaryota; Metazoa; Chordata; Craniata; Vertebrata; Euteleostomi;Mammalia; Eutheria; Euarchontoglires; Primates; Haplorrhini;Catarrhini; Hominidae; Homo.	9606		9.40864	9.30457	9.33191	9.09503	9.31436	9.05942	9.40419	8.80324	9.1808	8.47105	8.85141	9.16369	9.22975	9.03283	9.17554	9.03589	8.70464	9.06989	9.1735
B2RCP3		cDNA, FLJ96188, highly similar to Homo sapiens kinesin family member 5A (KIF5A), mRNA		B2RCP3_HUMAN Unreviewed; 1032 AA.	Homo sapiens (Human).	Eukaryota; Metazoa; Chordata; Craniata; Vertebrata; Euteleostomi;Mammalia; Eutheria; Euarchontoglires; Primates; Haplorrhini;Catarrhini; Hominidae; Homo.	9606			7.43625	7.31298	8.37991	8.51973	6.98376	8.48455				8.08996	8.1182	7.05287	8.06504		7.21988	6.80306	7.40045	7.9346
A0A0G2JS81	LSS	Lanosterol synthase		A0A0G2JS81_HUMAN Unreviewed; 78 AA.	Homo sapiens (Human).	Eukaryota; Metazoa; Chordata; Craniata; Vertebrata; Euteleostomi;Mammalia; Eutheria; Euarchontoglires; Primates; Haplorrhini;Catarrhini; Hominidae; Homo.	9606		7.73134	7.73992	7.62451	6.91542	7.67691	7.28907	7.12447	7.20182	7.35202	5.79836	7.52925	7.37649	7.61134	8.21832	7.37516	7.40111	7.22222	7.92906	7.59381
A0A0D9SEM9	DDX39A	ATP-dependent RNA helicase DDX39A		A0A0D9SEM9_HUMAN Unreviewed; 96 AA.	Homo sapiens (Human).	Eukaryota; Metazoa; Chordata; Craniata; Vertebrata; Euteleostomi;Mammalia; Eutheria; Euarchontoglires; Primates; Haplorrhini;Catarrhini; Hominidae; Homo.	9606		8.4601	7.2049	7.9523	7.41605	8.238	8.00116	7.58826	9.32715	7.5375	5.49145	6.84827	9.20558	7.41752	7.78051	7.15835	7.11744	7.30983	7.46481	8.35495
B4E2H2		cDNA FLJ56559, highly similar to FKBP12-rapamycin complex-associated protein		B4E2H2_HUMAN Unreviewed; 1728 AA.	Homo sapiens (Human).	Eukaryota; Metazoa; Chordata; Craniata; Vertebrata; Euteleostomi;Mammalia; Eutheria; Euarchontoglires; Primates; Haplorrhini;Catarrhini; Hominidae; Homo.	9606		7.21831	8.03212	6.78707	8.37704	7.22777	7.14861	7.31869	7.23456	6.79234	7.31722	6.9827	8.5708	7.3103	7.39407	7.13079	6.81958	7.44701	7.54214	7.69609
Q9H0R4	HDHD2	Haloacid dehalogenase-like hydrolase domain-containing protein 2		HDHD2_HUMAN Reviewed; 259 AA.	Homo sapiens (Human).	Eukaryota; Metazoa; Chordata; Craniata; Vertebrata; Euteleostomi;Mammalia; Eutheria; Euarchontoglires; Primates; Haplorrhini;Catarrhini; Hominidae; Homo.	9606	hsa:84064	8.12529	8.14851	7.87065	7.7587	8.30881	7.76648	7.74413	7.45182	7.69275	7.36293	7.6896	7.37177	7.90412	8.58034	7.99203	8.22156	7.64483	7.99769	8.35155
A0JLP2	SEMG1	SEMG1 protein		A0JLP2_HUMAN Unreviewed; 326 AA.	Homo sapiens (Human).	Eukaryota; Metazoa; Chordata; Craniata; Vertebrata; Euteleostomi;Mammalia; Eutheria; Euarchontoglires; Primates; Haplorrhini;Catarrhini; Hominidae; Homo.	9606		7.28945	6.14412	6.57936	7.68815	7.9196	8.15614	8.24155	7.5901	6.69958	7.71513	7.58774	7.51538		6.93495	6.51942	6.28651	7.49172	7.46188	7.45226
H0YC63	MTUS1	Microtubule-associated tumor suppressor 1		H0YC63_HUMAN Unreviewed; 505 AA.	Homo sapiens (Human).	Eukaryota; Metazoa; Chordata; Craniata; Vertebrata; Euteleostomi;Mammalia; Eutheria; Euarchontoglires; Primates; Haplorrhini;Catarrhini; Hominidae; Homo.	9606			7.68484	6.09206	7.05014		6.90023	6.59784		6.58081	7.30854	6.73119	5.83065	7.03846	6.45151	6.40169		6.63244	7.02297	6.44978
H0YN81	WDR61	WD repeat-containing protein 61		H0YN81_HUMAN Unreviewed; 294 AA.	Homo sapiens (Human).	Eukaryota; Metazoa; Chordata; Craniata; Vertebrata; Euteleostomi;Mammalia; Eutheria; Euarchontoglires; Primates; Haplorrhini;Catarrhini; Hominidae; Homo.	9606		8.58057	8.07818	8.07045	8.29852	8.14182	7.99034	8.08824	8.01782	8.61171	7.69028	8.63463	7.91142	7.9557	8.18671	7.69874	7.74902	8.14234	8.20531	8.42311
J3QRM1	CDK5RAP3	CDK5 regulatory subunit-associated protein 3		J3QRM1_HUMAN Unreviewed; 272 AA.	Homo sapiens (Human).	Eukaryota; Metazoa; Chordata; Craniata; Vertebrata; Euteleostomi;Mammalia; Eutheria; Euarchontoglires; Primates; Haplorrhini;Catarrhini; Hominidae; Homo.	9606		7.32414	6.50944	6.28228		7.18465			7.2074	6.95703	5.44186		7.05778	7.17386		6.4875	7.18898	8.23706	7.47985	6.95176
Q8TDK4		Gm127		Q8TDK4_HUMAN Unreviewed; 52 AA.	Homo sapiens (Human).	Eukaryota; Metazoa; Chordata; Craniata; Vertebrata; Euteleostomi;Mammalia; Eutheria; Euarchontoglires; Primates; Haplorrhini;Catarrhini; Hominidae; Homo.	9606		6.16196	6.63766	6.1348	6.68687		7.24456	7.24732	9.3254	6.97305	5.19042	7.02525	6.46968	5.2616	6.55839	6.51613	8.00013	6.90192	6.49364	6.71508
C9J1Z6	SYNJ1	Synaptojanin-1		C9J1Z6_HUMAN Unreviewed; 178 AA.	Homo sapiens (Human).	Eukaryota; Metazoa; Chordata; Craniata; Vertebrata; Euteleostomi;Mammalia; Eutheria; Euarchontoglires; Primates; Haplorrhini;Catarrhini; Hominidae; Homo.	9606		7.84206	7.73786	7.81305	7.36505	7.93704	7.9741	7.69757	7.58569	7.3097	7.64336	8.11662	7.67985	7.52804	7.68364	7.20783	7.96972	7.82816	7.84222	7.60239
K7ELQ9	TMEM205	Transmembrane protein 205		K7ELQ9_HUMAN Unreviewed; 170 AA.	Homo sapiens (Human).	Eukaryota; Metazoa; Chordata; Craniata; Vertebrata; Euteleostomi;Mammalia; Eutheria; Euarchontoglires; Primates; Haplorrhini;Catarrhini; Hominidae; Homo.	9606		8.69963	8.76116	8.72176	8.44607	8.07924	8.1601	8.6594	7.93802	8.33663		8.37398	8.11767	8.63645		8.31285	8.22241	8.08686	8.58409	8.40994
F8W1W1	KIAA1033	WASH complex subunit SWIP		F8W1W1_HUMAN Unreviewed; 116 AA.	Homo sapiens (Human).	Eukaryota; Metazoa; Chordata; Craniata; Vertebrata; Euteleostomi;Mammalia; Eutheria; Euarchontoglires; Primates; Haplorrhini;Catarrhini; Hominidae; Homo.	9606		7.66434	7.87923	7.52152	7.73863	7.66327	7.63287	6.31428	7.55889	7.33882	5.30222	7.03062	7.33112	6.62411	6.11059	7.65388	7.39687	7.59916	7.66859	8.16354
Q9UFT2	SORBS1	Sorbin and SH3 domain-containing protein 1		SRBS1_HUMAN Reviewed; 1292 AA.	Homo sapiens (Human).	Eukaryota; Metazoa; Chordata; Craniata; Vertebrata; Euteleostomi;Mammalia; Eutheria; Euarchontoglires; Primates; Haplorrhini;Catarrhini; Hominidae; Homo.	9606	hsa:10580	7.8409	7.45187	7.94844	8.4973	7.56184	8.90797	7.33233	7.7925	7.3215		6.64946	7.09912	8.34581	8.68917	7.88256	9.09263	6.67594		8.73158
Q9UQV0	GLUD1	Glutamate dehydrogenase (NAD(P)+)		Q9UQV0_HUMAN Unreviewed; 39 AA.	Homo sapiens (Human).	Eukaryota; Metazoa; Chordata; Craniata; Vertebrata; Euteleostomi;Mammalia; Eutheria; Euarchontoglires; Primates; Haplorrhini;Catarrhini; Hominidae; Homo.	9606		8.16931	8.37845	8.34302	8.10736	8.49619	7.96394	8.26663	7.91947	7.41783	7.63063	7.82224	7.79832	8.06983	7.67231	7.85256	7.93764	7.83463	8.10738	8.12683
H7C3A0	EIF3L	Eukaryotic translation initiation factor 3 subunit L		H7C3A0_HUMAN Unreviewed; 127 AA.	Homo sapiens (Human).	Eukaryota; Metazoa; Chordata; Craniata; Vertebrata; Euteleostomi;Mammalia; Eutheria; Euarchontoglires; Primates; Haplorrhini;Catarrhini; Hominidae; Homo.	9606		7.94349	8.43357	8.2856	9.41471	8.87769	7.39348	8.43946	8.74075	7.89914	6.41973	9.18187	9.37662	8.40007	8.06757	8.6185	8.33173	7.92109	8.28037	8.46382
A0A0U1RRI9	QARS	Glutamine--tRNA ligase		A0A0U1RRI9_HUMAN Unreviewed; 182 AA.	Homo sapiens (Human).	Eukaryota; Metazoa; Chordata; Craniata; Vertebrata; Euteleostomi;Mammalia; Eutheria; Euarchontoglires; Primates; Haplorrhini;Catarrhini; Hominidae; Homo.	9606		8.3164	8.21965	8.00308	8.17456	7.94925	7.27398	8.15875	7.54666	7.49645		7.38135	7.65509	8.12618	8.36827	7.75635	8.0529	7.66142	7.84469	7.50401
S5RMH6	ND5	NADH-ubiquinone oxidoreductase chain 5		S5RMH6_HUMAN Unreviewed; 603 AA.	Homo sapiens (Human).	Eukaryota; Metazoa; Chordata; Craniata; Vertebrata; Euteleostomi;Mammalia; Eutheria; Euarchontoglires; Primates; Haplorrhini;Catarrhini; Hominidae; Homo.	9606		8.63972	8.62301	8.55085	8.2928	8.5898	7.40181	8.59602	8.21382	8.21037		7.8543	7.85229	8.5641	8.5311	8.08549	8.46476	6.76411	8.56848	7.98811
B4DGL0		cDNA FLJ53619, highly similar to Heat shock protein HSP 90-beta		B4DGL0_HUMAN Unreviewed; 714 AA.	Homo sapiens (Human).	Eukaryota; Metazoa; Chordata; Craniata; Vertebrata; Euteleostomi;Mammalia; Eutheria; Euarchontoglires; Primates; Haplorrhini;Catarrhini; Hominidae; Homo.	9606		10.2748	10.0526	10.1525	9.90294	10.0277	9.86386	10.041	9.87295	9.73104	9.0327	9.86162	9.72696	9.91595	10.3909	9.91827	9.86403	9.65819	10.0333	10.2629
H0YJG0	CKB	Creatine kinase B-type		H0YJG0_HUMAN Unreviewed; 179 AA.	Homo sapiens (Human).	Eukaryota; Metazoa; Chordata; Craniata; Vertebrata; Euteleostomi;Mammalia; Eutheria; Euarchontoglires; Primates; Haplorrhini;Catarrhini; Hominidae; Homo.	9606		9.16317	8.92997	8.9268	9.14368	8.98927	8.78195	8.92486	8.67624	8.66745	8.26808	8.3044	8.54217	8.74268	9.11832	8.5678	9.02506	8.40847	9.17296	8.63858
Q9UEQ5	RBM25	RNA-binding protein 25		RBM25_HUMAN Reviewed; 843 AA.	Homo sapiens (Human).	Eukaryota; Metazoa; Chordata; Craniata; Vertebrata; Euteleostomi;Mammalia; Eutheria; Euarchontoglires; Primates; Haplorrhini;Catarrhini; Hominidae; Homo.	9606	hsa:58517	8.13689	7.88304	7.9978	7.54923	7.77415	7.93382	8.06471	7.81503	7.56786	5.30222	6.33232	7.33112	7.52541	7.02691	7.81908	6.7884	7.23427	7.81415	7.94045
H3BN01	MPI	Mannose-6-phosphate isomerase		H3BN01_HUMAN Unreviewed; 174 AA.	Homo sapiens (Human).	Eukaryota; Metazoa; Chordata; Craniata; Vertebrata; Euteleostomi;Mammalia; Eutheria; Euarchontoglires; Primates; Haplorrhini;Catarrhini; Hominidae; Homo.	9606		7.33446			7.26161	7.45339	6.61418	7.40273	7.20673				6.67612		8.16931			7.20713	7.70553	7.5788
D6RAI5	NNT	NAD(P) transhydrogenase, mitochondrial		D6RAI5_HUMAN Unreviewed; 217 AA.	Homo sapiens (Human).	Eukaryota; Metazoa; Chordata; Craniata; Vertebrata; Euteleostomi;Mammalia; Eutheria; Euarchontoglires; Primates; Haplorrhini;Catarrhini; Hominidae; Homo.	9606		8.97786	9.13683	9.35566	9.17567	9.50187	8.65421	9.33512	8.91782	8.72323	7.29803	8.60006	8.85384	9.11441	8.28568	9.06343	9.16311	8.15196	9.08579	8.66952
P25092	GUCY2C	Heat-stable enterotoxin receptor		GUC2C_HUMAN Reviewed; 1073 AA.	Homo sapiens (Human).	Eukaryota; Metazoa; Chordata; Craniata; Vertebrata; Euteleostomi;Mammalia; Eutheria; Euarchontoglires; Primates; Haplorrhini;Catarrhini; Hominidae; Homo.	9606	hsa:2984		7.20108	7.28286	7.05014	7.70958	7.53512	7.85021		6.32373	7.30854	6.73119	5.83065	7.07995	6.45151	6.45081	7.68575	6.63244	7.3505	6.44978
P15814	IGLL1	Immunoglobulin lambda-like polypeptide 1		IGLL1_HUMAN Reviewed; 213 AA.	Homo sapiens (Human).	Eukaryota; Metazoa; Chordata; Craniata; Vertebrata; Euteleostomi;Mammalia; Eutheria; Euarchontoglires; Primates; Haplorrhini;Catarrhini; Hominidae; Homo.	9606	hsa:3543	8.89129	8.66061	8.60505	8.45737	8.7015	8.45667	7.70313	8.45191	8.06116	6.41973	8.62242	7.02489	8.14256	6.4739	8.06621	5.89208	7.83408	5.73302	5.62423
Q96HX3		Dolichyl-diphosphooligosaccharide--protein glycosyltransferase subunit 1		Q96HX3_HUMAN Unreviewed; 568 AA.	Homo sapiens (Human).	Eukaryota; Metazoa; Chordata; Craniata; Vertebrata; Euteleostomi;Mammalia; Eutheria; Euarchontoglires; Primates; Haplorrhini;Catarrhini; Hominidae; Homo.	9606		9.16574	9.03276	9.08022	8.73325	9.00058	9.04613	8.95501	8.75546	8.71083		8.46644	8.69329	8.90527	7.6728	8.9035	8.46239	8.50751	8.98377	8.93025
Q6ZP32		CDNA FLJ26613 fis, clone MPB05565, highly similar to Serine/threonine protein phosphatase 2A, 55 kDa regulatory subunit B, alpha isoform		Q6ZP32_HUMAN Unreviewed; 448 AA.	Homo sapiens (Human).	Eukaryota; Metazoa; Chordata; Craniata; Vertebrata; Euteleostomi;Mammalia; Eutheria; Euarchontoglires; Primates; Haplorrhini;Catarrhini; Hominidae; Homo.	9606		5.34345	7.96569	5.30055	7.40124	7.93748	7.37826	7.00535	7.1033	8.18431	6.19534	8.0566	6.79237	6.96338	7.95203	8.04505	7.32634	5.18954	6.97662	7.86714
Q5T123	SH3BGRL3	SH3 domain-binding glutamic acid-rich-like protein 3		Q5T123_HUMAN Unreviewed; 88 AA.	Homo sapiens (Human).	Eukaryota; Metazoa; Chordata; Craniata; Vertebrata; Euteleostomi;Mammalia; Eutheria; Euarchontoglires; Primates; Haplorrhini;Catarrhini; Hominidae; Homo.	9606		8.86448	8.7885	8.49807	8.56756	8.68596	8.59681	8.58576	8.49394	8.56672	8.02127	8.04933	8.31	8.58232	9.09396	8.29901	8.68071	8.44447	8.79254	8.95185
Q9Y3B4	SF3B6	Splicing factor 3B subunit 6		SF3B6_HUMAN Reviewed; 125 AA.	Homo sapiens (Human).	Eukaryota; Metazoa; Chordata; Craniata; Vertebrata; Euteleostomi;Mammalia; Eutheria; Euarchontoglires; Primates; Haplorrhini;Catarrhini; Hominidae; Homo.	9606	hsa:51639		7.20108	6.09206	7.05014		7.53512	7.85021		6.32373	7.30854	6.73119	5.83065	7.07995	6.45151	6.45081	6.53711	6.63244	7.02297	6.44978
Q8TDR2	STK35	Serine/threonine-protein kinase 35		STK35_HUMAN Reviewed; 534 AA.	Homo sapiens (Human).	Eukaryota; Metazoa; Chordata; Craniata; Vertebrata; Euteleostomi;Mammalia; Eutheria; Euarchontoglires; Primates; Haplorrhini;Catarrhini; Hominidae; Homo.	9606	hsa:140901																	6.89661
A0A1C9J7T5	IL6	Interleukin 6		A0A1C9J7T5_HUMAN Unreviewed; 49 AA.	Homo sapiens (Human).	Eukaryota; Metazoa; Chordata; Craniata; Vertebrata; Euteleostomi;Mammalia; Eutheria; Euarchontoglires; Primates; Haplorrhini;Catarrhini; Hominidae; Homo.	9606			7.68484	6.09206	7.05014		6.90023	6.59784		6.58081	7.30854	6.73119	5.83065	6.76058	6.45151	6.40169		6.63244	7.02297	6.44978
B4DQK1		cDNA FLJ53475, highly similar to Autophagy-related protein 7		B4DQK1_HUMAN Unreviewed; 681 AA.	Homo sapiens (Human).	Eukaryota; Metazoa; Chordata; Craniata; Vertebrata; Euteleostomi;Mammalia; Eutheria; Euarchontoglires; Primates; Haplorrhini;Catarrhini; Hominidae; Homo.	9606		7.68009	6.59784	7.27064	6.9823	6.87964	8.18936	6.72849	6.54995	6.50454	6.84286	7.87284	5.34388	7.09249	7.95616	6.92652	8.12685	8.01398	7.43438	7.67902
A6NFQ9	2017-09-08	Septin-8		A6NFQ9_HUMAN Unreviewed; 440 AA.	Homo sapiens (Human).	Eukaryota; Metazoa; Chordata; Craniata; Vertebrata; Euteleostomi;Mammalia; Eutheria; Euarchontoglires; Primates; Haplorrhini;Catarrhini; Hominidae; Homo.	9606		8.57233	8.49884	8.71511	7.96581	8.62765	8.63939	8.19009	8.38634	8.34119	7.752	8.43001	8.25237	8.27113	8.92531	7.77626	8.44466	8.86598	8.60238	8.89049
Q86YQ1	HBA2	Hemoglobin alpha-2		Q86YQ1_HUMAN Unreviewed; 91 AA.	Homo sapiens (Human).	Eukaryota; Metazoa; Chordata; Craniata; Vertebrata; Euteleostomi;Mammalia; Eutheria; Euarchontoglires; Primates; Haplorrhini;Catarrhini; Hominidae; Homo.	9606		7.73286	8.04519	7.37659	6.48807	10.0035	7.81313	7.25977	7.47125	6.78073	5.30222	7.33243	9.25102	8.17343	8.49777	7.31253	9.60704	8.39083	8.52121	7.87813
B4DWR3	VBP1	Prefoldin subunit 3		B4DWR3_HUMAN Unreviewed; 192 AA.	Homo sapiens (Human).	Eukaryota; Metazoa; Chordata; Craniata; Vertebrata; Euteleostomi;Mammalia; Eutheria; Euarchontoglires; Primates; Haplorrhini;Catarrhini; Hominidae; Homo.	9606		7.90242	7.86017	7.8186	8.34457	8.96068	7.01882	7.77727	7.68664	7.28803	5.95674	8.41615	7.60519	7.46275	8.56689	7.70797	8.30732	7.67696	7.68153	8.01459
Q9P099		HSPC282		Q9P099_HUMAN Unreviewed; 173 AA.	Homo sapiens (Human).	Eukaryota; Metazoa; Chordata; Craniata; Vertebrata; Euteleostomi;Mammalia; Eutheria; Euarchontoglires; Primates; Haplorrhini;Catarrhini; Hominidae; Homo.	9606		8.14786	8.38891	8.2735	8.1652	8.79527	8.00098	8.23125	8.17197	7.99373	7.63063	7.73531	8.07702	8.37101	7.69574	8.11074	8.25936	7.80836	8.45234	7.98847
A0A087WV01	EEF1A1	Elongation factor 1-alpha		A0A087WV01_HUMAN Unreviewed; 426 AA.	Homo sapiens (Human).	Eukaryota; Metazoa; Chordata; Craniata; Vertebrata; Euteleostomi;Mammalia; Eutheria; Euarchontoglires; Primates; Haplorrhini;Catarrhini; Hominidae; Homo.	9606		10.4553	10.2594	10.0668	9.78557	10.0788	9.869	9.99094	9.77743	9.86643	9.45702	10.0663	9.52546	10.1464	10.3459	9.77814	10.2242	9.32585	9.87337	9.9766
Q86XN4	RED1	RNA adenosine deaminase		Q86XN4_HUMAN Unreviewed; 711 AA.	Homo sapiens (Human).	Eukaryota; Metazoa; Chordata; Craniata; Vertebrata; Euteleostomi;Mammalia; Eutheria; Euarchontoglires; Primates; Haplorrhini;Catarrhini; Hominidae; Homo.	9606		7.43057	7.71919	7.33855		6.61726		8.01873	7.82638		6.84286	7.76659			6.73566	7.81104		6.4911	6.89733	6.68309
B2R514		cDNA, FLJ92300, Homo sapiens COP9 subunit 6 (MOV34 homolog, 34 kD) (COPS6), mRNA		B2R514_HUMAN Unreviewed; 297 AA.	Homo sapiens (Human).	Eukaryota; Metazoa; Chordata; Craniata; Vertebrata; Euteleostomi;Mammalia; Eutheria; Euarchontoglires; Primates; Haplorrhini;Catarrhini; Hominidae; Homo.	9606		8.31563	8.34955	8.3463	7.46543	8.07858	7.59707	8.30802	7.72345	8.25496	7.73659	7.65989	7.12727	7.69202	8.42813	7.23444	7.62958	7.19578	7.92458	8.48571
B4E1W2		cDNA FLJ51664, highly similar to Homo sapiens plasma glutamate carboxypeptidase (PGCP), mRNA		B4E1W2_HUMAN Unreviewed; 128 AA.	Homo sapiens (Human).	Eukaryota; Metazoa; Chordata; Craniata; Vertebrata; Euteleostomi;Mammalia; Eutheria; Euarchontoglires; Primates; Haplorrhini;Catarrhini; Hominidae; Homo.	9606		7.97567	6.52758	6.52784		7.80881	6.46258	7.71124	7.57167	7.25412	6.84286	7.21148	7.42535	7.85407	7.09582	7.38734	6.41735	7.94319	7.98312	7.17646
B4E0T5		cDNA FLJ54527, highly similar to Homo sapiens sphingomyelin phosphodiesterase 4, neutral membrane, transcript variant 1, mRNA		B4E0T5_HUMAN Unreviewed; 724 AA.	Homo sapiens (Human).	Eukaryota; Metazoa; Chordata; Craniata; Vertebrata; Euteleostomi;Mammalia; Eutheria; Euarchontoglires; Primates; Haplorrhini;Catarrhini; Hominidae; Homo.	9606		7.93485	6.72927	7.59481	7.93714	6.72698	6.97984	6.78465	7.72557	7.86241	6.24788	6.90179	7.22387	7.05769	7.89498	6.76433	6.72923	7.18636	7.05286	6.93195
A0A024R4G4	KLK5	Kallikrein 5, isoform CRA_a		A0A024R4G4_HUMAN Unreviewed; 293 AA.	Homo sapiens (Human).	Eukaryota; Metazoa; Chordata; Craniata; Vertebrata; Euteleostomi;Mammalia; Eutheria; Euarchontoglires; Primates; Haplorrhini;Catarrhini; Hominidae; Homo.	9606	hsa:25818	6.19128	6.68928	6.88927	5.88849	6.45889	6.10607	6.31517	6.46492	6.26944		6.73036		6.36405	6.77919	7.05779	6.6094	6.76221	6.98946	6.89183
A0A0S2Z3S5	GNAS	GNAS complex locus isoform 2		A0A0S2Z3S5_HUMAN Unreviewed; 380 AA.	Homo sapiens (Human).	Eukaryota; Metazoa; Chordata; Craniata; Vertebrata; Euteleostomi;Mammalia; Eutheria; Euarchontoglires; Primates; Haplorrhini;Catarrhini; Hominidae; Homo.	9606		7.55356	8.37941	7.51946	7.64951	6.93653	7.08813	8.5768	8.09319			8.3184			8.47876	6.87188	7.64896	7.14086	7.82635	8.28719
H0Y4U1	TNS1	Tensin-1		H0Y4U1_HUMAN Unreviewed; 846 AA.	Homo sapiens (Human).	Eukaryota; Metazoa; Chordata; Craniata; Vertebrata; Euteleostomi;Mammalia; Eutheria; Euarchontoglires; Primates; Haplorrhini;Catarrhini; Hominidae; Homo.	9606		8.20856	7.49211	7.51926	7.88206	7.64813	7.74658	7.38599	7.2724	7.52204	7.63063	6.29046	7.17291	6.81841	7.41126	7.52566	8.16574	7.81483	7.08609	7.87886
K7EN62	APC2	Adenomatous polyposis coli protein 2		K7EN62_HUMAN Unreviewed; 170 AA.	Homo sapiens (Human).	Eukaryota; Metazoa; Chordata; Craniata; Vertebrata; Euteleostomi;Mammalia; Eutheria; Euarchontoglires; Primates; Haplorrhini;Catarrhini; Hominidae; Homo.	9606		8.40516	7.20108	8.38852	8.21195	8.46547	7.80878	8.47938	7.94003	7.32223	7.98073	7.77282	8.92699	8.13996	7.30681	6.45081	8.02506	7.70887	7.995	7.90844
A0A0U1RQX9	QARS	Glutamine--tRNA ligase		A0A0U1RQX9_HUMAN Unreviewed; 83 AA.	Homo sapiens (Human).	Eukaryota; Metazoa; Chordata; Craniata; Vertebrata; Euteleostomi;Mammalia; Eutheria; Euarchontoglires; Primates; Haplorrhini;Catarrhini; Hominidae; Homo.	9606		8.48311	8.2271	8.25237	8.56026	8.226	8.07882	8.68636	9.33457	7.26339	7.6322	7.72795	7.55975	7.88744	7.90439	7.78663	7.8396	7.36362	8.08796	8.13461
C9JTG5	KRT15	Keratin, type I cytoskeletal 15		C9JTG5_HUMAN Unreviewed; 220 AA.	Homo sapiens (Human).	Eukaryota; Metazoa; Chordata; Craniata; Vertebrata; Euteleostomi;Mammalia; Eutheria; Euarchontoglires; Primates; Haplorrhini;Catarrhini; Hominidae; Homo.	9606		8.647	7.3846	6.70315	7.07321	7.23267	8.06277	7.78331	7.14715	7.37654	6.88483	7.21257	7.2542	8.07832	7.96466	7.70118	7.74023	7.238	7.34742	7.91131
H0YIV0	HSP90B1	Endoplasmin		H0YIV0_HUMAN Unreviewed; 147 AA.	Homo sapiens (Human).	Eukaryota; Metazoa; Chordata; Craniata; Vertebrata; Euteleostomi;Mammalia; Eutheria; Euarchontoglires; Primates; Haplorrhini;Catarrhini; Hominidae; Homo.	9606		8.14635	8.48839	8.77986	7.75734	8.84953	7.87147	8.65731	8.36747	7.54011	7.78507	8.21687	7.90552	8.35668	8.30372	6.94493	8.39121	8.3953	8.42691	8.67238
A8K413		NADH dehydrogenase [ubiquinone] 1 alpha subcomplex subunit 10, mitochondrial		A8K413_HUMAN Unreviewed; 355 AA.	Homo sapiens (Human).	Eukaryota; Metazoa; Chordata; Craniata; Vertebrata; Euteleostomi;Mammalia; Eutheria; Euarchontoglires; Primates; Haplorrhini;Catarrhini; Hominidae; Homo.	9606		9.86537	9.90127	9.86835	9.68566	10.0638	9.35842	9.92847	9.74526	9.43478	7.10059	9.25436	9.3994	9.74336	8.69153	9.64281	9.56378	8.94563	9.83591	9.59477
Q1L838	GTBP	GTBP-ALT		Q1L838_HUMAN Unreviewed; 1068 AA.	Homo sapiens (Human).	Eukaryota; Metazoa; Chordata; Craniata; Vertebrata; Euteleostomi;Mammalia; Eutheria; Euarchontoglires; Primates; Haplorrhini;Catarrhini; Hominidae; Homo.	9606		6.53036	6.22187	5.34985	6.02623	7.32059	8.31059	6.5108	6.08037	8.28553	5.30222	6.49608	7.49737	5.59283	8.67823	5.98494	6.06063	7.18901	6.54907	6.79438
Q53FI1		L-plastin variant		Q53FI1_HUMAN Unreviewed; 627 AA.	Homo sapiens (Human).	Eukaryota; Metazoa; Chordata; Craniata; Vertebrata; Euteleostomi;Mammalia; Eutheria; Euarchontoglires; Primates; Haplorrhini;Catarrhini; Hominidae; Homo.	9606		7.91177	7.67855	7.97175	7.89487	7.75428	7.95639	7.76763	7.77731	7.7358	7.63063	7.56237	7.32931	7.77722	7.27134	7.66517	7.28945	7.34455	7.11577	7.51942
C0JYZ2	TTN	Titin		C0JYZ2_HUMAN Unreviewed; 33423 AA.	Homo sapiens (Human).	Eukaryota; Metazoa; Chordata; Craniata; Vertebrata; Euteleostomi;Mammalia; Eutheria; Euarchontoglires; Primates; Haplorrhini;Catarrhini; Hominidae; Homo.	9606		8.62238	9.77213	8.01546	7.35951	8.44106	7.7052	8.00192	6.41279	8.722	9.37777	10.2311	9.02944	9.9632	10.2338	6.26818	7.64842	7.40095	7.84107	7.81883
Q7YCH1	ND5	NADH-ubiquinone oxidoreductase chain 5		Q7YCH1_HUMAN Unreviewed; 603 AA.	Homo sapiens (Human).	Eukaryota; Metazoa; Chordata; Craniata; Vertebrata; Euteleostomi;Mammalia; Eutheria; Euarchontoglires; Primates; Haplorrhini;Catarrhini; Hominidae; Homo.	9606		8.63972	8.62301	8.51741	8.24952	8.5898	7.40181	8.55194	8.21382	8.21037		7.8543	7.85229	8.5641	8.5311	8.02206	8.41412	6.76411	8.56848	7.98811
B7Z1V7		cDNA FLJ51811, highly similar to Stress-70 protein, mitochondrial		B7Z1V7_HUMAN Unreviewed; 437 AA.	Homo sapiens (Human).	Eukaryota; Metazoa; Chordata; Craniata; Vertebrata; Euteleostomi;Mammalia; Eutheria; Euarchontoglires; Primates; Haplorrhini;Catarrhini; Hominidae; Homo.	9606		10.3549	10.4413	10.1026	10.15	10.5619	10.1717	10.3338	10.1197	10.0027	7.85503	9.78628	9.97587	10.1073	9.79049	10.2456	10.3698	10.1747	10.4015	10.2929
H9P066	ND5	NADH-ubiquinone oxidoreductase chain 5		H9P066_HUMAN Unreviewed; 603 AA.	Homo sapiens (Human).	Eukaryota; Metazoa; Chordata; Craniata; Vertebrata; Euteleostomi;Mammalia; Eutheria; Euarchontoglires; Primates; Haplorrhini;Catarrhini; Hominidae; Homo.	9606		8.63972	8.62301	8.55085	8.2928	8.5898	7.40181	8.59602	8.21382	8.21037		7.8543	7.85229	8.5641	8.5311	8.08549	8.44053	6.76411	8.56848	7.98811
B9ZVU2	DNPEP	Aspartyl aminopeptidase		B9ZVU2_HUMAN Unreviewed; 270 AA.	Homo sapiens (Human).	Eukaryota; Metazoa; Chordata; Craniata; Vertebrata; Euteleostomi;Mammalia; Eutheria; Euarchontoglires; Primates; Haplorrhini;Catarrhini; Hominidae; Homo.	9606		8.58091	7.697	7.69245	7.37224	8.20816	8.09689	7.94208	7.62695	7.72285		7.54822	7.55851	7.64686	7.98563	8.03787	7.39937	7.79155	8.14588	8.50628
A0A024R5Z8	RAB11A	RAB11A, member RAS oncogene family, isoform CRA_a		A0A024R5Z8_HUMAN Unreviewed; 216 AA.	Homo sapiens (Human).	Eukaryota; Metazoa; Chordata; Craniata; Vertebrata; Euteleostomi;Mammalia; Eutheria; Euarchontoglires; Primates; Haplorrhini;Catarrhini; Hominidae; Homo.	9606	hsa:8766	9.08055	8.99284	8.84232	8.81667	9.15336	9.09272	9.2433	8.22965	8.05115		8.14872	8.9165	8.78673	9.13346	8.98674	8.954	8.86355	9.12833	9.2534
F8WDN3	CFL2	Cofilin-2		F8WDN3_HUMAN Unreviewed; 58 AA.	Homo sapiens (Human).	Eukaryota; Metazoa; Chordata; Craniata; Vertebrata; Euteleostomi;Mammalia; Eutheria; Euarchontoglires; Primates; Haplorrhini;Catarrhini; Hominidae; Homo.	9606		7.64183	7.18877	7.44111	7.02108	7.39846	6.12714	7.49853	7.0762	7.15514	7.63063	7.05618	6.24063	7.16818	7.39727	6.71118	6.97548	6.49969	7.23889	7.59016
Q14709	kit	Kit protein		Q14709_HUMAN Unreviewed; 60 AA.	Homo sapiens (Human).	Eukaryota; Metazoa; Chordata; Craniata; Vertebrata; Euteleostomi;Mammalia; Eutheria; Euarchontoglires; Primates; Haplorrhini;Catarrhini; Hominidae; Homo.	9606		7.36767		6.65302	7.03861	6.03631	6.89068	6.87151	7.14171	7.00777	5.44186	7.33067	6.96922	7.00462	7.86382	6.11864	7.02117	6.46193	6.38681	7.36483
A0A024RDT5	POSTN	Periostin, osteoblast specific factor, isoform CRA_a		A0A024RDT5_HUMAN Unreviewed; 779 AA.	Homo sapiens (Human).	Eukaryota; Metazoa; Chordata; Craniata; Vertebrata; Euteleostomi;Mammalia; Eutheria; Euarchontoglires; Primates; Haplorrhini;Catarrhini; Hominidae; Homo.	9606		6.35088	7.01335	6.84949	9.70195	7.27407	7.13058	7.11799	7.15506	8.36799	7.32562	6.73318	9.22802	6.80796	6.37384	6.82382	7.40248	8.56569	7.14915	6.95994
M0QYT0		Uncharacterized protein		M0QYT0_HUMAN Unreviewed; 321 AA.	Homo sapiens (Human).	Eukaryota; Metazoa; Chordata; Craniata; Vertebrata; Euteleostomi;Mammalia; Eutheria; Euarchontoglires; Primates; Haplorrhini;Catarrhini; Hominidae; Homo.	9606		9.0441	8.9185	8.92694	8.73298	8.91352	8.76928	8.72598	8.47851	8.51604	7.89679	8.52509	8.47638	8.67272	8.84888	8.85399	8.84537	8.71681	8.87891	9.29248
B4DH07		cDNA FLJ53321, highly similar to Homo sapiens pitrilysin metallopeptidase 1 (PITRM1), mRNA		B4DH07_HUMAN Unreviewed; 1030 AA.	Homo sapiens (Human).	Eukaryota; Metazoa; Chordata; Craniata; Vertebrata; Euteleostomi;Mammalia; Eutheria; Euarchontoglires; Primates; Haplorrhini;Catarrhini; Hominidae; Homo.	9606		9.04823	8.19944	9.01765	8.12994	9.05013	8.42509	8.24568	8.25845	8.14876	7.65858	7.81347	8.45088	8.66481	8.24306	8.63486	8.35662	8.58245	8.73367	8.10733
Q6I9T8	PPP2CA	Serine/threonine-protein phosphatase		Q6I9T8_HUMAN Unreviewed; 309 AA.	Homo sapiens (Human).	Eukaryota; Metazoa; Chordata; Craniata; Vertebrata; Euteleostomi;Mammalia; Eutheria; Euarchontoglires; Primates; Haplorrhini;Catarrhini; Hominidae; Homo.	9606		8.95413	8.76874	8.81607	8.6282	9.21298	8.47249	8.82507	8.61329	8.41219	6.42598	8.16462	8.34092	8.46065	9.04312	8.68273	8.80913	8.6095	8.86943	9.08444
F8W8I8	2017-09-08	Septin-8		F8W8I8_HUMAN Unreviewed; 460 AA.	Homo sapiens (Human).	Eukaryota; Metazoa; Chordata; Craniata; Vertebrata; Euteleostomi;Mammalia; Eutheria; Euarchontoglires; Primates; Haplorrhini;Catarrhini; Hominidae; Homo.	9606		8.51123	8.42143	8.66756	7.64005	8.56171	8.52219	8.01934	8.0303	8.17874		8.0496	8.19398	8.16568	8.88158	6.64479	8.33751	8.84846	8.53838	8.86804
B1AHM6	FBLN1	Fibulin-1		B1AHM6_HUMAN Unreviewed; 65 AA.	Homo sapiens (Human).	Eukaryota; Metazoa; Chordata; Craniata; Vertebrata; Euteleostomi;Mammalia; Eutheria; Euarchontoglires; Primates; Haplorrhini;Catarrhini; Hominidae; Homo.	9606		10.0844	10.3668	10.0133	10.276	9.90581	9.74607	10.224	10.0174	10.0198	8.24058	9.94266	9.8294	9.9711	8.74626	9.75459	9.6122	9.16273	9.99369	9.66115
F5GX23	PSMD9	26S proteasome non-ATPase regulatory subunit 9		F5GX23_HUMAN Unreviewed; 179 AA.	Homo sapiens (Human).	Eukaryota; Metazoa; Chordata; Craniata; Vertebrata; Euteleostomi;Mammalia; Eutheria; Euarchontoglires; Primates; Haplorrhini;Catarrhini; Hominidae; Homo.	9606		8.10802	8.00999	8.02722	7.78056	8.23458	8.00472	8.64354	7.92207			7.22959		8.29978	8.50654	8.36637	7.83923	8.01642	8.40475	8.57721
Q15631	TSN	Translin		TSN_HUMAN Reviewed; 228 AA.	Homo sapiens (Human).	Eukaryota; Metazoa; Chordata; Craniata; Vertebrata; Euteleostomi;Mammalia; Eutheria; Euarchontoglires; Primates; Haplorrhini;Catarrhini; Hominidae; Homo.	9606	hsa:7247	9.379	9.22959	9.13006	9.09142	9.11645	9.07082	8.91875	9.0864	8.96913	8.20275	8.60024	8.87033	9.04837	9.03137	9.06482	8.97329	8.97984	8.99241	9.23166
B4DN79		cDNA FLJ53367, highly similar to Transmembrane glycoprotein NMB		B4DN79_HUMAN Unreviewed; 461 AA.	Homo sapiens (Human).	Eukaryota; Metazoa; Chordata; Craniata; Vertebrata; Euteleostomi;Mammalia; Eutheria; Euarchontoglires; Primates; Haplorrhini;Catarrhini; Hominidae; Homo.	9606			9.07963		8.87642	8.17175	8.84094		9.28709	9.16443	7.66735	8.98145	8.52679	8.71312	7.7298	9.06828	9.23712	7.63229	8.80609
Q86U13		Full-length cDNA clone CS0DF017YJ08 of Fetal brain of Homo sapiens (human)		Q86U13_HUMAN Unreviewed; 240 AA.	Homo sapiens (Human).	Eukaryota; Metazoa; Chordata; Craniata; Vertebrata; Euteleostomi;Mammalia; Eutheria; Euarchontoglires; Primates; Haplorrhini;Catarrhini; Hominidae; Homo.	9606		7.02929	6.47477	6.87716	6.59712	6.79692	6.91706	7.03916	9.3254	6.90282	5.19042	6.9239	6.84955	6.06491	7.8315		7.18476	7.99687	6.93066	7.1895
A0A068BTP6	ND5	NADH-ubiquinone oxidoreductase chain 5		A0A068BTP6_HUMAN Unreviewed; 603 AA.	Homo sapiens (Human).	Eukaryota; Metazoa; Chordata; Craniata; Vertebrata; Euteleostomi;Mammalia; Eutheria; Euarchontoglires; Primates; Haplorrhini;Catarrhini; Hominidae; Homo.	9606		8.63972	8.62301	8.51741	8.24952	8.5898	7.40181	8.55194	8.21382	8.21037		7.8543	7.85229	8.5641	8.5311	8.02206	8.41412	6.76411	8.56848	7.98811
B4DY97		cDNA FLJ60954		B4DY97_HUMAN Unreviewed; 264 AA.	Homo sapiens (Human).	Eukaryota; Metazoa; Chordata; Craniata; Vertebrata; Euteleostomi;Mammalia; Eutheria; Euarchontoglires; Primates; Haplorrhini;Catarrhini; Hominidae; Homo.	9606		8.24779	8.21333	8.17442	8.15874	8.09556	9.11524	8.24112	8.09036	8.96477	7.63063	8.17096	9.43368	7.9458	7.09906	8.79984	7.72864	8.56511	8.31645	8.80177
B4E220		cDNA FLJ51453, highly similar to Aquaporin-1		B4E220_HUMAN Unreviewed; 329 AA.	Homo sapiens (Human).	Eukaryota; Metazoa; Chordata; Craniata; Vertebrata; Euteleostomi;Mammalia; Eutheria; Euarchontoglires; Primates; Haplorrhini;Catarrhini; Hominidae; Homo.	9606		9.53312	8.97234	9.0257	9.09904	9.25885	9.06188	8.99057	8.94124	9.3274	8.44232	8.74876	9.13795	9.2399	8.70929	9.33883	9.41933	8.84557	9.45039	9.37459
A8K1L8		cDNA FLJ77645, highly similar to Homo sapiens splicing factor, arginine/serine-rich 1 (splicing factor 2, alternate splicing factor) (SFRS1), mRNA		A8K1L8_HUMAN Unreviewed; 248 AA.	Homo sapiens (Human).	Eukaryota; Metazoa; Chordata; Craniata; Vertebrata; Euteleostomi;Mammalia; Eutheria; Euarchontoglires; Primates; Haplorrhini;Catarrhini; Hominidae; Homo.	9606		9.05117	9.09024	8.73918	8.79623	8.99839	8.68999	8.74177	7.83848	8.56941	6.99726	7.71707	8.50194	9.00768	7.65036	9.01895	8.91026	8.69217	8.82636	9.10714
Q14777		Myosin		Q14777_HUMAN Unreviewed; 90 AA.	Homo sapiens (Human).	Eukaryota; Metazoa; Chordata; Craniata; Vertebrata; Euteleostomi;Mammalia; Eutheria; Euarchontoglires; Primates; Haplorrhini;Catarrhini; Hominidae; Homo.	9606		7.16661	7.01979			7.06222	7.85415	6.69155	6.83411	7.49557	6.63496	7.06816	6.65544	6.92986	7.73835	6.28763	7.01414	5.8365	7.63348	7.43514
P00736	C1R	Complement C1r subcomponent		C1R_HUMAN Reviewed; 705 AA.	Homo sapiens (Human).	Eukaryota; Metazoa; Chordata; Craniata; Vertebrata; Euteleostomi;Mammalia; Eutheria; Euarchontoglires; Primates; Haplorrhini;Catarrhini; Hominidae; Homo.	9606	hsa:715			6.73735	6.60822				6.61511									7.40686
E9PJY4	NPEPPS	Puromycin-sensitive aminopeptidase		E9PJY4_HUMAN Unreviewed; 141 AA.	Homo sapiens (Human).	Eukaryota; Metazoa; Chordata; Craniata; Vertebrata; Euteleostomi;Mammalia; Eutheria; Euarchontoglires; Primates; Haplorrhini;Catarrhini; Hominidae; Homo.	9606		8.07296	7.6326	7.76505	8.15024	8.21407	8.05724	8.32059	8.15361	7.77216	7.63063	7.87481	7.99403	7.93178	8.1944	8.07698	8.22809	6.4718	8.45181	8.57888
D6W5L8	ATOH8	Atonal homolog 8 (Drosophila), isoform CRA_a		D6W5L8_HUMAN Unreviewed; 321 AA.	Homo sapiens (Human).	Eukaryota; Metazoa; Chordata; Craniata; Vertebrata; Euteleostomi;Mammalia; Eutheria; Euarchontoglires; Primates; Haplorrhini;Catarrhini; Hominidae; Homo.	9606			7.20108	6.09206	7.05014		7.53512	6.59784		7.41693	7.30854	6.73119	5.83065	7.07995	6.45151	6.40169		6.63244	7.02297	6.44978
Q59EX9		SET binding factor 1 isoform a variant		Q59EX9_HUMAN Unreviewed; 858 AA.	Homo sapiens (Human).	Eukaryota; Metazoa; Chordata; Craniata; Vertebrata; Euteleostomi;Mammalia; Eutheria; Euarchontoglires; Primates; Haplorrhini;Catarrhini; Hominidae; Homo.	9606		7.96132	7.37401	8.175	6.69526	8.24784	7.10197	7.21559	7.47517	6.82311	5.70509	7.10494	6.26541	6.41874	7.56664	7.24128	7.40342	6.64166	7.15443	7.11367
B4DPD1		cDNA FLJ60027, moderately similar to F-box only protein 25		B4DPD1_HUMAN Unreviewed; 172 AA.	Homo sapiens (Human).	Eukaryota; Metazoa; Chordata; Craniata; Vertebrata; Euteleostomi;Mammalia; Eutheria; Euarchontoglires; Primates; Haplorrhini;Catarrhini; Hominidae; Homo.	9606			7.20108	6.09206	7.05014		7.53512	5.72784		6.32373	7.30854	6.73119	5.83065	7.07995	6.45151	6.40169		6.63244	7.02297	6.44978
A0A075B7B8	IGHV3OR16-12	Protein IGHV3OR16-12		A0A075B7B8_HUMAN Unreviewed; 117 AA.	Homo sapiens (Human).	Eukaryota; Metazoa; Chordata; Craniata; Vertebrata; Euteleostomi;Mammalia; Eutheria; Euarchontoglires; Primates; Haplorrhini;Catarrhini; Hominidae; Homo.	9606		8.56338	8.19379	9.12667	9.02056	8.59592	8.68259	9.05717	8.8298	9.14653		8.59703	8.63661	8.85854	9.12728	8.74264	8.6683	9.0119	8.75657	9.08065
Q8WWB2	CCIN	Calicin		Q8WWB2_HUMAN Unreviewed; 588 AA.	Homo sapiens (Human).	Eukaryota; Metazoa; Chordata; Craniata; Vertebrata; Euteleostomi;Mammalia; Eutheria; Euarchontoglires; Primates; Haplorrhini;Catarrhini; Hominidae; Homo.	9606	hsa:881	7.6894		7.57923	7.49331	7.65661	8.02272	7.63758	7.36396	6.1374	5.79836	7.1581	6.66114	7.55349	7.76212	7.25973	7.43845	6.57235		7.66853
A0A059RJF0	COX2	Cytochrome c oxidase subunit 2		A0A059RJF0_HUMAN Unreviewed; 227 AA.	Homo sapiens (Human).	Eukaryota; Metazoa; Chordata; Craniata; Vertebrata; Euteleostomi;Mammalia; Eutheria; Euarchontoglires; Primates; Haplorrhini;Catarrhini; Hominidae; Homo.	9606		9.84483	9.63834	9.58281	9.36178	9.57821	9.18281	9.57074	9.35246	9.15887	7.34069	9.27665	9.31587	9.57194	8.88157	9.59007	9.65363	9.14932	9.775	9.48786
Q53EX1		BCS1-like variant		Q53EX1_HUMAN Unreviewed; 419 AA.	Homo sapiens (Human).	Eukaryota; Metazoa; Chordata; Craniata; Vertebrata; Euteleostomi;Mammalia; Eutheria; Euarchontoglires; Primates; Haplorrhini;Catarrhini; Hominidae; Homo.	9606		7.18697	7.0833	7.39868	7.34564	7.9172	9.275	7.50254	7.31077	6.63365	6.79865	7.22407	7.63643	7.15	8.11113	6.66106	7.9064	7.51941	7.44123	8.23221
B1AQP8	EPHX1	Epoxide hydrolase 1		B1AQP8_HUMAN Unreviewed; 136 AA.	Homo sapiens (Human).	Eukaryota; Metazoa; Chordata; Craniata; Vertebrata; Euteleostomi;Mammalia; Eutheria; Euarchontoglires; Primates; Haplorrhini;Catarrhini; Hominidae; Homo.	9606			8.24158	8.40263		8.5262	8.53563	7.91291	7.86942	7.6074		7.18357	8.21698			7.60079	7.91925	7.98655	7.95578	7.2358
Q5QNW6	HIST2H2BF	Histone H2B type 2-F		H2B2F_HUMAN Reviewed; 126 AA.	Homo sapiens (Human).	Eukaryota; Metazoa; Chordata; Craniata; Vertebrata; Euteleostomi;Mammalia; Eutheria; Euarchontoglires; Primates; Haplorrhini;Catarrhini; Hominidae; Homo.	9606	hsa:440689	10.4259	10.1852	10.2133	10.133	9.97458	10.1337	10.1128	10.049	10.1535	8.14082	9.78574	9.90389	10.0393	7.8235	10.1623	10.0705	9.94898	10.1111	10.2949
H0YBA0	AP3M2	AP-3 complex subunit mu-2		H0YBA0_HUMAN Unreviewed; 131 AA.	Homo sapiens (Human).	Eukaryota; Metazoa; Chordata; Craniata; Vertebrata; Euteleostomi;Mammalia; Eutheria; Euarchontoglires; Primates; Haplorrhini;Catarrhini; Hominidae; Homo.	9606		7.0101	6.57425	6.85586	6.3019	6.59423	7.8197	6.77764	7.07351	6.97121	6.24788	8.35367	6.37559	6.5584	7.62048	6.27082	8.25884	5.26697	6.47916	6.87796
G3V0E5	TFRC	Transferrin receptor (P90, CD71), isoform CRA_c		G3V0E5_HUMAN Unreviewed; 679 AA.	Homo sapiens (Human).	Eukaryota; Metazoa; Chordata; Craniata; Vertebrata; Euteleostomi;Mammalia; Eutheria; Euarchontoglires; Primates; Haplorrhini;Catarrhini; Hominidae; Homo.	9606		8.73362	8.57704	6.92596	8.75036	8.91877	7.53512	8.74324	7.90805	8.60487	7.02459	7.74831	9.03473	8.17404	8.26519	8.50004	7.98834	7.31556	8.42278	8.58676
F2Z3K8	DRP2	Dystrophin-related protein 2		F2Z3K8_HUMAN Unreviewed; 353 AA.	Homo sapiens (Human).	Eukaryota; Metazoa; Chordata; Craniata; Vertebrata; Euteleostomi;Mammalia; Eutheria; Euarchontoglires; Primates; Haplorrhini;Catarrhini; Hominidae; Homo.	9606		7.32414	6.50944	6.28228	8.37944	6.92492	8.18868		7.89383	8.09897	5.44186	7.87699	7.792	6.27887		6.4875	7.18898	6.75177	7.55768	6.95176
Q02750	MAP2K1	Dual specificity mitogen-activated protein kinase kinase 1		MP2K1_HUMAN Reviewed; 393 AA.	Homo sapiens (Human).	Eukaryota; Metazoa; Chordata; Craniata; Vertebrata; Euteleostomi;Mammalia; Eutheria; Euarchontoglires; Primates; Haplorrhini;Catarrhini; Hominidae; Homo.	9606	hsa:5604	8.65071	8.37943	8.52787	7.97775	8.37635	7.95703	8.38313	8.23051	7.88965	7.29314	7.68405	8.05248	8.19954	8.61767	7.88517	8.15441	7.30263	8.20013	7.76581
Q7Z518		NADH dehydrogenase [ubiquinone] 1 alpha subcomplex subunit 10, mitochondrial		Q7Z518_HUMAN Unreviewed; 354 AA.	Homo sapiens (Human).	Eukaryota; Metazoa; Chordata; Craniata; Vertebrata; Euteleostomi;Mammalia; Eutheria; Euarchontoglires; Primates; Haplorrhini;Catarrhini; Hominidae; Homo.	9606		9.8574	9.85917	9.85396	9.63477	9.99862	9.3063	9.82486	9.68649	9.39927	8.22324	9.21438	9.36908	9.74167	8.69524	9.61262	9.56815	8.95923	9.79093	9.57865
A0A059R1T0	COX2	Cytochrome c oxidase subunit 2		A0A059R1T0_HUMAN Unreviewed; 227 AA.	Homo sapiens (Human).	Eukaryota; Metazoa; Chordata; Craniata; Vertebrata; Euteleostomi;Mammalia; Eutheria; Euarchontoglires; Primates; Haplorrhini;Catarrhini; Hominidae; Homo.	9606		9.85663	9.65404	9.60852	9.3896	9.60491	9.18281	9.59712	9.38661	9.18315	7.61161	9.29024	9.31587	9.57194	8.88157	9.6008	9.66022	9.14932	9.78802	9.49655
Q9BQI7	PSD2	PH and SEC7 domain-containing protein 2		PSD2_HUMAN Reviewed; 771 AA.	Homo sapiens (Human).	Eukaryota; Metazoa; Chordata; Craniata; Vertebrata; Euteleostomi;Mammalia; Eutheria; Euarchontoglires; Primates; Haplorrhini;Catarrhini; Hominidae; Homo.	9606	hsa:84249		7.20108	6.09206	7.05014		7.53512	7.85021	6.85403	6.32373	9.17767	6.73119	8.92699	7.07995	6.45151	6.45081	7.50045	6.96831	7.02297	6.65891
Q6L8Q7	PDE12	2',5'-phosphodiesterase 12		PDE12_HUMAN Reviewed; 609 AA.	Homo sapiens (Human).	Eukaryota; Metazoa; Chordata; Craniata; Vertebrata; Euteleostomi;Mammalia; Eutheria; Euarchontoglires; Primates; Haplorrhini;Catarrhini; Hominidae; Homo.	9606	hsa:201626	8.08797	7.80621	8.02111	7.60105	8.06305	7.90486	7.82016	7.53291	7.50065	7.63697	7.4588	7.37638	7.88795	8.20297	7.68292	8.04965	7.53091	7.9133	8.0273
Q9B1F9	COX2	Cytochrome c oxidase subunit 2		Q9B1F9_HUMAN Unreviewed; 227 AA.	Homo sapiens (Human).	Eukaryota; Metazoa; Chordata; Craniata; Vertebrata; Euteleostomi;Mammalia; Eutheria; Euarchontoglires; Primates; Haplorrhini;Catarrhini; Hominidae; Homo.	9606		9.70027	9.55099	9.50307	9.27845	9.47772	9.08905	9.45673	9.30201	9.05984	7.61161	9.14604	9.39268	9.43137	8.71342	9.53805	9.4967	9.02365	9.66927	9.34027
K7ERI8		Uncharacterized protein		K7ERI8_HUMAN Unreviewed; 161 AA.	Homo sapiens (Human).	Eukaryota; Metazoa; Chordata; Craniata; Vertebrata; Euteleostomi;Mammalia; Eutheria; Euarchontoglires; Primates; Haplorrhini;Catarrhini; Hominidae; Homo.	9606		8.18668	8.46777	8.51126	8.56728	8.62335	7.51173	8.64167	8.1282	8.02799		7.99547	8.06269	8.28635	7.9597	8.35649	8.13519	7.73003	8.31896	8.56722
Q16718	NDUFA5	NADH dehydrogenase [ubiquinone] 1 alpha subcomplex subunit 5		NDUA5_HUMAN Reviewed; 116 AA.	Homo sapiens (Human).	Eukaryota; Metazoa; Chordata; Craniata; Vertebrata; Euteleostomi;Mammalia; Eutheria; Euarchontoglires; Primates; Haplorrhini;Catarrhini; Hominidae; Homo.	9606	hsa:4698	9.53288	9.3176	9.38536	9.15595	9.55134	8.92001	9.53824	9.27876	9.04095		8.70261	8.88615	9.25175	8.14062	9.27755	9.19612	8.91572	9.53397	9.26802
P30711	GSTT1	Glutathione S-transferase theta-1		GSTT1_HUMAN Reviewed; 240 AA.	Homo sapiens (Human).	Eukaryota; Metazoa; Chordata; Craniata; Vertebrata; Euteleostomi;Mammalia; Eutheria; Euarchontoglires; Primates; Haplorrhini;Catarrhini; Hominidae; Homo.	9606	hsa:2952	6.8936	7.21604	7.63254	7.03207	7.7112	7.55897	6.75755	9.33144	8.6833	5.55094	7.71999	7.45495	7.97933	7.65542	7.23614	8.74405	7.94449	7.28495	7.3794
A8K6Y1		cDNA FLJ75526, highly similar to Homo sapiens proliferation-associated 2G4, 38kDa (PA2G4), mRNA		A8K6Y1_HUMAN Unreviewed; 367 AA.	Homo sapiens (Human).	Eukaryota; Metazoa; Chordata; Craniata; Vertebrata; Euteleostomi;Mammalia; Eutheria; Euarchontoglires; Primates; Haplorrhini;Catarrhini; Hominidae; Homo.	9606		9.2228	9.16169	9.12595	9.16344	9.23692	9.21321	9.15805	8.80019	9.09762	8.47888	8.71799	8.28628	8.8972	9.36687	8.9534	8.94067	8.78019	8.97742	9.11511
Q8WVF3	RAB28	RAB28 protein		Q8WVF3_HUMAN Unreviewed; 95 AA.	Homo sapiens (Human).	Eukaryota; Metazoa; Chordata; Craniata; Vertebrata; Euteleostomi;Mammalia; Eutheria; Euarchontoglires; Primates; Haplorrhini;Catarrhini; Hominidae; Homo.	9606			7.20108	6.09206	7.05014		7.52169	6.59784		6.58081	7.30854	6.73119	5.83065	7.07995	6.45151	6.40169		6.63244	7.02297	6.44978
E9PL01	SPCS2	Signal peptidase complex subunit 2		E9PL01_HUMAN Unreviewed; 157 AA.	Homo sapiens (Human).	Eukaryota; Metazoa; Chordata; Craniata; Vertebrata; Euteleostomi;Mammalia; Eutheria; Euarchontoglires; Primates; Haplorrhini;Catarrhini; Hominidae; Homo.	9606		8.43736	8.09468	8.23713	7.29884	7.8247	7.78576		7.51314				7.90401	7.94418		7.49907		8.43269
C9JRZ6	CHCHD3	MICOS complex subunit		C9JRZ6_HUMAN Unreviewed; 232 AA.	Homo sapiens (Human).	Eukaryota; Metazoa; Chordata; Craniata; Vertebrata; Euteleostomi;Mammalia; Eutheria; Euarchontoglires; Primates; Haplorrhini;Catarrhini; Hominidae; Homo.	9606		9.15649	8.96817	9.05074	8.98498	9.1622	8.77136	9.11687	9.00766	8.6446	7.66254	8.22304	8.68138	8.54532	8.68966	8.86549	8.36827	7.62194	8.93365	8.22338
H9S5A5	ND5	NADH-ubiquinone oxidoreductase chain 5		H9S5A5_HUMAN Unreviewed; 603 AA.	Homo sapiens (Human).	Eukaryota; Metazoa; Chordata; Craniata; Vertebrata; Euteleostomi;Mammalia; Eutheria; Euarchontoglires; Primates; Haplorrhini;Catarrhini; Hominidae; Homo.	9606		8.63972	8.62301	8.55085	8.2928	8.5898	7.40181	8.59602	8.21382	8.21037		7.8543	7.85229	8.5641	8.5311	8.08549	8.46476	6.76411	8.56848	7.98811
E5RFX7	PROSC	Proline synthase co-transcribed bacterial homolog protein		E5RFX7_HUMAN Unreviewed; 137 AA.	Homo sapiens (Human).	Eukaryota; Metazoa; Chordata; Craniata; Vertebrata; Euteleostomi;Mammalia; Eutheria; Euarchontoglires; Primates; Haplorrhini;Catarrhini; Hominidae; Homo.	9606		8.19965	7.66255	7.96969	7.12929	7.73833	8.80915	7.74047	7.48952	6.96294	7.12546	7.94389	7.52921	7.86209	8.88799	7.51148	7.69841	8.87551	7.59138	8.5609
Q8NAN9		cDNA FLJ35058 fis, clone OCBBF2018707, highly similar to DIHYDROPYRIMIDINASE RELATED PROTEIN-2		Q8NAN9_HUMAN Unreviewed; 198 AA.	Homo sapiens (Human).	Eukaryota; Metazoa; Chordata; Craniata; Vertebrata; Euteleostomi;Mammalia; Eutheria; Euarchontoglires; Primates; Haplorrhini;Catarrhini; Hominidae; Homo.	9606		9.33106	9.2035	9.30856	8.98907	9.30982	8.85121	9.19467	9.46548	8.9545	8.35866	8.84648	9.1282	9.08753	9.3361	8.86386	9.01274	8.76205	9.04749	9.20572
Q96BD8	SKA1	Spindle and kinetochore-associated protein 1		SKA1_HUMAN Reviewed; 255 AA.	Homo sapiens (Human).	Eukaryota; Metazoa; Chordata; Craniata; Vertebrata; Euteleostomi;Mammalia; Eutheria; Euarchontoglires; Primates; Haplorrhini;Catarrhini; Hominidae; Homo.	9606	hsa:220134	6.9974	7.63302	7.05188	6.80803	7.0736	6.75613	6.00519	9.3254	5.58455	5.19042	6.85036	6.84955	7.11609	7.89867	6.66961	7.21969	7.93838	7.502	7.17082
Q59H91		Inositol 1,4,5-trisphosphate receptor type 1 variant		Q59H91_HUMAN Unreviewed; 1207 AA.	Homo sapiens (Human).	Eukaryota; Metazoa; Chordata; Craniata; Vertebrata; Euteleostomi;Mammalia; Eutheria; Euarchontoglires; Primates; Haplorrhini;Catarrhini; Hominidae; Homo.	9606	hsa:3708	8.3059	8.10303	8.05458	7.95637	8.09253	7.72554	7.96646	7.82609	8.09834	7.06844	7.59973	7.46926	8.01518	8.0259	7.89382	7.3542	7.7659	7.21122	8.1711
O95323		Putative uncharacterized protein		O95323_HUMAN Unreviewed; 223 AA.	Homo sapiens (Human).	Eukaryota; Metazoa; Chordata; Craniata; Vertebrata; Euteleostomi;Mammalia; Eutheria; Euarchontoglires; Primates; Haplorrhini;Catarrhini; Hominidae; Homo.	9606		6.60121	7.11187	7.49117	7.68857	7.48103	8.0723	7.97464	8.0956	7.49522	6.41973	7.59921	7.40381	6.57807	8.08259	6.07271	6.61201	8.0302	7.59648	7.87392
P41247	PNPLA4	Patatin-like phospholipase domain-containing protein 4		PLPL4_HUMAN Reviewed; 253 AA.	Homo sapiens (Human).	Eukaryota; Metazoa; Chordata; Craniata; Vertebrata; Euteleostomi;Mammalia; Eutheria; Euarchontoglires; Primates; Haplorrhini;Catarrhini; Hominidae; Homo.	9606	hsa:8228	6.76778	6.62605	7.26925	7.55448	7.29129	6.61678	8.03153	7.28215	9.97689		6.35345	6.44618	6.76298	7.51249	7.37467	6.76962	7.36702	7.14438	8.10907
H3BPV7	KARS	Lysine--tRNA ligase		H3BPV7_HUMAN Unreviewed; 104 AA.	Homo sapiens (Human).	Eukaryota; Metazoa; Chordata; Craniata; Vertebrata; Euteleostomi;Mammalia; Eutheria; Euarchontoglires; Primates; Haplorrhini;Catarrhini; Hominidae; Homo.	9606		8.38215	8.01586	8.25731	7.9069	8.30498	7.98222	7.63703	8.04338	7.34127	7.63063	7.4455	7.37077	7.77335	7.78203	7.80346	7.65882	7.2651	7.84665	8.14834
B4DNP4		cDNA FLJ55816, highly similar to Ras GTPase-activating-like protein IQGAP1		B4DNP4_HUMAN Unreviewed; 278 AA.	Homo sapiens (Human).	Eukaryota; Metazoa; Chordata; Craniata; Vertebrata; Euteleostomi;Mammalia; Eutheria; Euarchontoglires; Primates; Haplorrhini;Catarrhini; Hominidae; Homo.	9606		9.04434	8.9078	8.83884	8.53306	8.71211	8.13036	8.86158	8.67684	8.63937	8.17175	7.91365	8.5375	8.83584	7.99554	8.82599	8.87612	7.93163	8.81975	8.65041
O60664	PLIN3	Perilipin-3		PLIN3_HUMAN Reviewed; 434 AA.	Homo sapiens (Human).	Eukaryota; Metazoa; Chordata; Craniata; Vertebrata; Euteleostomi;Mammalia; Eutheria; Euarchontoglires; Primates; Haplorrhini;Catarrhini; Hominidae; Homo.	9606	hsa:10226	8.55362	8.37758	8.43315	7.5315	8.67322	8.15255	8.63989	8.31078	7.79171		8.41555	7.61897	7.7637	9.19522	8.32792	8.2348	8.60979	8.24939	8.85752
B4DDQ3	DNM1L	Dynamin-1-like protein		B4DDQ3_HUMAN Unreviewed; 180 AA.	Homo sapiens (Human).	Eukaryota; Metazoa; Chordata; Craniata; Vertebrata; Euteleostomi;Mammalia; Eutheria; Euarchontoglires; Primates; Haplorrhini;Catarrhini; Hominidae; Homo.	9606		6.71892	7.31344	8.14143	7.33159	7.41028	7.16632	7.62388	9.3254	6.39863	5.19042	7.79089	6.84955	7.47268	6.96074	7.276	7.12259	7.14326	7.15678	7.49487
C9J066	NIN	Ninein		C9J066_HUMAN Unreviewed; 2046 AA.	Homo sapiens (Human).	Eukaryota; Metazoa; Chordata; Craniata; Vertebrata; Euteleostomi;Mammalia; Eutheria; Euarchontoglires; Primates; Haplorrhini;Catarrhini; Hominidae; Homo.	9606								6.03449										6.62737
U3KQ56	GRHPR	Glyoxylate reductase/hydroxypyruvate reductase		U3KQ56_HUMAN Unreviewed; 358 AA.	Homo sapiens (Human).	Eukaryota; Metazoa; Chordata; Craniata; Vertebrata; Euteleostomi;Mammalia; Eutheria; Euarchontoglires; Primates; Haplorrhini;Catarrhini; Hominidae; Homo.	9606		10.015	9.75648	9.80424	9.64008	9.96721	9.48434	9.74765	9.57398	9.46785	8.39057	9.29489	9.54159	9.7247	9.98659	9.66084	9.679	9.55606	9.8053	9.81507
P84103	SRSF3	Serine/arginine-rich splicing factor 3		SRSF3_HUMAN Reviewed; 164 AA.	Homo sapiens (Human).	Eukaryota; Metazoa; Chordata; Craniata; Vertebrata; Euteleostomi;Mammalia; Eutheria; Euarchontoglires; Primates; Haplorrhini;Catarrhini; Hominidae; Homo.	9606	hsa:6428	9.15193	8.91868	9.06638	8.79533	8.8893	8.84843	9.07085	8.24596	8.59732	7.63063	8.6023	8.15167	8.86355	8.2054	8.92753	8.89091	9.03006	8.79046	9.22105
C9J512	FANCL	E3 ubiquitin-protein ligase FANCL		C9J512_HUMAN Unreviewed; 158 AA.	Homo sapiens (Human).	Eukaryota; Metazoa; Chordata; Craniata; Vertebrata; Euteleostomi;Mammalia; Eutheria; Euarchontoglires; Primates; Haplorrhini;Catarrhini; Hominidae; Homo.	9606																		7.2812
A6NDY9	FLNA	Filamin A		A6NDY9_HUMAN Unreviewed; 2315 AA.	Homo sapiens (Human).	Eukaryota; Metazoa; Chordata; Craniata; Vertebrata; Euteleostomi;Mammalia; Eutheria; Euarchontoglires; Primates; Haplorrhini;Catarrhini; Hominidae; Homo.	9606		9.93077	9.81517	9.67728	9.55522	9.76747	9.59178	9.72215	9.71815	9.36839	8.85469	9.61363	9.51828	9.55941	9.56445	9.37893	9.78147	9.40452	9.52296	9.89601
Q16659	MAPK6	Mitogen-activated protein kinase 6		MK06_HUMAN Reviewed; 721 AA.	Homo sapiens (Human).	Eukaryota; Metazoa; Chordata; Craniata; Vertebrata; Euteleostomi;Mammalia; Eutheria; Euarchontoglires; Primates; Haplorrhini;Catarrhini; Hominidae; Homo.	9606	hsa:5597	9.02703	8.26741	8.37865	8.11166	8.57798	8.45801	8.45772	8.00302	8.09605		8.00549	8.22771	8.20613		8.64626	8.42393	7.3907	8.13783
F5GXT7	COPS7A	COP9 signalosome complex subunit 7a		F5GXT7_HUMAN Unreviewed; 71 AA.	Homo sapiens (Human).	Eukaryota; Metazoa; Chordata; Craniata; Vertebrata; Euteleostomi;Mammalia; Eutheria; Euarchontoglires; Primates; Haplorrhini;Catarrhini; Hominidae; Homo.	9606		7.2214	7.44049	7.29939	6.93274	7.47611	6.84612	7.57235	9.32565	7.53109	6.7955	7.68881	7.62185	7.30175	8.10638	7.32111	7.5374	7.04507	7.47475	8.24483
Q4W4Y1	DRIP4	Dopamine receptor interacting protein 4		Q4W4Y1_HUMAN Unreviewed; 868 AA.	Homo sapiens (Human).	Eukaryota; Metazoa; Chordata; Craniata; Vertebrata; Euteleostomi;Mammalia; Eutheria; Euarchontoglires; Primates; Haplorrhini;Catarrhini; Hominidae; Homo.	9606		9.5383	9.18355	9.07166	9.63216	9.2438	8.93454	9.15024	8.63141	8.8433	7.99377	8.76527	9.99222	8.98297	9.38167	9.13795	9.07046	8.59706	9.09103	9.47151
B2R8Z7		cDNA, FLJ94135, highly similar to Homo sapiens zinc finger and BTB domain containing 9 (ZBTB9), mRNA		B2R8Z7_HUMAN Unreviewed; 473 AA.	Homo sapiens (Human).	Eukaryota; Metazoa; Chordata; Craniata; Vertebrata; Euteleostomi;Mammalia; Eutheria; Euarchontoglires; Primates; Haplorrhini;Catarrhini; Hominidae; Homo.	9606		7.11933	7.68484	6.50787	7.05014		6.90023	6.59784		6.58081	7.30854	6.73119	5.83065	6.52777	7.27772	6.40169		6.63244	7.02297	6.44978
Q7Z6M0	DYNC1I1	DYNC1I1 protein		Q7Z6M0_HUMAN Unreviewed; 628 AA.	Homo sapiens (Human).	Eukaryota; Metazoa; Chordata; Craniata; Vertebrata; Euteleostomi;Mammalia; Eutheria; Euarchontoglires; Primates; Haplorrhini;Catarrhini; Hominidae; Homo.	9606		7.23356	7.57562	6.96121	7.24576	7.23687	6.76068	6.79804	7.33552	7.9342	6.84286	6.9502		6.83201	7.50289	7.48064	8.05555	8.23658	7.69889	7.57971
B4E2T4		cDNA FLJ54121, highly similar to Cysteine and glycine-rich protein 1		B4E2T4_HUMAN Unreviewed; 140 AA.	Homo sapiens (Human).	Eukaryota; Metazoa; Chordata; Craniata; Vertebrata; Euteleostomi;Mammalia; Eutheria; Euarchontoglires; Primates; Haplorrhini;Catarrhini; Hominidae; Homo.	9606		9.62973	9.52947	9.38113	9.10996	9.56858	8.97427	9.57683	9.13312	8.76128	5.44186	9.17388	8.86687	9.25313	10.0009	9.12734	9.26441	8.55397	9.32724	9.5565
B3KY37		cDNA FLJ46766 fis, clone TRACH3024671, highly similar to Squamous cell carcinoma antigen recognized by T-cells 2		B3KY37_HUMAN Unreviewed; 625 AA.	Homo sapiens (Human).	Eukaryota; Metazoa; Chordata; Craniata; Vertebrata; Euteleostomi;Mammalia; Eutheria; Euarchontoglires; Primates; Haplorrhini;Catarrhini; Hominidae; Homo.	9606		6.0831	6.19141		6.63453	7.90915	6.74757	6.49682	6.14168	7.47065	6.63496	7.69251	7.91866	6.56218	6.43454	7.16038	7.92246	6.80025	7.2019	6.58175
A0A024RAI1	ACTR3	ARP3 actin-related protein 3 homolog (Yeast), isoform CRA_a		A0A024RAI1_HUMAN Unreviewed; 418 AA.	Homo sapiens (Human).	Eukaryota; Metazoa; Chordata; Craniata; Vertebrata; Euteleostomi;Mammalia; Eutheria; Euarchontoglires; Primates; Haplorrhini;Catarrhini; Hominidae; Homo.	9606	hsa:10096	9.06273	8.85941	8.82213	8.52296	9.0213	8.41908	8.712	8.68512	8.43011	6.99726	8.46161	8.44535	8.80604	9.11381	8.65886	8.68573	8.54927	9.05963	8.95253
A0A024R7J0	PRKACA	Protein kinase, cAMP-dependent, catalytic, alpha, isoform CRA_c		A0A024R7J0_HUMAN Unreviewed; 351 AA.	Homo sapiens (Human).	Eukaryota; Metazoa; Chordata; Craniata; Vertebrata; Euteleostomi;Mammalia; Eutheria; Euarchontoglires; Primates; Haplorrhini;Catarrhini; Hominidae; Homo.	9606	hsa:5566	8.66813	8.45662	8.38526	8.38577	8.3386	8.27352	8.53666	8.09383	7.93024	7.65289	8.03524	7.94927	8.15805	7.99197	8.52154	8.4059	7.98668	8.41002	8.4223
B4E1Q7		cDNA FLJ57294, highly similar to Lipoamide acyltransferase component of branched-chain alpha-keto acid dehydrogenase complex, mitochondrial (EC 2.3.1.168)		B4E1Q7_HUMAN Unreviewed; 301 AA.	Homo sapiens (Human).	Eukaryota; Metazoa; Chordata; Craniata; Vertebrata; Euteleostomi;Mammalia; Eutheria; Euarchontoglires; Primates; Haplorrhini;Catarrhini; Hominidae; Homo.	9606		8.71978	8.52486	8.55013	8.29184	8.51736	8.52392	8.29508	8.19814	8.21595	7.81714	7.66178	8.9855	8.47535	8.32913	8.02399	8.5928	8.04301	8.50552	8.50535
B3KVE3		cDNA FLJ16452 fis, clone BRAWH3002467, highly similar to RAB GDP DISSOCIATION INHIBITOR BETA		B3KVE3_HUMAN Unreviewed; 196 AA.	Homo sapiens (Human).	Eukaryota; Metazoa; Chordata; Craniata; Vertebrata; Euteleostomi;Mammalia; Eutheria; Euarchontoglires; Primates; Haplorrhini;Catarrhini; Hominidae; Homo.	9606		9.06258	9.0387	8.7445	7.92693	8.70237	8.15708	8.87395	7.9757	7.87399	8.01805	8.85377	8.97017	8.71575	9.34783	8.1463	8.93456	7.84814	8.64292	8.9429
A0A0S2Z4P7	CNBP	CCHC-type zinc finger nucleic acid binding protein isoform 2		A0A0S2Z4P7_HUMAN Unreviewed; 76 AA.	Homo sapiens (Human).	Eukaryota; Metazoa; Chordata; Craniata; Vertebrata; Euteleostomi;Mammalia; Eutheria; Euarchontoglires; Primates; Haplorrhini;Catarrhini; Hominidae; Homo.	9606		6.77748	6.59815	6.67261	6.45149	6.66927	6.7372	6.79289	6.73294	7.61863		6.58617		6.36211	7.70141	6.93121		6.76746	6.82912	6.77258
Q9HB07	C12orf10	UPF0160 protein MYG1, mitochondrial		MYG1_HUMAN Reviewed; 376 AA.	Homo sapiens (Human).	Eukaryota; Metazoa; Chordata; Craniata; Vertebrata; Euteleostomi;Mammalia; Eutheria; Euarchontoglires; Primates; Haplorrhini;Catarrhini; Hominidae; Homo.	9606		8.5623	8.2107	8.01119	8.09734		7.95813	8.86705	7.35614	7.10924		7.48897		8.71116	8.72389	8.3767	8.21523	7.98557	8.2961	8.90467
A0A024R6G3	FBLN5	Fibulin 5, isoform CRA_b		A0A024R6G3_HUMAN Unreviewed; 448 AA.	Homo sapiens (Human).	Eukaryota; Metazoa; Chordata; Craniata; Vertebrata; Euteleostomi;Mammalia; Eutheria; Euarchontoglires; Primates; Haplorrhini;Catarrhini; Hominidae; Homo.	9606	hsa:10516	10.544	10.7415	10.6195	10.387	10.6194	10.6159	10.2524	10.3508	10.692	9.40088	10.4012	10.5623	10.4136	8.0647	10.4415	10.3525	10.5476	10.5991	10.6303
Q9UE70		Plasminogen-related protein A		Q9UE70_HUMAN Unreviewed; 68 AA.	Homo sapiens (Human).	Eukaryota; Metazoa; Chordata; Craniata; Vertebrata; Euteleostomi;Mammalia; Eutheria; Euarchontoglires; Primates; Haplorrhini;Catarrhini; Hominidae; Homo.	9606		7.78254	6.58661	7.38767	8.00869	7.56846	7.55241	7.74585	7.51957	7.71578	7.71935	8.15003	6.99963	7.90169	7.6315	7.31611	7.61425	7.72725	7.03171	7.88034
J3QQV6	PNPO	Pyridoxine-5'-phosphate oxidase		J3QQV6_HUMAN Unreviewed; 120 AA.	Homo sapiens (Human).	Eukaryota; Metazoa; Chordata; Craniata; Vertebrata; Euteleostomi;Mammalia; Eutheria; Euarchontoglires; Primates; Haplorrhini;Catarrhini; Hominidae; Homo.	9606		8.54418	8.23692	8.31533	8.40256	8.54107	8.35967	8.45961	8.24868	7.79812	7.92549	7.4575	8.95225	8.31399	8.30425	8.31053	8.05802	8.1431	8.41425	8.5505
B7Z1G3		cDNA FLJ54667, highly similar to Serine/threonine-protein phosphatase 2A 65 kDa regulatory subunit A beta isoform		B7Z1G3_HUMAN Unreviewed; 440 AA.	Homo sapiens (Human).	Eukaryota; Metazoa; Chordata; Craniata; Vertebrata; Euteleostomi;Mammalia; Eutheria; Euarchontoglires; Primates; Haplorrhini;Catarrhini; Hominidae; Homo.	9606		8.67273	8.03569	8.06082	8.134	8.53516	8.0888	8.26317	8.05293	8.1084	7.32744	7.97153	7.9373	8.14784	8.29143	6.77562	8.20372	8.30152	8.2797	8.44942
D6RF35	GC	Vitamin D-binding protein		D6RF35_HUMAN Unreviewed; 476 AA.	Homo sapiens (Human).	Eukaryota; Metazoa; Chordata; Craniata; Vertebrata; Euteleostomi;Mammalia; Eutheria; Euarchontoglires; Primates; Haplorrhini;Catarrhini; Hominidae; Homo.	9606		8.76193	8.395	8.43482	8.33842	8.25593	9.11256	8.8506	8.25406	8.72552	7.74929	8.94639	9.01098	8.21489	9.02263	8.55153	7.66686	9.60056	8.44574	8.98599
B7Z8Q2		cDNA FLJ55606, highly similar to Alpha-2-HS-glycoprotein		B7Z8Q2_HUMAN Unreviewed; 433 AA.	Homo sapiens (Human).	Eukaryota; Metazoa; Chordata; Craniata; Vertebrata; Euteleostomi;Mammalia; Eutheria; Euarchontoglires; Primates; Haplorrhini;Catarrhini; Hominidae; Homo.	9606		8.2769	7.44498	8.70583	7.74494	7.98974	8.55784	8.2654	8.02868	8.12978	6.73404	8.40534	7.51954	7.69867	8.56144	7.51419	7.41551	8.51856	7.42164	7.49878
B3KUB6		cDNA FLJ39529 fis, clone PUAEN2004067, highly similar to Band 4.1-like protein 1		B3KUB6_HUMAN Unreviewed; 772 AA.	Homo sapiens (Human).	Eukaryota; Metazoa; Chordata; Craniata; Vertebrata; Euteleostomi;Mammalia; Eutheria; Euarchontoglires; Primates; Haplorrhini;Catarrhini; Hominidae; Homo.	9606		9.50797	9.0687	8.9255	9.06166	8.95038	9.28288	9.10912	8.79457	8.69542	8.10132	8.87694	8.65384	9.0396	9.10515	9.00039	8.69577	8.30173	8.79388	9.09644
H7C0X0	NDRG2	Protein NDRG2		H7C0X0_HUMAN Unreviewed; 181 AA.	Homo sapiens (Human).	Eukaryota; Metazoa; Chordata; Craniata; Vertebrata; Euteleostomi;Mammalia; Eutheria; Euarchontoglires; Primates; Haplorrhini;Catarrhini; Hominidae; Homo.	9606		8.48639	7.96756	7.91517	8.12112	7.27223		8.12652						7.15586	8.37596	7.57526		7.04929	7.76733	8.09692
M0R0L5	ZNF430	Zinc finger protein 430		M0R0L5_HUMAN Unreviewed; 113 AA.	Homo sapiens (Human).	Eukaryota; Metazoa; Chordata; Craniata; Vertebrata; Euteleostomi;Mammalia; Eutheria; Euarchontoglires; Primates; Haplorrhini;Catarrhini; Hominidae; Homo.	9606		6.7884	6.89633	7.52959	7.35763		8.02213	7.34387	6.56697	6.70036	7.20741	7.00635	5.95299	8.14404	5.89904	6.77531	6.97415	7.24462		6.91215
D2Y6X4	ND4	NADH dehydrogenase subunit 4		D2Y6X4_HUMAN Unreviewed; 42 AA.	Homo sapiens (Human).	Eukaryota; Metazoa; Chordata; Craniata; Vertebrata; Euteleostomi;Mammalia; Eutheria; Euarchontoglires; Primates; Haplorrhini;Catarrhini; Hominidae; Homo.	9606		7.34657	6.41875	7.23776	7.86512	7.11041	8.17307	7.30149	8.22304	7.13708	6.24788	6.16449	8.31397	6.77939	9.74758	6.72441	5.92918	7.7537	7.19053	7.53644
B3KQJ7		Tetraspanin		B3KQJ7_HUMAN Unreviewed; 245 AA.	Homo sapiens (Human).	Eukaryota; Metazoa; Chordata; Craniata; Vertebrata; Euteleostomi;Mammalia; Eutheria; Euarchontoglires; Primates; Haplorrhini;Catarrhini; Hominidae; Homo.	9606		9.23925	9.49097	9.55018	9.03339	9.3405	9.17837	9.25388	9.06956	9.0338	7.43955	8.94104	8.97375	9.15017	8.57202	8.32859	8.36943	8.98505	9.15234	9.03912
Q5QPE8	MGME1	Mitochondrial genome maintenance exonuclease 1		Q5QPE8_HUMAN Unreviewed; 264 AA.	Homo sapiens (Human).	Eukaryota; Metazoa; Chordata; Craniata; Vertebrata; Euteleostomi;Mammalia; Eutheria; Euarchontoglires; Primates; Haplorrhini;Catarrhini; Hominidae; Homo.	9606		7.88889	7.98082	7.51568	7.63666	7.40714	9.37181	8.05748	8.0907	7.07864	7.85227	7.72305	8.56396	8.13753	6.90531	7.87423	7.43102	6.80156	7.48083	8.12417
V9HW91	HEL-S-8a	Epididymis secretory sperm binding protein Li 8a		V9HW91_HUMAN Unreviewed; 276 AA.	Homo sapiens (Human).	Eukaryota; Metazoa; Chordata; Craniata; Vertebrata; Euteleostomi;Mammalia; Eutheria; Euarchontoglires; Primates; Haplorrhini;Catarrhini; Hominidae; Homo.	9606	hsa:56954	8.7694	8.87122	8.23086	9.2157	8.44514	7.60258	8.54966	8.21879	8.01125	5.79836	8.12074	8.18595	8.54506	8.82051	8.2434	8.52765	7.88614	8.70691	8.99861
E9PQM1	CTSB	Cathepsin B		E9PQM1_HUMAN Unreviewed; 175 AA.	Homo sapiens (Human).	Eukaryota; Metazoa; Chordata; Craniata; Vertebrata; Euteleostomi;Mammalia; Eutheria; Euarchontoglires; Primates; Haplorrhini;Catarrhini; Hominidae; Homo.	9606		7.3449	7.6657	7.73574	7.06496	7.20563	7.52603	7.2656	6.92493	7.74028	7.63063	7.33541	6.44427	7.25683	7.35518	7.13601	7.43646	7.66318	6.46758	8.14451
Q5STK2	PFDN6	Prefoldin subunit 6, isoform CRA_b		Q5STK2_HUMAN Unreviewed; 129 AA.	Homo sapiens (Human).	Eukaryota; Metazoa; Chordata; Craniata; Vertebrata; Euteleostomi;Mammalia; Eutheria; Euarchontoglires; Primates; Haplorrhini;Catarrhini; Hominidae; Homo.	9606	hsa:10471	8.00794	7.88273	7.76562	7.47664	7.88917	7.49322	7.77589	7.60167	7.41001	7.63063	7.45028	7.53423	7.47915	8.02628	7.77612	7.80342	8.56103	7.98406	8.094
A8MST6	CEP78	Centrosomal protein of 78 kDa		A8MST6_HUMAN Unreviewed; 705 AA.	Homo sapiens (Human).	Eukaryota; Metazoa; Chordata; Craniata; Vertebrata; Euteleostomi;Mammalia; Eutheria; Euarchontoglires; Primates; Haplorrhini;Catarrhini; Hominidae; Homo.	9606		7.9131	7.73155	7.86141	7.75115	7.59552	7.1895	7.51054	7.61388		6.99726	6.15936	7.28041	7.65854	7.96923	7.58671	7.59369	6.51493	7.64578	7.51495
A0A024R2V2	MAP4	Microtubule-associated protein 4, isoform CRA_e		A0A024R2V2_HUMAN Unreviewed; 548 AA.	Homo sapiens (Human).	Eukaryota; Metazoa; Chordata; Craniata; Vertebrata; Euteleostomi;Mammalia; Eutheria; Euarchontoglires; Primates; Haplorrhini;Catarrhini; Hominidae; Homo.	9606		8.30111	8.19685	7.72183	7.29584	8.05283	7.55491					7.58582		7.90213	8.24387	7.46835	8.58087	7.80867	7.84434	7.86559
A0A096WXL7	ATP8	ATP synthase protein 8		A0A096WXL7_HUMAN Unreviewed; 68 AA.	Homo sapiens (Human).	Eukaryota; Metazoa; Chordata; Craniata; Vertebrata; Euteleostomi;Mammalia; Eutheria; Euarchontoglires; Primates; Haplorrhini;Catarrhini; Hominidae; Homo.	9606		9.20266	9.09691	9.00746	8.63908	9.13012	7.34058	8.42338	8.79938	7.32914	6.41973	7.25086	7.17698	8.40771	8.3431	7.98668	7.71464	8.37471	8.12041	8.24857
Q59EB7	ITGAV	Integrin alpha-V		ITAV_HUMAN Reviewed; 1048 AA.	Homo sapiens (Human).	Eukaryota; Metazoa; Chordata; Craniata; Vertebrata; Euteleostomi;Mammalia; Eutheria; Euarchontoglires; Primates; Haplorrhini;Catarrhini; Hominidae; Homo.	9606	hsa:3685	8.14612	7.03563	7.60201	7.34594	7.41111	7.4436	7.50206	7.25769			6.40992		7.4471		7.16594		7.20387
H0YI37	ATP5B	ATP synthase subunit beta, mitochondrial		H0YI37_HUMAN Unreviewed; 133 AA.	Homo sapiens (Human).	Eukaryota; Metazoa; Chordata; Craniata; Vertebrata; Euteleostomi;Mammalia; Eutheria; Euarchontoglires; Primates; Haplorrhini;Catarrhini; Hominidae; Homo.	9606		10.4499	10.2914	10.2753	10.3004	10.5622	9.94158	10.2115	10.2033	9.97194	9.41549	9.98529	9.91855	10.2713	9.93216	10.137	10.3728	10.0199	10.528	10.2035
F8W0J6	NAP1L1	Nucleosome assembly protein 1-like 1		F8W0J6_HUMAN Unreviewed; 379 AA.	Homo sapiens (Human).	Eukaryota; Metazoa; Chordata; Craniata; Vertebrata; Euteleostomi;Mammalia; Eutheria; Euarchontoglires; Primates; Haplorrhini;Catarrhini; Hominidae; Homo.	9606		8.32626	8.58621	8.54806	8.21197	8.45063	8.2017	8.54096	8.14756	8.1912		8.2658	8.16865	8.18886	8.81714	8.19497	7.87823	7.94845	8.4681	8.76043
B4DV51	RAN	GTP-binding nuclear protein Ran		B4DV51_HUMAN Unreviewed; 128 AA.	Homo sapiens (Human).	Eukaryota; Metazoa; Chordata; Craniata; Vertebrata; Euteleostomi;Mammalia; Eutheria; Euarchontoglires; Primates; Haplorrhini;Catarrhini; Hominidae; Homo.	9606		8.59965	8.51856	8.46126	8.26641	8.39112	8.43558	8.46738	8.30142	8.88716	8.14018	8.66299	8.01338	8.79455	8.75826	8.19449	8.43034	8.22931	8.41485	8.73324
L0R849	EDARADD	Alternative protein EDARADD		L0R849_HUMAN Unreviewed; 388 AA.	Homo sapiens (Human).	Eukaryota; Metazoa; Chordata; Craniata; Vertebrata; Euteleostomi;Mammalia; Eutheria; Euarchontoglires; Primates; Haplorrhini;Catarrhini; Hominidae; Homo.	9606		10.7558	10.6566	10.6168	10.315	10.4457	10.2094	10.5446	10.4341	9.9893	8.87882	10.4633	10.2073	10.4019	10.8618	10.2914	10.4649	9.84989	10.6509	10.6472
A8K8G3		cDNA FLJ77237, highly similar to Homo sapiens sparc/osteonectin, cwcv and kazal-like domains proteoglycan (testican) 2 (SPOCK2), mRNA		A8K8G3_HUMAN Unreviewed; 424 AA.	Homo sapiens (Human).	Eukaryota; Metazoa; Chordata; Craniata; Vertebrata; Euteleostomi;Mammalia; Eutheria; Euarchontoglires; Primates; Haplorrhini;Catarrhini; Hominidae; Homo.	9606		8.75344	7.72171	8.41048	8.97512	7.15882	8.12447	8.35381	9.33613	8.03162	6.14272	8.74717	7.7078	8.18412	8.2366	7.8184	7.74298	7.8643	7.99766	7.75374
U3KQN1	POU2F2	POU domain, class 2, transcription factor 2		U3KQN1_HUMAN Unreviewed; 320 AA.	Homo sapiens (Human).	Eukaryota; Metazoa; Chordata; Craniata; Vertebrata; Euteleostomi;Mammalia; Eutheria; Euarchontoglires; Primates; Haplorrhini;Catarrhini; Hominidae; Homo.	9606																		7.27034
Q49A78	PFKP	PFKP protein		Q49A78_HUMAN Unreviewed; 202 AA.	Homo sapiens (Human).	Eukaryota; Metazoa; Chordata; Craniata; Vertebrata; Euteleostomi;Mammalia; Eutheria; Euarchontoglires; Primates; Haplorrhini;Catarrhini; Hominidae; Homo.	9606		9.70584	9.53752	9.9845	9.31547	9.76279	9.18626	9.8918	9.83206	9.11957	8.20143	9.54992	9.07377	9.94397	10.0602	9.14098	10.0246	8.95456	9.91711	9.71533
B4DZ69		cDNA FLJ50925, highly similar to Metal-response element-binding transcription factor 2		B4DZ69_HUMAN Unreviewed; 286 AA.	Homo sapiens (Human).	Eukaryota; Metazoa; Chordata; Craniata; Vertebrata; Euteleostomi;Mammalia; Eutheria; Euarchontoglires; Primates; Haplorrhini;Catarrhini; Hominidae; Homo.	9606		6.20088	6.73255	6.38514	7.06071		5.78099	7.24408	6.85403	6.28375	7.02459	6.91765	7.40922	6.60869	5.61793	6.29003		7.20604	6.75847	7.47703
P49810	PSEN2	Presenilin-2		PSN2_HUMAN Reviewed; 448 AA.	Homo sapiens (Human).	Eukaryota; Metazoa; Chordata; Craniata; Vertebrata; Euteleostomi;Mammalia; Eutheria; Euarchontoglires; Primates; Haplorrhini;Catarrhini; Hominidae; Homo.	9606	hsa:5664																	7.20347
Q59GX8		Mitochondrial ribosomal protein S22 variant		Q59GX8_HUMAN Unreviewed; 195 AA.	Homo sapiens (Human).	Eukaryota; Metazoa; Chordata; Craniata; Vertebrata; Euteleostomi;Mammalia; Eutheria; Euarchontoglires; Primates; Haplorrhini;Catarrhini; Hominidae; Homo.	9606		8.44123	7.93694	8.12056	7.27477	8.68116	8.80943	8.15519	7.43186	7.175	7.5351	8.48181	7.42757	7.90911	8.07198	7.14584	7.87692	7.40635	8.56846	8.11786
B0QYA4	EIF3D	Eukaryotic translation initiation factor 3 subunit D		B0QYA4_HUMAN Unreviewed; 105 AA.	Homo sapiens (Human).	Eukaryota; Metazoa; Chordata; Craniata; Vertebrata; Euteleostomi;Mammalia; Eutheria; Euarchontoglires; Primates; Haplorrhini;Catarrhini; Hominidae; Homo.	9606		8.96383	8.64398	8.3638	8.23243	8.43311	7.83982	8.07926	7.67766	7.60145	7.86897	7.28635	7.15107	8.31556	6.36224	7.8636	7.65297	7.65798	8.366	8.72521
A0A068F7M1	ABO	Transferase		A0A068F7M1_HUMAN Unreviewed; 274 AA.	Homo sapiens (Human).	Eukaryota; Metazoa; Chordata; Craniata; Vertebrata; Euteleostomi;Mammalia; Eutheria; Euarchontoglires; Primates; Haplorrhini;Catarrhini; Hominidae; Homo.	9606		6.82479	6.77952	6.87902	6.38064	6.57443	8.1065	6.93357	9.3254	6.90142	5.19042	7.99095	6.84955	6.22379	6.55396	6.45581	6.2189	6.5498		6.82346
Q15771	RAB30	Ras-related protein Rab-30		RAB30_HUMAN Reviewed; 203 AA.	Homo sapiens (Human).	Eukaryota; Metazoa; Chordata; Craniata; Vertebrata; Euteleostomi;Mammalia; Eutheria; Euarchontoglires; Primates; Haplorrhini;Catarrhini; Hominidae; Homo.	9606	hsa:27314	8.98185	8.74196	8.79182	8.69911	8.71786	8.64301	8.92751	8.73867	8.62278		8.50016	8.45608	8.69953	8.92308	8.73111	8.53373	8.24389	8.67794	8.96934
Q9BTL3	FAM103A1	RNMT-activating mini protein		RAM_HUMAN Reviewed; 118 AA.	Homo sapiens (Human).	Eukaryota; Metazoa; Chordata; Craniata; Vertebrata; Euteleostomi;Mammalia; Eutheria; Euarchontoglires; Primates; Haplorrhini;Catarrhini; Hominidae; Homo.	9606	hsa:83640	8.11388	6.65092	7.5917		6.60591	5.814	6.68577	6.41279		7.52959	6.55883	7.28432	6.47687	6.70355	6.10746	6.57384	6.03668	7.09547	7.18328
B4DQA3		cDNA FLJ58603, highly similar to Actin-binding LIM protein 1		B4DQA3_HUMAN Unreviewed; 380 AA.	Homo sapiens (Human).	Eukaryota; Metazoa; Chordata; Craniata; Vertebrata; Euteleostomi;Mammalia; Eutheria; Euarchontoglires; Primates; Haplorrhini;Catarrhini; Hominidae; Homo.	9606		8.84544	8.654	8.2563	8.23831	7.73976	8.52089	8.68973	8.52038	8.35789	7.81522	8.16595	7.95167	8.57872	7.88703	8.76114	7.98763	7.84282	8.11436	8.3126
B4DWH5		cDNA FLJ53224, highly similar to Calpain-1 catalytic subunit (EC 3.4.22.52)		B4DWH5_HUMAN Unreviewed; 660 AA.	Homo sapiens (Human).	Eukaryota; Metazoa; Chordata; Craniata; Vertebrata; Euteleostomi;Mammalia; Eutheria; Euarchontoglires; Primates; Haplorrhini;Catarrhini; Hominidae; Homo.	9606		8.75966	8.66647	8.57641	7.90549	8.43143	8.32944	8.38144	8.17433	7.9	7.43933	8.43394	7.72008	8.36051	8.79347	8.00263	8.45083	7.72008	8.42789	8.77855
A1DVF1	ATP6	ATP synthase subunit a		A1DVF1_HUMAN Unreviewed; 226 AA.	Homo sapiens (Human).	Eukaryota; Metazoa; Chordata; Craniata; Vertebrata; Euteleostomi;Mammalia; Eutheria; Euarchontoglires; Primates; Haplorrhini;Catarrhini; Hominidae; Homo.	9606		8.93021	8.81915	8.94945	8.56274	8.85728	8.21331	8.80354	8.6062	7.7262		8.36461	8.41306	8.65454	8.04142	8.34439	8.58596	8.35348	8.93494	8.36471
Q8TBD0		Uncharacterized protein		Q8TBD0_HUMAN Unreviewed; 132 AA.	Homo sapiens (Human).	Eukaryota; Metazoa; Chordata; Craniata; Vertebrata; Euteleostomi;Mammalia; Eutheria; Euarchontoglires; Primates; Haplorrhini;Catarrhini; Hominidae; Homo.	9606																		7.10522
K7EJJ5	CLTC	Clathrin heavy chain 1		K7EJJ5_HUMAN Unreviewed; 222 AA.	Homo sapiens (Human).	Eukaryota; Metazoa; Chordata; Craniata; Vertebrata; Euteleostomi;Mammalia; Eutheria; Euarchontoglires; Primates; Haplorrhini;Catarrhini; Hominidae; Homo.	9606		9.50976	9.53017	9.49272	9.79975	9.39577	9.2007	9.47389	9.15877	9.01153	8.06471	9.01601	8.59468	9.23114	8.81031	9.25389	9.25274	9.18418	9.34756	9.61651
Q562N8	ACT	Actin-like protein		Q562N8_HUMAN Unreviewed; 103 AA.	Homo sapiens (Human).	Eukaryota; Metazoa; Chordata; Craniata; Vertebrata; Euteleostomi;Mammalia; Eutheria; Euarchontoglires; Primates; Haplorrhini;Catarrhini; Hominidae; Homo.	9606		10.8581	10.5023	10.5628	10.4611	10.7086	10.3454	10.393	10.6444	10.2731	9.10026	10.4948	10.1722	10.359	10.7819	10.5226	10.2375	10.3598	10.5667	10.7996
Q9NXW1		BJ-HCC-24 tumor antigen		Q9NXW1_HUMAN Unreviewed; 412 AA.	Homo sapiens (Human).	Eukaryota; Metazoa; Chordata; Craniata; Vertebrata; Euteleostomi;Mammalia; Eutheria; Euarchontoglires; Primates; Haplorrhini;Catarrhini; Hominidae; Homo.	9606		7.83477	8.11839	8.06056	7.12024	8.36461	7.50828	8.11516	6.8821	7.25517		7.4897	6.7802	8.03617	8.31028	7.38191	7.56277	6.85803	7.6402	7.7398
I3L4L8	WDR45B	WD repeat domain phosphoinositide-interacting protein 3		I3L4L8_HUMAN Unreviewed; 85 AA.	Homo sapiens (Human).	Eukaryota; Metazoa; Chordata; Craniata; Vertebrata; Euteleostomi;Mammalia; Eutheria; Euarchontoglires; Primates; Haplorrhini;Catarrhini; Hominidae; Homo.	9606		7.34151			6.11733	6.60001	6.74428	6.7733	6.54464	7.91646	5.30222	6.82162	7.55266	6.16585	6.23747	8.47864	7.11839	7.29277	6.12885	6.21556
K7ENB4	GPX4	Glutathione peroxidase		K7ENB4_HUMAN Unreviewed; 180 AA.	Homo sapiens (Human).	Eukaryota; Metazoa; Chordata; Craniata; Vertebrata; Euteleostomi;Mammalia; Eutheria; Euarchontoglires; Primates; Haplorrhini;Catarrhini; Hominidae; Homo.	9606		9.10341	8.77155	8.57184	7.97414	8.62059	8.1484	8.3896	7.80649	7.66149		8.56696	7.63068	8.51049	9.24558	8.44991	8.74616	7.99465	8.76047	8.71995
Q96QL0	RPL3	Ribosomal protein L3		Q96QL0_HUMAN Unreviewed; 403 AA.	Homo sapiens (Human).	Eukaryota; Metazoa; Chordata; Craniata; Vertebrata; Euteleostomi;Mammalia; Eutheria; Euarchontoglires; Primates; Haplorrhini;Catarrhini; Hominidae; Homo.	9606		9.20777	9.16063	8.98569	8.7932	9.12847	9.03168	8.96737	9.0589	8.5595	8.00587	8.23296	8.24165	8.99496	8.65989	9.04583	8.81938	8.28773	8.89775	9.12986
J3QS41	HELZ	Probable helicase with zinc finger domain		J3QS41_HUMAN Unreviewed; 1943 AA.	Homo sapiens (Human).	Eukaryota; Metazoa; Chordata; Craniata; Vertebrata; Euteleostomi;Mammalia; Eutheria; Euarchontoglires; Primates; Haplorrhini;Catarrhini; Hominidae; Homo.	9606																		7.23401
Q58F23	TPR	TPR protein		Q58F23_HUMAN Unreviewed; 687 AA.	Homo sapiens (Human).	Eukaryota; Metazoa; Chordata; Craniata; Vertebrata; Euteleostomi;Mammalia; Eutheria; Euarchontoglires; Primates; Haplorrhini;Catarrhini; Hominidae; Homo.	9606		6.91689	7.81371	8.04649	7.39831	7.72871	7.77869	6.78552	7.00288	7.52725	7.43637	7.44708	6.59724	6.52777	7.54271	6.88504	7.24224	6.71302	7.2699	6.44978
Q8TAA3	PSMA8	Proteasome subunit alpha type-7-like		PSA7L_HUMAN Reviewed; 256 AA.	Homo sapiens (Human).	Eukaryota; Metazoa; Chordata; Craniata; Vertebrata; Euteleostomi;Mammalia; Eutheria; Euarchontoglires; Primates; Haplorrhini;Catarrhini; Hominidae; Homo.	9606	hsa:143471	9.42455	9.17592	9.19231	8.78504	9.1336	8.06072	9.32917	8.8968	8.96527		8.88222	8.56898	9.06285	9.3497	8.67964	9.27658	8.73478	9.24636	9.24548
Q53FU3		Coatomer protein complex, subunit zeta 1 variant		Q53FU3_HUMAN Unreviewed; 177 AA.	Homo sapiens (Human).	Eukaryota; Metazoa; Chordata; Craniata; Vertebrata; Euteleostomi;Mammalia; Eutheria; Euarchontoglires; Primates; Haplorrhini;Catarrhini; Hominidae; Homo.	9606		7.45041	7.89567	7.95304	7.49834	7.97124	7.57717	8.01919	7.38216	7.34108		7.08204	7.48064	7.96132	8.02562	8.22416	7.48715	7.27268	7.67227	8.09835
Q8WUQ0		Glycerol-3-phosphate dehydrogenase		Q8WUQ0_HUMAN Unreviewed; 378 AA.	Homo sapiens (Human).	Eukaryota; Metazoa; Chordata; Craniata; Vertebrata; Euteleostomi;Mammalia; Eutheria; Euarchontoglires; Primates; Haplorrhini;Catarrhini; Hominidae; Homo.	9606		9.11302	8.58196	8.64111	8.40164	8.73893	8.27472	8.86776	9.33889	8.54676	7.92535	8.13153	8.23978	8.00764	8.05525	8.35558	8.77259	8.34394	8.98799	8.04358
Q4W5D6	FLJ10983	Putative uncharacterized protein FLJ10983		Q4W5D6_HUMAN Unreviewed; 83 AA.	Homo sapiens (Human).	Eukaryota; Metazoa; Chordata; Craniata; Vertebrata; Euteleostomi;Mammalia; Eutheria; Euarchontoglires; Primates; Haplorrhini;Catarrhini; Hominidae; Homo.	9606		8.24388	8.34324	8.52845	8.07847	8.76344	8.90078	8.9392	8.64651	8.33779	7.3642	8.5121	7.62874	7.99571	9.05263	7.84434	8.32493	7.86984	8.54529	8.78353
J3KS22	DCXR	L-xylulose reductase		J3KS22_HUMAN Unreviewed; 223 AA.	Homo sapiens (Human).	Eukaryota; Metazoa; Chordata; Craniata; Vertebrata; Euteleostomi;Mammalia; Eutheria; Euarchontoglires; Primates; Haplorrhini;Catarrhini; Hominidae; Homo.	9606		8.94982	8.83781	8.98857	8.35986	8.80834	8.34765	8.72712	8.64794	8.24832		8.31152	8.29648	8.69031	7.86472	8.98473	9.39633	7.84014	9.0187	8.72304
Q9BSP4	PFKL	PFKL protein		Q9BSP4_HUMAN Unreviewed; 486 AA.	Homo sapiens (Human).	Eukaryota; Metazoa; Chordata; Craniata; Vertebrata; Euteleostomi;Mammalia; Eutheria; Euarchontoglires; Primates; Haplorrhini;Catarrhini; Hominidae; Homo.	9606		9.38805	9.07862	9.23336	9.09701	9.12953	8.88594	9.11331	8.81181	8.94305	7.63063	9.03466	8.70492	8.85565	9.10881	9.16931	9.01182	8.85934	8.94699	9.29054
P04843	RPN1	Dolichyl-diphosphooligosaccharide--protein glycosyltransferase subunit 1		RPN1_HUMAN Reviewed; 607 AA.	Homo sapiens (Human).	Eukaryota; Metazoa; Chordata; Craniata; Vertebrata; Euteleostomi;Mammalia; Eutheria; Euarchontoglires; Primates; Haplorrhini;Catarrhini; Hominidae; Homo.	9606	hsa:6184	9.19417	9.05784	9.1122	8.73325	9.00058	9.04613	8.95501	8.75546	8.71083		8.46644	8.69329	8.92773	7.6728	8.9035	8.503	8.50751	8.99611	8.93025
Q7Z658	DKFZp779F115	Putative uncharacterized protein DKFZp779F115		Q7Z658_HUMAN Unreviewed; 252 AA.	Homo sapiens (Human).	Eukaryota; Metazoa; Chordata; Craniata; Vertebrata; Euteleostomi;Mammalia; Eutheria; Euarchontoglires; Primates; Haplorrhini;Catarrhini; Hominidae; Homo.	9606	hsa:374354	7.89891	7.82704	7.66894	7.63865	7.83324	7.61188	7.7907	7.48999	7.84198	7.09919	7.35339	6.70038	7.67704	7.86804	7.67502	7.62275	8.56044	7.77407	7.95589
Q4EZT3	ND5	NADH-ubiquinone oxidoreductase chain 5		Q4EZT3_HUMAN Unreviewed; 603 AA.	Homo sapiens (Human).	Eukaryota; Metazoa; Chordata; Craniata; Vertebrata; Euteleostomi;Mammalia; Eutheria; Euarchontoglires; Primates; Haplorrhini;Catarrhini; Hominidae; Homo.	9606		8.63972	8.62301	8.55085	8.2928	8.5898	7.40181	8.59602	8.21382	8.21037		7.8543	7.85229	8.5641	8.5311	8.08549	8.44053	6.76411	8.56848	7.98811
O95522	PRAMEF12	PRAME family member 12		PRA12_HUMAN Reviewed; 483 AA.	Homo sapiens (Human).	Eukaryota; Metazoa; Chordata; Craniata; Vertebrata; Euteleostomi;Mammalia; Eutheria; Euarchontoglires; Primates; Haplorrhini;Catarrhini; Hominidae; Homo.	9606	hsa:390999	7.48565	7.44025	7.09196		6.51041	7.06099	6.94525	9.34127	6.7516	5.19042	7.99986	6.84955	7.07816		6.53593	6.27735	6.35064		8.62931
A0A059RQQ2	COX2	Cytochrome c oxidase subunit 2		A0A059RQQ2_HUMAN Unreviewed; 227 AA.	Homo sapiens (Human).	Eukaryota; Metazoa; Chordata; Craniata; Vertebrata; Euteleostomi;Mammalia; Eutheria; Euarchontoglires; Primates; Haplorrhini;Catarrhini; Hominidae; Homo.	9606		9.84483	9.63834	9.58281	9.36178	9.57821	9.14939	9.57074	9.35246	9.15887	7.34069	9.27665	9.27533	9.54346	8.88157	9.52399	9.62217	9.14932	9.72358	9.48786
C9JTZ5	UGP2	UTP--glucose-1-phosphate uridylyltransferase		C9JTZ5_HUMAN Unreviewed; 104 AA.	Homo sapiens (Human).	Eukaryota; Metazoa; Chordata; Craniata; Vertebrata; Euteleostomi;Mammalia; Eutheria; Euarchontoglires; Primates; Haplorrhini;Catarrhini; Hominidae; Homo.	9606		8.8244	8.96428	8.71727	8.53298	9.3031	9.10906	9.29545	9.27606	8.39078	6.78458	8.16765	8.88321	8.74792	8.98564	8.11006	8.81527	8.73753	9.09898	8.97033
H0Y3H6	C2	Complement C2		H0Y3H6_HUMAN Unreviewed; 526 AA.	Homo sapiens (Human).	Eukaryota; Metazoa; Chordata; Craniata; Vertebrata; Euteleostomi;Mammalia; Eutheria; Euarchontoglires; Primates; Haplorrhini;Catarrhini; Hominidae; Homo.	9606												6.61508			6.72326			7.19378
H0YHB7	MSI1	RNA-binding protein Musashi homolog 1		H0YHB7_HUMAN Unreviewed; 233 AA.	Homo sapiens (Human).	Eukaryota; Metazoa; Chordata; Craniata; Vertebrata; Euteleostomi;Mammalia; Eutheria; Euarchontoglires; Primates; Haplorrhini;Catarrhini; Hominidae; Homo.	9606		8.34313	7.99112	8.17725	7.63535	8.27729	6.9702	6.43536	6.66543	6.23073	6.99726	7.06487	7.47742	7.81901	7.30494	7.05904	7.30307	5.88382	7.51385	7.96387
A6NEM2	HCFC1	Host cell factor 1		A6NEM2_HUMAN Unreviewed; 2080 AA.	Homo sapiens (Human).	Eukaryota; Metazoa; Chordata; Craniata; Vertebrata; Euteleostomi;Mammalia; Eutheria; Euarchontoglires; Primates; Haplorrhini;Catarrhini; Hominidae; Homo.	9606		6.93269	6.50784	6.56222	6.94374	6.43311	6.36566	6.48804	7.14171	6.68564	5.44186	6.83518	6.41498	6.84061		6.58824	7.06226	6.59501		7.63137
Q9UMI2	PLG	PLG protein		Q9UMI2_HUMAN Unreviewed; 53 AA.	Homo sapiens (Human).	Eukaryota; Metazoa; Chordata; Craniata; Vertebrata; Euteleostomi;Mammalia; Eutheria; Euarchontoglires; Primates; Haplorrhini;Catarrhini; Hominidae; Homo.	9606		7.49236	7.17921	7.32088	7.64477	7.96351	8.34503	7.27353	7.46633	7.91416	7.42875	7.61508	6.99903	7.32852	7.06995	8.1042	7.90571	8.03786	7.26916	7.61801
A7YF73	TSHZ1	TSHZ1 protein		A7YF73_HUMAN Unreviewed; 722 AA.	Homo sapiens (Human).	Eukaryota; Metazoa; Chordata; Craniata; Vertebrata; Euteleostomi;Mammalia; Eutheria; Euarchontoglires; Primates; Haplorrhini;Catarrhini; Hominidae; Homo.	9606		6.51158	6.47385	6.78246	6.51568	5.86478	8.41974	6.62116	6.73294	6.59468		6.8869		6.42251	8.04732	5.76718	7.00299	7.10997	7.00475	8.09751
K7EPX6	PSME3	Proteasome activator complex subunit 3		K7EPX6_HUMAN Unreviewed; 110 AA.	Homo sapiens (Human).	Eukaryota; Metazoa; Chordata; Craniata; Vertebrata; Euteleostomi;Mammalia; Eutheria; Euarchontoglires; Primates; Haplorrhini;Catarrhini; Hominidae; Homo.	9606		7.57249	7.24357	7.55841	7.25842	6.78528	7.4312		7.41875	6.87071		7.04202	6.88073	7.32476	7.50269	7.23866		7.14752	7.47841	7.70872
F5H157	RAB35	Ras-related protein Rab-35		F5H157_HUMAN Unreviewed; 185 AA.	Homo sapiens (Human).	Eukaryota; Metazoa; Chordata; Craniata; Vertebrata; Euteleostomi;Mammalia; Eutheria; Euarchontoglires; Primates; Haplorrhini;Catarrhini; Hominidae; Homo.	9606		9.01061	8.78644	8.87118	8.74161	8.7596	8.68364	8.99203	8.74841	8.65635	7.12094	8.52058	9.0592	8.7625	8.19118	8.1938	8.58001	8.27473	8.68854	8.98082
H3BV17	PGP	Glycerol-3-phosphate phosphatase		H3BV17_HUMAN Unreviewed; 57 AA.	Homo sapiens (Human).	Eukaryota; Metazoa; Chordata; Craniata; Vertebrata; Euteleostomi;Mammalia; Eutheria; Euarchontoglires; Primates; Haplorrhini;Catarrhini; Hominidae; Homo.	9606		7.7298	7.83154	7.27131	6.92419	6.73902	7.53043	7.10085	7.23268	7.26171	5.79836	6.6255	6.45209	7.33555	8.03179	7.241	7.57124	6.97853	7.40709	8.10245
V9HVX8	HEL-109	Epididymis luminal protein 109		V9HVX8_HUMAN Unreviewed; 711 AA.	Homo sapiens (Human).	Eukaryota; Metazoa; Chordata; Craniata; Vertebrata; Euteleostomi;Mammalia; Eutheria; Euarchontoglires; Primates; Haplorrhini;Catarrhini; Hominidae; Homo.	9606			7.20108	6.09206	7.05014		7.53512	7.85021		6.32373	7.30854	6.73119	5.83065	7.07995	6.45151	6.45081	6.46249	6.63244	7.02297	6.44978
M9MMK7	DNAH14	Dynein heavy chain 14, axonemal		M9MMK7_HUMAN Unreviewed; 430 AA.	Homo sapiens (Human).	Eukaryota; Metazoa; Chordata; Craniata; Vertebrata; Euteleostomi;Mammalia; Eutheria; Euarchontoglires; Primates; Haplorrhini;Catarrhini; Hominidae; Homo.	9606		6.79182	7.33383	6.95296	6.85195	7.52717	7.0152	7.17968	6.74834	7.89499	5.70509	6.45678	6.7694	7.60806		6.66893	7.90294	7.00267		7.8571
C9J712	PFN2	Profilin		C9J712_HUMAN Unreviewed; 91 AA.	Homo sapiens (Human).	Eukaryota; Metazoa; Chordata; Craniata; Vertebrata; Euteleostomi;Mammalia; Eutheria; Euarchontoglires; Primates; Haplorrhini;Catarrhini; Hominidae; Homo.	9606		8.79656	8.51912	8.83652	8.45936	8.56034	8.60004	8.81655	8.55744	8.61706		8.04486	8.23036	8.58177	8.34858	8.59974	8.27629	8.47706	8.8538	8.77822
Q6GMP2	ENO1	Alpha-enolase		ENOA_HUMAN Reviewed; 434 AA.	Homo sapiens (Human).	Eukaryota; Metazoa; Chordata; Craniata; Vertebrata; Euteleostomi;Mammalia; Eutheria; Euarchontoglires; Primates; Haplorrhini;Catarrhini; Hominidae; Homo.	9606	hsa:2023	11.8575	11.5754	11.5673	11.4544	11.6338	11.4884	11.536	11.4352	11.0962	10.8143	11.5955	11.3695	11.5519	11.9765	11.5401	11.6334	11.4726	11.6664	11.7043
H0YGF8	PLCD3	1-phosphatidylinositol 4,5-bisphosphate phosphodiesterase delta-3		H0YGF8_HUMAN Unreviewed; 111 AA.	Homo sapiens (Human).	Eukaryota; Metazoa; Chordata; Craniata; Vertebrata; Euteleostomi;Mammalia; Eutheria; Euarchontoglires; Primates; Haplorrhini;Catarrhini; Hominidae; Homo.	9606		8.01645	7.25247	8.00343	6.48652	8.06536	7.37041	7.72779	6.84015	7.94056	6.99726	6.87842	7.67585	7.34284	8.19247	7.46035	6.62936	6.90216	7.12622	8.11575
A0A0J9YY38	ARMC10	Armadillo repeat-containing protein 10		A0A0J9YY38_HUMAN Unreviewed; 62 AA.	Homo sapiens (Human).	Eukaryota; Metazoa; Chordata; Craniata; Vertebrata; Euteleostomi;Mammalia; Eutheria; Euarchontoglires; Primates; Haplorrhini;Catarrhini; Hominidae; Homo.	9606		6.34258	6.74018	8.2619	6.43511	8.07496	7.96111	6.49035		8.11905		7.89724	6.43788	7.89131	7.13214	6.1556		6.18169	8.18233	6.7506
P0C024	NUDT7	Peroxisomal coenzyme A diphosphatase NUDT7		NUDT7_HUMAN Reviewed; 238 AA.	Homo sapiens (Human).	Eukaryota; Metazoa; Chordata; Craniata; Vertebrata; Euteleostomi;Mammalia; Eutheria; Euarchontoglires; Primates; Haplorrhini;Catarrhini; Hominidae; Homo.	9606	hsa:283927	7.35821	7.28858	7.21904	6.18965		6.06205	6.85637	9.3254	6.47432	5.19042	6.56284	6.84955	6.05675	7.25064	5.91719	7.59592	6.5498	7.35546	6.82346
W8DCA6	ND5	NADH-ubiquinone oxidoreductase chain 5		W8DCA6_HUMAN Unreviewed; 603 AA.	Homo sapiens (Human).	Eukaryota; Metazoa; Chordata; Craniata; Vertebrata; Euteleostomi;Mammalia; Eutheria; Euarchontoglires; Primates; Haplorrhini;Catarrhini; Hominidae; Homo.	9606		8.63972	8.62301	8.55085	8.2928	8.5898	7.40181	8.59602	8.21382	8.21037		7.8543	7.85229	8.5641	8.5311	8.08549	8.46476	6.76411	8.56848	7.98811
Q6ZS03		cDNA FLJ45936 fis, clone PLACE7004103, highly similar to Vigilin		Q6ZS03_HUMAN Unreviewed; 847 AA.	Homo sapiens (Human).	Eukaryota; Metazoa; Chordata; Craniata; Vertebrata; Euteleostomi;Mammalia; Eutheria; Euarchontoglires; Primates; Haplorrhini;Catarrhini; Hominidae; Homo.	9606		7.20366	7.26413	6.94888	7.02958	6.97726		7.84064	7.14171	6.5891	5.44186	7.00388	6.41498	7.24264	8.84821	6.955	6.93819	7.15426	7.60289	7.63845
A0A024QZJ4	MYH11	Myosin, heavy polypeptide 11, smooth muscle, isoform CRA_a		A0A024QZJ4_HUMAN Unreviewed; 1972 AA.	Homo sapiens (Human).	Eukaryota; Metazoa; Chordata; Craniata; Vertebrata; Euteleostomi;Mammalia; Eutheria; Euarchontoglires; Primates; Haplorrhini;Catarrhini; Hominidae; Homo.	9606	hsa:4629	9.60101	9.54067	9.63457	9.1857	9.66114	9.31767	9.59177	9.52487	9.3278	7.62876	9.07469	9.21894	9.61448	9.05399	9.25731	9.35136	8.94379	9.40965	9.69136
C9JB30	MAPRE3	Microtubule-associated protein RP/EB family member 3		C9JB30_HUMAN Unreviewed; 218 AA.	Homo sapiens (Human).	Eukaryota; Metazoa; Chordata; Craniata; Vertebrata; Euteleostomi;Mammalia; Eutheria; Euarchontoglires; Primates; Haplorrhini;Catarrhini; Hominidae; Homo.	9606		7.18984	6.94845	8.01037	6.88452	7.80615	6.81433	7.96421	7.9908	6.80222	7.17311	8.12563	8.9276	7.6084	7.5112	6.03864	6.87717	8.20393	6.86456	7.7183
E7EQV9	RPL15	Ribosomal protein L15		E7EQV9_HUMAN Unreviewed; 174 AA.	Homo sapiens (Human).	Eukaryota; Metazoa; Chordata; Craniata; Vertebrata; Euteleostomi;Mammalia; Eutheria; Euarchontoglires; Primates; Haplorrhini;Catarrhini; Hominidae; Homo.	9606		9.00841	8.50668	8.74716	8.50017	7.91778	8.94296	8.58723	8.48787	8.39342		6.73374	8.2517	8.57926		8.65757	7.98362	8.34727	8.74241	8.71255
B4DDK8		cDNA FLJ52119		B4DDK8_HUMAN Unreviewed; 166 AA.	Homo sapiens (Human).	Eukaryota; Metazoa; Chordata; Craniata; Vertebrata; Euteleostomi;Mammalia; Eutheria; Euarchontoglires; Primates; Haplorrhini;Catarrhini; Hominidae; Homo.	9606			6.52875	6.06889	7.46396	7.62981	7.94692	5.86868	7.14182	7.12476	5.44186	8.39288		5.57165	7.48734			7.31336	6.37798	6.77798
A0A140VK56		Transaldolase		A0A140VK56_HUMAN Unreviewed; 337 AA.	Homo sapiens (Human).	Eukaryota; Metazoa; Chordata; Craniata; Vertebrata; Euteleostomi;Mammalia; Eutheria; Euarchontoglires; Primates; Haplorrhini;Catarrhini; Hominidae; Homo.	9606	hsa:6888	9.00647	8.81769	8.81754	8.69695	8.44255	8.78575	8.55643	8.15722	8.48483	6.99726	8.63326	8.10007	8.59206	9.28279	8.56552	8.80114	8.44952	8.62959	9.1894
Q92466	DDB2	DNA damage-binding protein 2		DDB2_HUMAN Reviewed; 427 AA.	Homo sapiens (Human).	Eukaryota; Metazoa; Chordata; Craniata; Vertebrata; Euteleostomi;Mammalia; Eutheria; Euarchontoglires; Primates; Haplorrhini;Catarrhini; Hominidae; Homo.	9606	hsa:1643	8.50364	7.78799	8.052	8.28396	8.05537	7.73246	7.8614	8.7424	8.25621	8.00305	7.90404	6.96358	7.66285	8.12029	8.29331	8.47099	7.44543	7.99466	8.68361
A0A125U0V4		GCT-A2 heavy chain variable region		A0A125U0V4_HUMAN Unreviewed; 126 AA.	Homo sapiens (Human).	Eukaryota; Metazoa; Chordata; Craniata; Vertebrata; Euteleostomi;Mammalia; Eutheria; Euarchontoglires; Primates; Haplorrhini;Catarrhini; Hominidae; Homo.	9606		7.45703														7.46044	6.87941	7.21208
B4DUT8	CNN2	Calponin		B4DUT8_HUMAN Unreviewed; 330 AA.	Homo sapiens (Human).	Eukaryota; Metazoa; Chordata; Craniata; Vertebrata; Euteleostomi;Mammalia; Eutheria; Euarchontoglires; Primates; Haplorrhini;Catarrhini; Hominidae; Homo.	9606		9.11869	8.74926	8.89058	8.34136	9.12448	8.61332	8.72905	8.16064	8.05105		8.09248	8.01937	8.70774	8.95504	8.19792	8.28619	8.62111	8.52149	9.0622
B3KP18		cDNA FLJ30946 fis, clone FEBRA2007622, highly similar to RAD50-interacting protein 1		B3KP18_HUMAN Unreviewed; 792 AA.	Homo sapiens (Human).	Eukaryota; Metazoa; Chordata; Craniata; Vertebrata; Euteleostomi;Mammalia; Eutheria; Euarchontoglires; Primates; Haplorrhini;Catarrhini; Hominidae; Homo.	9606		7.51085	7.68484	6.50787	8.41815		6.90023	6.59784		6.58081	7.30854	6.73119	5.83065	6.52777	6.45151	6.40169		6.63244	7.02297	6.44978
A0A024RCI0	TSPAN6	Tetraspanin 6, isoform CRA_a		A0A024RCI0_HUMAN Unreviewed; 157 AA.	Homo sapiens (Human).	Eukaryota; Metazoa; Chordata; Craniata; Vertebrata; Euteleostomi;Mammalia; Eutheria; Euarchontoglires; Primates; Haplorrhini;Catarrhini; Hominidae; Homo.	9606		9.10756	9.46021	9.53091	9.0161	9.33219	9.16174	9.18411	9.05917	9.0216		8.93113	8.96139	9.10353	8.03226	8.23253	8.29864	8.95212	9.10074	9.02149
H9E7W2	COX2	Cytochrome c oxidase subunit 2		H9E7W2_HUMAN Unreviewed; 225 AA.	Homo sapiens (Human).	Eukaryota; Metazoa; Chordata; Craniata; Vertebrata; Euteleostomi;Mammalia; Eutheria; Euarchontoglires; Primates; Haplorrhini;Catarrhini; Hominidae; Homo.	9606		9.85663	9.65404	9.60852	9.3896	9.60491	9.18281	9.59712	9.38661	9.18315	7.61161	9.29024	9.31587	9.57194	8.88157	9.6008	9.66022	9.14932	9.78802	9.49655
A0A024QZQ2	PSAP	Prosaposin (Variant Gaucher disease and variant metachromatic leukodystrophy), isoform CRA_b		A0A024QZQ2_HUMAN Unreviewed; 524 AA.	Homo sapiens (Human).	Eukaryota; Metazoa; Chordata; Craniata; Vertebrata; Euteleostomi;Mammalia; Eutheria; Euarchontoglires; Primates; Haplorrhini;Catarrhini; Hominidae; Homo.	9606	hsa:5660	8.7992	8.75542	8.87048	8.27563	8.80904	8.33956	8.68217	8.39829	7.86124	7.91731	8.344	8.16587	8.62741	8.75586	8.40648	8.57914	8.35974	9.04607	8.8077
H0Y3Z3	P4HB	Protein disulfide-isomerase		H0Y3Z3_HUMAN Unreviewed; 274 AA.	Homo sapiens (Human).	Eukaryota; Metazoa; Chordata; Craniata; Vertebrata; Euteleostomi;Mammalia; Eutheria; Euarchontoglires; Primates; Haplorrhini;Catarrhini; Hominidae; Homo.	9606		8.80241	8.77749	8.74133	8.01048	8.82307	8.7371	8.6589	8.63189	7.76675		8.13736	7.35665	8.20782	8.25575	8.28046	8.15265	7.90947	8.23584	8.64877
A9YUX2	HBB	Truncated beta-globin		A9YUX2_HUMAN Unreviewed; 63 AA.	Homo sapiens (Human).	Eukaryota; Metazoa; Chordata; Craniata; Vertebrata; Euteleostomi;Mammalia; Eutheria; Euarchontoglires; Primates; Haplorrhini;Catarrhini; Hominidae; Homo.	9606		8.83528	8.21481	8.36904	8.29476	10.3571	8.62471	8.61728	8.45153	8.09104	7.78975	8.35898	9.59052	8.84929	9.92418	8.65023	10.2135	8.95295	9.43375	8.77596
Q8HG23		NADH-ubiquinone oxidoreductase chain 5		Q8HG23_HUMAN Unreviewed; 603 AA.	Homo sapiens (Human).	Eukaryota; Metazoa; Chordata; Craniata; Vertebrata; Euteleostomi;Mammalia; Eutheria; Euarchontoglires; Primates; Haplorrhini;Catarrhini; Hominidae; Homo.	9606		8.52715	8.57202	8.46854	8.17673	8.56027	7.40181	8.55762	8.15186	8.16212		7.8543	7.85229	8.42112	8.5311	8.08549	8.41664	6.76411	8.50444	7.98811
Q9H3K2	GHITM	Growth hormone-inducible transmembrane protein		GHITM_HUMAN Reviewed; 345 AA.	Homo sapiens (Human).	Eukaryota; Metazoa; Chordata; Craniata; Vertebrata; Euteleostomi;Mammalia; Eutheria; Euarchontoglires; Primates; Haplorrhini;Catarrhini; Hominidae; Homo.	9606	hsa:27069	8.83056	8.7964	9.0348	8.38187	9.14167	7.88603	8.33814	8.40075	7.17787		8.32845		8.80287	7.83925	8.39068	8.65114	7.60583	8.84097	8.35617
B3KSJ6		Aldehyde dehydrogenase		B3KSJ6_HUMAN Unreviewed; 400 AA.	Homo sapiens (Human).	Eukaryota; Metazoa; Chordata; Craniata; Vertebrata; Euteleostomi;Mammalia; Eutheria; Euarchontoglires; Primates; Haplorrhini;Catarrhini; Hominidae; Homo.	9606		9.60994	8.64552	9.27958	8.49885	9.41226	9.80654	8.87023	9.64997	9.05059	7.68555	8.79523	8.90601	8.45461	9.47407	8.88362	9.14537	8.94226	8.598	9.26585
B3KWB5		cDNA FLJ42722 fis, clone BRAMY4000277, highly similar to Alpha-1B-glycoprotein		B3KWB5_HUMAN Unreviewed; 345 AA.	Homo sapiens (Human).	Eukaryota; Metazoa; Chordata; Craniata; Vertebrata; Euteleostomi;Mammalia; Eutheria; Euarchontoglires; Primates; Haplorrhini;Catarrhini; Hominidae; Homo.	9606		6.90648	7.24955	7.43201	7.21059	8.68438	7.65685	8.00492	6.69805	7.06763	7.32176	7.32297	6.53651	7.20456	7.5776	6.75464	7.51472	8.04136	7.33556	7.31279
F8WD26	LMO7	LIM domain only protein 7		F8WD26_HUMAN Unreviewed; 1631 AA.	Homo sapiens (Human).	Eukaryota; Metazoa; Chordata; Craniata; Vertebrata; Euteleostomi;Mammalia; Eutheria; Euarchontoglires; Primates; Haplorrhini;Catarrhini; Hominidae; Homo.	9606	hsa:4008	7.57768	7.09743	7.21385	8.26149	9.4412	9.56638	9.46771	8.37854	8.85575			7.13972	8.21116				7.78534	7.5367	8.17887
D6RG07	ACSL1	Long-chain-fatty-acid--CoA ligase 1		D6RG07_HUMAN Unreviewed; 126 AA.	Homo sapiens (Human).	Eukaryota; Metazoa; Chordata; Craniata; Vertebrata; Euteleostomi;Mammalia; Eutheria; Euarchontoglires; Primates; Haplorrhini;Catarrhini; Hominidae; Homo.	9606		7.52226	7.24804	7.16669	6.55475	7.42061	6.96028	7.29271	7.12045	7.06441	6.99726	7.13545	7.87277	6.67365	8.33505	7.1089	6.85208	6.66916	6.99027	7.17151
Q9NR19	ACSS2	Acetyl-coenzyme A synthetase, cytoplasmic		ACSA_HUMAN Reviewed; 701 AA.	Homo sapiens (Human).	Eukaryota; Metazoa; Chordata; Craniata; Vertebrata; Euteleostomi;Mammalia; Eutheria; Euarchontoglires; Primates; Haplorrhini;Catarrhini; Hominidae; Homo.	9606	hsa:55902	7.91518	8.47791	6.85719		7.49458		8.37503						7.33239	8.46733		7.87938	7.21665	7.95597	7.52475
F5GYX7	MMP10	Stromelysin-2		F5GYX7_HUMAN Unreviewed; 181 AA.	Homo sapiens (Human).	Eukaryota; Metazoa; Chordata; Craniata; Vertebrata; Euteleostomi;Mammalia; Eutheria; Euarchontoglires; Primates; Haplorrhini;Catarrhini; Hominidae; Homo.	9606		7.81138	8.88757	7.75608	8.10247	7.2389	7.71491	8.06854	6.90571	6.87347	6.24788	7.02567	7.3863	6.73828	8.00385	7.27986	7.12744	7.55389	7.96456	8.41735
C8Y3Q5	COX2	Cytochrome c oxidase subunit 2		C8Y3Q5_HUMAN Unreviewed; 227 AA.	Homo sapiens (Human).	Eukaryota; Metazoa; Chordata; Craniata; Vertebrata; Euteleostomi;Mammalia; Eutheria; Euarchontoglires; Primates; Haplorrhini;Catarrhini; Hominidae; Homo.	9606		9.85663	9.65404	9.60852	9.3896	9.60491	9.18281	9.59712	9.38661	9.18315	7.61161	9.29024	9.31587	9.57194	8.88157	9.6008	9.66022	9.14932	9.78802	9.49655
Q9UQ60	TAP2	TAP2 protein		Q9UQ60_HUMAN Unreviewed; 483 AA.	Homo sapiens (Human).	Eukaryota; Metazoa; Chordata; Craniata; Vertebrata; Euteleostomi;Mammalia; Eutheria; Euarchontoglires; Primates; Haplorrhini;Catarrhini; Hominidae; Homo.	9606			6.50609	6.88113				7.66825	6.88955				7.22048			6.96736		7.25182
A8K492		cDNA FLJ76789, highly similar to Homo sapiens methionine-tRNA synthetase (MARS), mRNA		A8K492_HUMAN Unreviewed; 900 AA.	Homo sapiens (Human).	Eukaryota; Metazoa; Chordata; Craniata; Vertebrata; Euteleostomi;Mammalia; Eutheria; Euarchontoglires; Primates; Haplorrhini;Catarrhini; Hominidae; Homo.	9606		9.04761	8.79689	8.37331	8.49434	8.90502	9.00994	8.62607	8.32043	7.89295	7.9957		8.09179	8.52998	7.40037	8.11781	8.17485	8.04202	8.66701	8.99363
B4DM32		cDNA FLJ54481, highly similar to GCN1-like protein 1		B4DM32_HUMAN Unreviewed; 813 AA.	Homo sapiens (Human).	Eukaryota; Metazoa; Chordata; Craniata; Vertebrata; Euteleostomi;Mammalia; Eutheria; Euarchontoglires; Primates; Haplorrhini;Catarrhini; Hominidae; Homo.	9606		5.27603	8.30992	8.17076	6.67582	7.57243	7.42921	7.957	6.85403	7.00335	7.02459	6.15998	8.92699	7.28044	7.45187	7.60897	6.29205	5.92755	7.44139	7.83076
F2Z3C0	RPS9	40S ribosomal protein S9		F2Z3C0_HUMAN Unreviewed; 77 AA.	Homo sapiens (Human).	Eukaryota; Metazoa; Chordata; Craniata; Vertebrata; Euteleostomi;Mammalia; Eutheria; Euarchontoglires; Primates; Haplorrhini;Catarrhini; Hominidae; Homo.	9606		9.35296	8.8748	8.73615	8.62865	8.59856	8.69314	8.54708	8.64458	8.14097	7.02459	6.03686	8.92699	8.55084	7.04521	9.16018	7.86377	6.96831	8.57307	8.27143
A4D1V5	NEDL1	HECT type E3 ubiquitin ligase		A4D1V5_HUMAN Unreviewed; 1585 AA.	Homo sapiens (Human).	Eukaryota; Metazoa; Chordata; Craniata; Vertebrata; Euteleostomi;Mammalia; Eutheria; Euarchontoglires; Primates; Haplorrhini;Catarrhini; Hominidae; Homo.	9606		6.99389	7.20294	6.43896		6.57811		6.60746	6.85403	7.45255	7.02459	6.66998	8.92699	6.73121	6.07929	6.45081	7.50045	6.96831	6.27585	6.65891
Q5T6W2	HNRNPK	Heterogeneous nuclear ribonucleoprotein K		Q5T6W2_HUMAN Unreviewed; 379 AA.	Homo sapiens (Human).	Eukaryota; Metazoa; Chordata; Craniata; Vertebrata; Euteleostomi;Mammalia; Eutheria; Euarchontoglires; Primates; Haplorrhini;Catarrhini; Hominidae; Homo.	9606		9.75749	9.718	9.62144	9.40481	9.72123	9.5348	9.28082	9.51888	9.13179	8.36984	9.1365	9.09623	9.22619	9.65652	9.22647	9.62325	9.05293	9.24094	9.80058
Q9UFD9	RIMBP3	RIMS-binding protein 3A		RIM3A_HUMAN Reviewed; 1639 AA.	Homo sapiens (Human).	Eukaryota; Metazoa; Chordata; Craniata; Vertebrata; Euteleostomi;Mammalia; Eutheria; Euarchontoglires; Primates; Haplorrhini;Catarrhini; Hominidae; Homo.	9606	hsa:85376																	7.3139
H3BPL9	SCAMP2	Secretory carrier-associated membrane protein 2		H3BPL9_HUMAN Unreviewed; 278 AA.	Homo sapiens (Human).	Eukaryota; Metazoa; Chordata; Craniata; Vertebrata; Euteleostomi;Mammalia; Eutheria; Euarchontoglires; Primates; Haplorrhini;Catarrhini; Hominidae; Homo.	9606		8.23169	8.16259	7.98439	7.66345	8.09345	7.10855	8.02626						7.53704		7.30866		7.16644	7.56653
D6RF48	STX18	Syntaxin-18		D6RF48_HUMAN Unreviewed; 308 AA.	Homo sapiens (Human).	Eukaryota; Metazoa; Chordata; Craniata; Vertebrata; Euteleostomi;Mammalia; Eutheria; Euarchontoglires; Primates; Haplorrhini;Catarrhini; Hominidae; Homo.	9606		6.93324	6.4944	6.37234		6.78164	7.18226	6.4262	6.7174	6.35512	5.44186	6.094	7.50438	7.10175		5.58441	7.88932	6.09882	7.49746	6.89759
F8VNX2	PFKM	ATP-dependent 6-phosphofructokinase, muscle type		F8VNX2_HUMAN Unreviewed; 157 AA.	Homo sapiens (Human).	Eukaryota; Metazoa; Chordata; Craniata; Vertebrata; Euteleostomi;Mammalia; Eutheria; Euarchontoglires; Primates; Haplorrhini;Catarrhini; Hominidae; Homo.	9606		9.35214	9.09805	9.09186	8.50463	9.1818	8.67076	8.95387	8.9345	8.66858	7.65133	8.7276	8.44294	8.95794	9.34747	8.72787	8.96998	8.62894	9.0069	9.2594
B3KMU1		cDNA FLJ12609 fis, clone NT2RM4001557, highly similar to Homo sapiens KIAA1040 protein		B3KMU1_HUMAN Unreviewed; 507 AA.	Homo sapiens (Human).	Eukaryota; Metazoa; Chordata; Craniata; Vertebrata; Euteleostomi;Mammalia; Eutheria; Euarchontoglires; Primates; Haplorrhini;Catarrhini; Hominidae; Homo.	9606		7.27018	6.84947	7.30365	7.90998	8.24532	7.85884	7.31683	7.53303	9.06109	6.41973	6.86613	7.04898	6.95165	8.56459	6.84438	6.8847	6.71889	6.8454	7.54286
Q495G5	MMAA	MMAA protein		Q495G5_HUMAN Unreviewed; 424 AA.	Homo sapiens (Human).	Eukaryota; Metazoa; Chordata; Craniata; Vertebrata; Euteleostomi;Mammalia; Eutheria; Euarchontoglires; Primates; Haplorrhini;Catarrhini; Hominidae; Homo.	9606		6.88608		6.65284	6.49932	6.6986		6.81168						7.79972	7.18574	6.78491	7.46865	6.81982	6.85981
Q1KSF8	XTP3TPATP1	XTP3TPA-transactivated protein 1		Q1KSF8_HUMAN Unreviewed; 208 AA.	Homo sapiens (Human).	Eukaryota; Metazoa; Chordata; Craniata; Vertebrata; Euteleostomi;Mammalia; Eutheria; Euarchontoglires; Primates; Haplorrhini;Catarrhini; Hominidae; Homo.	9606		9.89271	9.82561	9.85651	9.58374	10.0903	9.6051	9.93107	9.68639	9.30697	6.78458	9.6216	9.23392	9.7346	9.71027	9.29178	9.49691	9.65711	9.90789	10.163
C9IY94	2017-09-02	Septin-2		C9IY94_HUMAN Unreviewed; 121 AA.	Homo sapiens (Human).	Eukaryota; Metazoa; Chordata; Craniata; Vertebrata; Euteleostomi;Mammalia; Eutheria; Euarchontoglires; Primates; Haplorrhini;Catarrhini; Hominidae; Homo.	9606		9.08147	8.93762	9.0875	8.63347	9.10486	9.00158	9.3423	8.70046	9.05986	6.41973	8.49785	8.45392	8.4331	9.24476	8.69682	8.85564	8.57151	9.04125	9.26559
A0A087WV68	TARDBP	TAR DNA-binding protein 43		A0A087WV68_HUMAN Unreviewed; 212 AA.	Homo sapiens (Human).	Eukaryota; Metazoa; Chordata; Craniata; Vertebrata; Euteleostomi;Mammalia; Eutheria; Euarchontoglires; Primates; Haplorrhini;Catarrhini; Hominidae; Homo.	9606		8.05939	7.87194	7.34386	7.321	7.14586		7.12302	7.13958	6.75169				7.38704	7.76668	6.88096	7.39678	6.45744	7.75611	8.14285
Q5JVZ4	ELMO2	Engulfment and cell motility protein 2		Q5JVZ4_HUMAN Unreviewed; 338 AA.	Homo sapiens (Human).	Eukaryota; Metazoa; Chordata; Craniata; Vertebrata; Euteleostomi;Mammalia; Eutheria; Euarchontoglires; Primates; Haplorrhini;Catarrhini; Hominidae; Homo.	9606		7.98696		6.32334	6.13763	7.08243	6.76207	7.31553	9.3254	6.92125	5.19042	7.88349	6.84955	5.91213	6.89504	7.29784	6.27262	7.5046	6.86237	6.82346
Q8N995		cDNA FLJ38173 fis, clone FCBBF1000053, highly similar to HYDROXYMETHYLGLUTARYL-COA SYNTHASE, CYTOPLASMIC		Q8N995_HUMAN Unreviewed; 509 AA.	Homo sapiens (Human).	Eukaryota; Metazoa; Chordata; Craniata; Vertebrata; Euteleostomi;Mammalia; Eutheria; Euarchontoglires; Primates; Haplorrhini;Catarrhini; Hominidae; Homo.	9606		6.99816	6.7981		7.88804	7.28201	6.16888	6.65843	7.14171		5.44186	5.78612	6.31298	6.70688	6.28416	6.71718	6.19902	7.17921	6.61529	6.80948
Q9NRC6	SPTBN5	Spectrin beta chain, non-erythrocytic 5		SPTN5_HUMAN Reviewed; 3674 AA.	Homo sapiens (Human).	Eukaryota; Metazoa; Chordata; Craniata; Vertebrata; Euteleostomi;Mammalia; Eutheria; Euarchontoglires; Primates; Haplorrhini;Catarrhini; Hominidae; Homo.	9606	hsa:51332	7.86029	8.30596	6.98319	7.19785	8.00938	7.8639	7.25593	8.02734	8.03611	7.87027	7.83929	6.99464	7.76452	7.98779	7.61162	8.16983	7.29337	7.76706	8.04805
F8VRP1	CS	Citrate synthase, mitochondrial		F8VRP1_HUMAN Unreviewed; 117 AA.	Homo sapiens (Human).	Eukaryota; Metazoa; Chordata; Craniata; Vertebrata; Euteleostomi;Mammalia; Eutheria; Euarchontoglires; Primates; Haplorrhini;Catarrhini; Hominidae; Homo.	9606		9.21972	9.19134	9.29461	9.39016	9.37325	8.89284	9.40342	9.17364	8.9938		8.49012	9.12109	9.15704	8.80774	9.15804	9.35051	8.98817	9.19254	9.25516
E5RIE1	PBK	Lymphokine-activated killer T-cell-originated protein kinase		E5RIE1_HUMAN Unreviewed; 63 AA.	Homo sapiens (Human).	Eukaryota; Metazoa; Chordata; Craniata; Vertebrata; Euteleostomi;Mammalia; Eutheria; Euarchontoglires; Primates; Haplorrhini;Catarrhini; Hominidae; Homo.	9606		7.39396	5.73748	6.89763	6.48873	7.49114	7.42117	7.47294	6.88666	6.62491	5.19042	5.77766	6.64231	5.92866	7.23247	8.36894	6.66375	6.29551
B0AZS6	YWHAZ	14-3-3 protein zeta/delta		B0AZS6_HUMAN Unreviewed; 168 AA.	Homo sapiens (Human).	Eukaryota; Metazoa; Chordata; Craniata; Vertebrata; Euteleostomi;Mammalia; Eutheria; Euarchontoglires; Primates; Haplorrhini;Catarrhini; Hominidae; Homo.	9606		9.9698	9.86815	9.82244	9.57386	9.94781	9.7744	9.58737	9.75436	9.47764		9.62865	9.3027	9.55858	10.1307	9.59781	9.63509	9.69399	9.67847	9.9112
I3L3W5	FN3KRP	Ketosamine-3-kinase		I3L3W5_HUMAN Unreviewed; 102 AA.	Homo sapiens (Human).	Eukaryota; Metazoa; Chordata; Craniata; Vertebrata; Euteleostomi;Mammalia; Eutheria; Euarchontoglires; Primates; Haplorrhini;Catarrhini; Hominidae; Homo.	9606		7.87577	7.68815	7.26486	6.97696	6.44878	7.45358	7.28971	6.37936	7.09716	6.1786	6.71503	7.23821	7.41987	7.67946	7.08242	7.63841	7.24232	7.73821	7.63203
P14625	HSP90B1	Endoplasmin		ENPL_HUMAN Reviewed; 803 AA.	Homo sapiens (Human).	Eukaryota; Metazoa; Chordata; Craniata; Vertebrata; Euteleostomi;Mammalia; Eutheria; Euarchontoglires; Primates; Haplorrhini;Catarrhini; Hominidae; Homo.	9606	hsa:7184	10.0701	9.85302	10.0672	9.75817	9.98187	9.84852	10.0082	9.7201	9.61846	7.72998	9.57342	9.65522	9.8017	9.56954	9.60546	9.63907	9.71143	9.96528	10.0482
A0A0A0MRX9	PITRM1	Presequence protease, mitochondrial		A0A0A0MRX9_HUMAN Unreviewed; 595 AA.	Homo sapiens (Human).	Eukaryota; Metazoa; Chordata; Craniata; Vertebrata; Euteleostomi;Mammalia; Eutheria; Euarchontoglires; Primates; Haplorrhini;Catarrhini; Hominidae; Homo.	9606		8.62474	7.97067	8.56231	8.12129	8.82707	8.36014	7.76923	8.12576	8.01974	6.93893	7.78173	8.37361	8.25943	8.03516	8.1912	9.17505	7.98804	8.2992	7.89749
A0A075B6N8	IGHG3	Ig gamma-3 chain C region		A0A075B6N8_HUMAN Unreviewed; 377 AA.	Homo sapiens (Human).	Eukaryota; Metazoa; Chordata; Craniata; Vertebrata; Euteleostomi;Mammalia; Eutheria; Euarchontoglires; Primates; Haplorrhini;Catarrhini; Hominidae; Homo.	9606		10.6866	10.4761	10.8019	10.5529	10.6197	10.5934	11.148	10.5507	10.8882	9.08334	10.4407	10.4431	10.5299	10.5751	10.2623	10.7448	10.6428	10.3913	10.4349
Q9NRJ4	TULP4	Tubby-related protein 4		TULP4_HUMAN Reviewed; 1543 AA.	Homo sapiens (Human).	Eukaryota; Metazoa; Chordata; Craniata; Vertebrata; Euteleostomi;Mammalia; Eutheria; Euarchontoglires; Primates; Haplorrhini;Catarrhini; Hominidae; Homo.	9606	hsa:56995		7.20108	6.09206	7.05014		7.53512	7.85021	6.85403	6.32373	8.3625	6.73119	8.92699	7.07995	6.45151	6.45081	7.50045	6.96831	7.02297	6.65891
H0Y6K2	BRD2	Bromodomain-containing protein 2		H0Y6K2_HUMAN Unreviewed; 807 AA.	Homo sapiens (Human).	Eukaryota; Metazoa; Chordata; Craniata; Vertebrata; Euteleostomi;Mammalia; Eutheria; Euarchontoglires; Primates; Haplorrhini;Catarrhini; Hominidae; Homo.	9606		6.44969	8.66293	6.69512	7.26498		7.81227	6.97552	7.4521	7.54068		8.18504		8.14612			7.41262	6.92332	6.99598	6.77872
P01743	IGHV1-46	Immunoglobulin heavy variable 1-46		HV146_HUMAN Reviewed; 117 AA.	Homo sapiens (Human).	Eukaryota; Metazoa; Chordata; Craniata; Vertebrata; Euteleostomi;Mammalia; Eutheria; Euarchontoglires; Primates; Haplorrhini;Catarrhini; Hominidae; Homo.	9606		8.36624	7.8273	8.51785	8.38313	8.21921	7.9826	8.85509	7.8198	8.55229		7.97931	7.80122	8.33236	8.89599	7.91426	8.5772	7.95298	8.38722	8.66945
Q9NWN9	RC3H2	Roquin-2		RC3H2_HUMAN Reviewed; 1191 AA.	Homo sapiens (Human).	Eukaryota; Metazoa; Chordata; Craniata; Vertebrata; Euteleostomi;Mammalia; Eutheria; Euarchontoglires; Primates; Haplorrhini;Catarrhini; Hominidae; Homo.	9606	hsa:54542												7.56352					7.39884
H9PRE4	ND5	NADH-ubiquinone oxidoreductase chain 5		H9PRE4_HUMAN Unreviewed; 603 AA.	Homo sapiens (Human).	Eukaryota; Metazoa; Chordata; Craniata; Vertebrata; Euteleostomi;Mammalia; Eutheria; Euarchontoglires; Primates; Haplorrhini;Catarrhini; Hominidae; Homo.	9606		8.63972	8.62301	8.55085	8.2928	8.5898	7.40181	8.59602	8.21382	8.21037		7.8543	7.85229	8.5641	8.5311	8.08549	8.46476	6.76411	8.56848	7.98811
O95721	SNAP29	Synaptosomal-associated protein 29		SNP29_HUMAN Reviewed; 258 AA.	Homo sapiens (Human).	Eukaryota; Metazoa; Chordata; Craniata; Vertebrata; Euteleostomi;Mammalia; Eutheria; Euarchontoglires; Primates; Haplorrhini;Catarrhini; Hominidae; Homo.	9606	hsa:9342	7.40605	7.09362	7.24607	6.29831	7.36879	6.81063	8.03323	6.83411	8.57017	6.63496	7.93893	6.65544	8.04317	6.13031	7.34159	7.3133	5.62615	6.96397	7.39873
Q6P1L4	PYGL	PYGL protein		Q6P1L4_HUMAN Unreviewed; 248 AA.	Homo sapiens (Human).	Eukaryota; Metazoa; Chordata; Craniata; Vertebrata; Euteleostomi;Mammalia; Eutheria; Euarchontoglires; Primates; Haplorrhini;Catarrhini; Hominidae; Homo.	9606		7.58494	7.14824	6.79604	7.81296	7.52232	7.44401	6.99426	7.13806	7.75277		6.74755	7.01538	7.25648	7.01049	7.21282	6.97369	7.30992	7.58623	7.93526
B5BUB8	MAPK8	Mitogen-activated protein kinase		B5BUB8_HUMAN Unreviewed; 384 AA.	Homo sapiens (Human).	Eukaryota; Metazoa; Chordata; Craniata; Vertebrata; Euteleostomi;Mammalia; Eutheria; Euarchontoglires; Primates; Haplorrhini;Catarrhini; Hominidae; Homo.	9606		7.351		7.15065													6.58546	6.56354	6.99248	7.13356
B4E1G9		cDNA FLJ57476		B4E1G9_HUMAN Unreviewed; 163 AA.	Homo sapiens (Human).	Eukaryota; Metazoa; Chordata; Craniata; Vertebrata; Euteleostomi;Mammalia; Eutheria; Euarchontoglires; Primates; Haplorrhini;Catarrhini; Hominidae; Homo.	9606		7.63467	7.63648	7.35928	7.04276	7.962	8.86144	7.93886	9.24842	6.85136	7.09174	6.97867	9.32207	7.38511	8.49282	7.73355	7.58161	9.42375	6.76917	7.0897
H0YGT2	M6PR	Cation-dependent mannose-6-phosphate receptor		H0YGT2_HUMAN Unreviewed; 122 AA.	Homo sapiens (Human).	Eukaryota; Metazoa; Chordata; Craniata; Vertebrata; Euteleostomi;Mammalia; Eutheria; Euarchontoglires; Primates; Haplorrhini;Catarrhini; Hominidae; Homo.	9606		8.47532	8.32793	8.5732	7.99074	8.52903	8.17846	8.56452	7.9252	7.54987	5.19042	7.9635	7.42712	8.29065	7.32482	8.0378	7.71727	6.80314	8.40181	8.19484
A0A0D9SFY8		Uncharacterized protein		A0A0D9SFY8_HUMAN Unreviewed; 14 AA.	Homo sapiens (Human).	Eukaryota; Metazoa; Chordata; Craniata; Vertebrata; Euteleostomi;Mammalia; Eutheria; Euarchontoglires; Primates; Haplorrhini;Catarrhini; Hominidae; Homo.	9606		6.86229	7.88027	6.77352	9.60951	7.08563	6.58448	7.49091	6.91133	6.90283	5.44186	8.43613		5.99834			6.98489	6.39786	5.66197	6.55578
A3R0L8		NADH-ubiquinone oxidoreductase chain 5		A3R0L8_HUMAN Unreviewed; 603 AA.	Homo sapiens (Human).	Eukaryota; Metazoa; Chordata; Craniata; Vertebrata; Euteleostomi;Mammalia; Eutheria; Euarchontoglires; Primates; Haplorrhini;Catarrhini; Hominidae; Homo.	9606		8.63972	8.62301	8.55085	8.2928	8.5898	7.40181	8.59602	8.21382	8.21037		7.8543	7.85229	8.5641	8.5311	8.08549	8.46476	6.76411	8.56848	7.98811
E7ERC4	SSB	Lupus La protein		E7ERC4_HUMAN Unreviewed; 184 AA.	Homo sapiens (Human).	Eukaryota; Metazoa; Chordata; Craniata; Vertebrata; Euteleostomi;Mammalia; Eutheria; Euarchontoglires; Primates; Haplorrhini;Catarrhini; Hominidae; Homo.	9606		9.4564	9.3083	8.96337	8.19525	9.41362	8.75161	8.48287	9.07782	8.20353	7.1824	8.42302	8.16502	8.19955	8.99282	8.4046	8.45948	8.37178	8.382	9.12952
E5RIU8	ANXA6	Annexin A6		E5RIU8_HUMAN Unreviewed; 95 AA.	Homo sapiens (Human).	Eukaryota; Metazoa; Chordata; Craniata; Vertebrata; Euteleostomi;Mammalia; Eutheria; Euarchontoglires; Primates; Haplorrhini;Catarrhini; Hominidae; Homo.	9606		9.58041	9.768	9.51507	9.27678	9.54215	9.26241	9.58352	9.37171	9.04487	8.13966	9.25381	9.1047	9.27518	9.13213	9.29722	8.74565	9.03467	9.42542	9.13636
Q86SE5	RALYL	RNA-binding Raly-like protein		RALYL_HUMAN Reviewed; 291 AA.	Homo sapiens (Human).	Eukaryota; Metazoa; Chordata; Craniata; Vertebrata; Euteleostomi;Mammalia; Eutheria; Euarchontoglires; Primates; Haplorrhini;Catarrhini; Hominidae; Homo.	9606	hsa:138046				7.1346			7.3867	7.28235	7.05797			6.95472					7.0592
Q9UPU7	TBC1D2B	TBC1 domain family member 2B		TBD2B_HUMAN Reviewed; 963 AA.	Homo sapiens (Human).	Eukaryota; Metazoa; Chordata; Craniata; Vertebrata; Euteleostomi;Mammalia; Eutheria; Euarchontoglires; Primates; Haplorrhini;Catarrhini; Hominidae; Homo.	9606	hsa:23102				8.78753													7.69198
H9P3L2	ND5	NADH-ubiquinone oxidoreductase chain 5		H9P3L2_HUMAN Unreviewed; 603 AA.	Homo sapiens (Human).	Eukaryota; Metazoa; Chordata; Craniata; Vertebrata; Euteleostomi;Mammalia; Eutheria; Euarchontoglires; Primates; Haplorrhini;Catarrhini; Hominidae; Homo.	9606		8.63972	8.62301	8.51741	8.24952	8.5898	7.40181	8.55194	8.21382	8.21037		7.8543	7.85229	8.5641	8.5311	8.02206	8.41412	6.76411	8.56848	7.98811
Q5JB43		Proliferation-inducing protein 10		Q5JB43_HUMAN Unreviewed; 302 AA.	Homo sapiens (Human).	Eukaryota; Metazoa; Chordata; Craniata; Vertebrata; Euteleostomi;Mammalia; Eutheria; Euarchontoglires; Primates; Haplorrhini;Catarrhini; Hominidae; Homo.	9606																		8.52203
G3V3T3	ACIN1	Apoptotic chromatin condensation inducer in the nucleus		G3V3T3_HUMAN Unreviewed; 194 AA.	Homo sapiens (Human).	Eukaryota; Metazoa; Chordata; Craniata; Vertebrata; Euteleostomi;Mammalia; Eutheria; Euarchontoglires; Primates; Haplorrhini;Catarrhini; Hominidae; Homo.	9606		6.89603	7.68484	6.50787	7.05014		6.90023	6.59784		6.58081	7.30854	6.73119	5.83065	6.52777	6.45151	6.40169		6.63244	7.02297	6.44978
P17174	GOT1	Aspartate aminotransferase, cytoplasmic		AATC_HUMAN Reviewed; 413 AA.	Homo sapiens (Human).	Eukaryota; Metazoa; Chordata; Craniata; Vertebrata; Euteleostomi;Mammalia; Eutheria; Euarchontoglires; Primates; Haplorrhini;Catarrhini; Hominidae; Homo.	9606	hsa:2805	9.34623	9.41386	9.25252	9.20134	9.47341	9.06715	9.26533	9.02308	8.96135	7.00481	8.56117	8.96655	9.10323	9.66513	9.24291	9.26719	8.88418	9.23336	9.19891
Q71RG2		FP2860		Q71RG2_HUMAN Unreviewed; 103 AA.	Homo sapiens (Human).	Eukaryota; Metazoa; Chordata; Craniata; Vertebrata; Euteleostomi;Mammalia; Eutheria; Euarchontoglires; Primates; Haplorrhini;Catarrhini; Hominidae; Homo.	9606			7.68484	6.53312	7.05014		6.90023	6.59784		6.58081	7.30854	6.73119	5.83065	6.52777	6.45151	6.40169		6.63244	7.02297	6.44978
Q6ZP56		cDNA FLJ26480 fis, clone KDN05071, highly similar to Calnexin		Q6ZP56_HUMAN Unreviewed; 327 AA.	Homo sapiens (Human).	Eukaryota; Metazoa; Chordata; Craniata; Vertebrata; Euteleostomi;Mammalia; Eutheria; Euarchontoglires; Primates; Haplorrhini;Catarrhini; Hominidae; Homo.	9606		9.82794	9.70641	9.71272	9.69502	9.57338	9.49132	9.5967	9.41016	9.4542		9.22845	9.0994	9.52786	8.81091	9.61777	9.24508	9.23699	9.55853	8.95043
A0A1C9J7V9	cat	Catalase		A0A1C9J7V9_HUMAN Unreviewed; 22 AA.	Homo sapiens (Human).	Eukaryota; Metazoa; Chordata; Craniata; Vertebrata; Euteleostomi;Mammalia; Eutheria; Euarchontoglires; Primates; Haplorrhini;Catarrhini; Hominidae; Homo.	9606		6.38145	6.31095	6.19521	6.06869	6.77866	6.29231		9.3254	6.309	5.19042	5.75195	6.84955	6.2269	6.77544	6.77637	8.32629	6.5498		6.82346
Q9P0V0	SPTAN1	Spectrin alpha chain, non-erythrocytic 1		SPTN1_HUMAN Reviewed; 2472 AA.	Homo sapiens (Human).	Eukaryota; Metazoa; Chordata; Craniata; Vertebrata; Euteleostomi;Mammalia; Eutheria; Euarchontoglires; Primates; Haplorrhini;Catarrhini; Hominidae; Homo.	9606	hsa:6709	10.2674	9.82203	10.0239	9.65717	9.90605	9.70643	9.98312	9.7084	9.4861	7.33879	9.47191	9.53467	9.75737	9.41928	9.83129	9.77819	9.37777	9.74243	9.97451
Q6P1S2	C3orf33	Protein C3orf33		CC033_HUMAN Reviewed; 294 AA.	Homo sapiens (Human).	Eukaryota; Metazoa; Chordata; Craniata; Vertebrata; Euteleostomi;Mammalia; Eutheria; Euarchontoglires; Primates; Haplorrhini;Catarrhini; Hominidae; Homo.	9606	hsa:285315	6.88713							7.32359									7.44722		6.60374
G3V4W0	HNRNPC	Heterogeneous nuclear ribonucleoproteins C1/C2		G3V4W0_HUMAN Unreviewed; 262 AA.	Homo sapiens (Human).	Eukaryota; Metazoa; Chordata; Craniata; Vertebrata; Euteleostomi;Mammalia; Eutheria; Euarchontoglires; Primates; Haplorrhini;Catarrhini; Hominidae; Homo.	9606		9.6575	9.26646	9.37643	8.66282	9.1825	9.27463	9.32369	8.96741	9.10729	7.46538	8.98448	8.67932	8.96598	8.0607	9.2888	9.21597	8.69319	9.2707	9.63341
Q92665	MRPS31	28S ribosomal protein S31, mitochondrial		RT31_HUMAN Reviewed; 395 AA.	Homo sapiens (Human).	Eukaryota; Metazoa; Chordata; Craniata; Vertebrata; Euteleostomi;Mammalia; Eutheria; Euarchontoglires; Primates; Haplorrhini;Catarrhini; Hominidae; Homo.	9606	hsa:10240	8.09914	7.92619	8.94386	7.71997	8.08585	7.98006	8.21674	7.4016	7.56502	8.00764	7.93362	7.42587	7.99884	7.92969	7.43646	7.83494	7.48761	7.9412	7.56844
Q59E89		DnaJ (Hsp40) homolog, subfamily B, member 4 variant		Q59E89_HUMAN Unreviewed; 344 AA.	Homo sapiens (Human).	Eukaryota; Metazoa; Chordata; Craniata; Vertebrata; Euteleostomi;Mammalia; Eutheria; Euarchontoglires; Primates; Haplorrhini;Catarrhini; Hominidae; Homo.	9606		8.22223	7.71638	8.13439	7.99185	8.18417	8.24262	6.71082	8.31917	7.06691	7.04965	7.44353	8.93805	8.05037	7.82287	7.34284	7.52248	8.3006	7.45803	8.43998
A0A0C4DFR4	ZNF529	Zinc finger protein 529		A0A0C4DFR4_HUMAN Unreviewed; 458 AA.	Homo sapiens (Human).	Eukaryota; Metazoa; Chordata; Craniata; Vertebrata; Euteleostomi;Mammalia; Eutheria; Euarchontoglires; Primates; Haplorrhini;Catarrhini; Hominidae; Homo.	9606		6.79961	6.72864	7.01896	8.07521	7.26902	8.70351	7.14457	7.98673	7.03984	7.71513	7.42058	7.15636	6.73562		8.28423	6.63272	7.34536	6.25445	6.03419
Q6LD62	14-3-3 protein	14-3-3 protein protein ( cytosolic phospholipase A2protein )		Q6LD62_HUMAN Unreviewed; 69 AA.	Homo sapiens (Human).	Eukaryota; Metazoa; Chordata; Craniata; Vertebrata; Euteleostomi;Mammalia; Eutheria; Euarchontoglires; Primates; Haplorrhini;Catarrhini; Hominidae; Homo.	9606		8.68697	8.61752	8.35373	8.49447	8.23478	7.85054	8.0343	8.05108	7.83622	8.01933	8.23699	8.44118	7.95614	8.84496	7.79105	8.56208	7.49954	8.45086	9.13196
Q9H223	EHD4	EH domain-containing protein 4		EHD4_HUMAN Reviewed; 541 AA.	Homo sapiens (Human).	Eukaryota; Metazoa; Chordata; Craniata; Vertebrata; Euteleostomi;Mammalia; Eutheria; Euarchontoglires; Primates; Haplorrhini;Catarrhini; Hominidae; Homo.	9606	hsa:30844	8.99296	8.74398	8.5983	8.12192	8.69499	8.30676	8.53974	8.44	8.28501		8.35391	8.17883	8.40393	8.53013	8.69921	8.8042	8.33679	8.62405	8.8254
B3KR17		cDNA FLJ33465 fis, clone BRAMY2001367, highly similar to Mus musculus pecanex-like 2 (Drosophila) (Pcnxl2), transcript variant 2, mRNA		B3KR17_HUMAN Unreviewed; 776 AA.	Homo sapiens (Human).	Eukaryota; Metazoa; Chordata; Craniata; Vertebrata; Euteleostomi;Mammalia; Eutheria; Euarchontoglires; Primates; Haplorrhini;Catarrhini; Hominidae; Homo.	9606			7.60108	6.41383	7.43366	7.31889	7.97642	6.90723	6.9881	7.66179	7.31441	7.33363	7.14565	7.11453	6.45151	6.40169		7.4823	7.19658	6.74592
A0A0S2Z3L0	ETFA	Electron-transfer-flavoprotein alpha polypeptide isoform 1		A0A0S2Z3L0_HUMAN Unreviewed; 333 AA.	Homo sapiens (Human).	Eukaryota; Metazoa; Chordata; Craniata; Vertebrata; Euteleostomi;Mammalia; Eutheria; Euarchontoglires; Primates; Haplorrhini;Catarrhini; Hominidae; Homo.	9606	hsa:2108	9.0821	9.05502	8.89587	8.65879	9.26764	8.47858	8.88455	8.77022	8.51088	7.20768	8.28582	8.42758	8.69389	8.93806	8.74847	8.81395	8.30374	8.93713	8.96728
A6XMH4		Beta-2-microglobulin		A6XMH4_HUMAN Unreviewed; 124 AA.	Homo sapiens (Human).	Eukaryota; Metazoa; Chordata; Craniata; Vertebrata; Euteleostomi;Mammalia; Eutheria; Euarchontoglires; Primates; Haplorrhini;Catarrhini; Hominidae; Homo.	9606						7.44822	7.49893						7.8547					7.88987		7.09977
K7EN18	MAPK4	Mitogen-activated protein kinase 4		K7EN18_HUMAN Unreviewed; 281 AA.	Homo sapiens (Human).	Eukaryota; Metazoa; Chordata; Craniata; Vertebrata; Euteleostomi;Mammalia; Eutheria; Euarchontoglires; Primates; Haplorrhini;Catarrhini; Hominidae; Homo.	9606		9.02703	8.26741	8.37865	8.11166	8.57798	8.45801	8.45772	8.00302	8.09605		8.00549	8.22771	8.20613		8.64626	8.42393	7.3907	8.13783
P62314	SNRPD1	Small nuclear ribonucleoprotein Sm D1		SMD1_HUMAN Reviewed; 119 AA.	Homo sapiens (Human).	Eukaryota; Metazoa; Chordata; Craniata; Vertebrata; Euteleostomi;Mammalia; Eutheria; Euarchontoglires; Primates; Haplorrhini;Catarrhini; Hominidae; Homo.	9606	hsa:6632	9.15745	8.95193	8.99435	8.34422	8.79101	8.5899	8.7651	8.81244	8.54368	5.44186	8.22839	8.36239	8.92517		8.87595	8.58606	8.61703	8.91574	9.01982
P31749	AKT1	RAC-alpha serine/threonine-protein kinase		AKT1_HUMAN Reviewed; 480 AA.	Homo sapiens (Human).	Eukaryota; Metazoa; Chordata; Craniata; Vertebrata; Euteleostomi;Mammalia; Eutheria; Euarchontoglires; Primates; Haplorrhini;Catarrhini; Hominidae; Homo.	9606	hsa:207	8.8671	7.20504	8.54486	6.89968	6.95358	7.49326	7.3268	6.94169	6.96408	5.70509	9.06616	8.87001	7.02909	8.52602	7.34689	8.03144	6.78667	7.99335	7.91529
V9HWA0	HEL-S-5	Aminoacylase-1		V9HWA0_HUMAN Unreviewed; 408 AA.	Homo sapiens (Human).	Eukaryota; Metazoa; Chordata; Craniata; Vertebrata; Euteleostomi;Mammalia; Eutheria; Euarchontoglires; Primates; Haplorrhini;Catarrhini; Hominidae; Homo.	9606	hsa:95	9.04271	9.39404	9.29816	9.02495	9.08615	8.63236	9.37788	8.9919	9.18187		8.58242	8.95367	9.129	8.82034	9.40454	9.01245	8.8077	9.16666	9.09954
J3QKW2	MRPS7	28S ribosomal protein S7, mitochondrial		J3QKW2_HUMAN Unreviewed; 183 AA.	Homo sapiens (Human).	Eukaryota; Metazoa; Chordata; Craniata; Vertebrata; Euteleostomi;Mammalia; Eutheria; Euarchontoglires; Primates; Haplorrhini;Catarrhini; Hominidae; Homo.	9606		8.67797	8.50372	8.43012	7.83148	8.51029	8.51299	8.53074	8.18861	7.69297	7.53605	7.37643	7.57755	8.13138	7.73517	7.3972	8.20011	6.79631	8.12715	7.78431
Q6IB91	PCK2	PCK2 protein		Q6IB91_HUMAN Unreviewed; 640 AA.	Homo sapiens (Human).	Eukaryota; Metazoa; Chordata; Craniata; Vertebrata; Euteleostomi;Mammalia; Eutheria; Euarchontoglires; Primates; Haplorrhini;Catarrhini; Hominidae; Homo.	9606		8.2395	8.41099	7.99115	7.5642	8.41205	7.13736		7.53855	6.74971			7.38761	8.06475	7.31837	8.0653	8.57305	7.45626	8.44792	8.82231
A0A023I900	ND5	NADH-ubiquinone oxidoreductase chain 5		A0A023I900_HUMAN Unreviewed; 603 AA.	Homo sapiens (Human).	Eukaryota; Metazoa; Chordata; Craniata; Vertebrata; Euteleostomi;Mammalia; Eutheria; Euarchontoglires; Primates; Haplorrhini;Catarrhini; Hominidae; Homo.	9606		8.63972	8.62301	8.55085	8.2928	8.5898	7.40181	8.59602	8.21382	8.21037		7.8543	7.85229	8.5641	8.5311	8.08549	8.46476	6.76411	8.56848	7.98811
A0A024R8A7	hCG_31253	HCG31253, isoform CRA_a		A0A024R8A7_HUMAN Unreviewed; 572 AA.	Homo sapiens (Human).	Eukaryota; Metazoa; Chordata; Craniata; Vertebrata; Euteleostomi;Mammalia; Eutheria; Euarchontoglires; Primates; Haplorrhini;Catarrhini; Hominidae; Homo.	9606	hsa:8939	8.24038	7.94124	8.13213	8.55954	8.07849	8.40786	7.98262	7.50916	7.65109	7.72661	7.20478	7.50443	7.94581	7.74817	7.98862	7.59113	7.43407	7.96211	8.52434
C9JZG2	GART	Trifunctional purine biosynthetic protein adenosine-3		C9JZG2_HUMAN Unreviewed; 136 AA.	Homo sapiens (Human).	Eukaryota; Metazoa; Chordata; Craniata; Vertebrata; Euteleostomi;Mammalia; Eutheria; Euarchontoglires; Primates; Haplorrhini;Catarrhini; Hominidae; Homo.	9606		7.18746	7.70864	6.70547	6.64496	7.33812									7.95613	6.90546	6.70057	7.27764		7.59307
Q5QPM7	PSMF1	Proteasome inhibitor PI31 subunit		Q5QPM7_HUMAN Unreviewed; 263 AA.	Homo sapiens (Human).	Eukaryota; Metazoa; Chordata; Craniata; Vertebrata; Euteleostomi;Mammalia; Eutheria; Euarchontoglires; Primates; Haplorrhini;Catarrhini; Hominidae; Homo.	9606		8.21966	8.13961	8.06399	7.86636	8.04428	8.05894	8.02951	7.79019	7.47592	0.60206	7.44533	7.55587	7.91249	8.30838	7.94157	7.89348	7.81169	7.96818	7.93509
P08133	ANXA6	Annexin A6		ANXA6_HUMAN Reviewed; 673 AA.	Homo sapiens (Human).	Eukaryota; Metazoa; Chordata; Craniata; Vertebrata; Euteleostomi;Mammalia; Eutheria; Euarchontoglires; Primates; Haplorrhini;Catarrhini; Hominidae; Homo.	9606	hsa:309	10.6043	10.6538	10.4762	10.2008	10.4859	10.105	10.5856	10.4209	9.98648	7.5193	10.0614	10.0095	10.251	9.73292	10.2902	10.2127	9.89869	10.4333	10.1679
Q7Z5Y0	EIF4B	EIF4B protein		Q7Z5Y0_HUMAN Unreviewed; 349 AA.	Homo sapiens (Human).	Eukaryota; Metazoa; Chordata; Craniata; Vertebrata; Euteleostomi;Mammalia; Eutheria; Euarchontoglires; Primates; Haplorrhini;Catarrhini; Hominidae; Homo.	9606		7.94289	7.62852	7.57507	7.31019	7.66546		7.30842	6.11879	7.37406		7.18387	6.91376	7.46324	7.25108	8.0418	7.23827	7.95845	7.37568	7.18545
Q14315	FLNC	Filamin-C		FLNC_HUMAN Reviewed; 2725 AA.	Homo sapiens (Human).	Eukaryota; Metazoa; Chordata; Craniata; Vertebrata; Euteleostomi;Mammalia; Eutheria; Euarchontoglires; Primates; Haplorrhini;Catarrhini; Hominidae; Homo.	9606	hsa:2318	8.65602	8.89934	8.44238	8.57177	8.58566	8.24522	8.48024	8.28858	8.37809	7.63063	8.21225	8.3924	8.24083	9.53773	8.2893	8.52833	8.139	8.57489	8.99972
Q8TF21	ANKRD24	Ankyrin repeat domain-containing protein 24		ANR24_HUMAN Reviewed; 1146 AA.	Homo sapiens (Human).	Eukaryota; Metazoa; Chordata; Craniata; Vertebrata; Euteleostomi;Mammalia; Eutheria; Euarchontoglires; Primates; Haplorrhini;Catarrhini; Hominidae; Homo.	9606	hsa:170961	7.00957	7.00509	6.76007	6.74753	6.71028	7.58575	8.30077	6.98822	7.33593	7.64773	6.32608	8.93677	7.94007	6.88796	6.861	7.50045	7.08533	6.85399	7.48937
H3BQ94	NPTN	Neuroplastin		H3BQ94_HUMAN Unreviewed; 152 AA.	Homo sapiens (Human).	Eukaryota; Metazoa; Chordata; Craniata; Vertebrata; Euteleostomi;Mammalia; Eutheria; Euarchontoglires; Primates; Haplorrhini;Catarrhini; Hominidae; Homo.	9606		7.664	7.20507	7.13922	6.59419	6.90719	6.61481	6.68145	7.07351	6.36969	6.24788	7.23539	8.11887	7.26926		7.00896	6.48431	6.03114	6.91794	7.02492
B4DE40		cDNA FLJ50114, highly similar to Spermine synthase (EC 2.5.1.22)		B4DE40_HUMAN Unreviewed; 275 AA.	Homo sapiens (Human).	Eukaryota; Metazoa; Chordata; Craniata; Vertebrata; Euteleostomi;Mammalia; Eutheria; Euarchontoglires; Primates; Haplorrhini;Catarrhini; Hominidae; Homo.	9606		8.86894	8.80524	8.78678	8.6401	8.95615	7.64351	8.28572	7.88842	8.25741	7.77504	8.45683	8.03368	7.94081	9.10048	8.24982	8.55802	8.03851	7.98354	8.46213
Q00765	REEP5	Receptor expression-enhancing protein 5		REEP5_HUMAN Reviewed; 189 AA.	Homo sapiens (Human).	Eukaryota; Metazoa; Chordata; Craniata; Vertebrata; Euteleostomi;Mammalia; Eutheria; Euarchontoglires; Primates; Haplorrhini;Catarrhini; Hominidae; Homo.	9606	hsa:7905	8.4653	8.57586	8.39421	7.49223	7.94426	8.18988	6.49207	7.87854	7.44522		8.10265	6.75206	8.48723	6.87737	7.87912	7.70261	7.47701	7.55728	7.45555
E9PJK1	CD81	Tetraspanin		E9PJK1_HUMAN Unreviewed; 165 AA.	Homo sapiens (Human).	Eukaryota; Metazoa; Chordata; Craniata; Vertebrata; Euteleostomi;Mammalia; Eutheria; Euarchontoglires; Primates; Haplorrhini;Catarrhini; Hominidae; Homo.	9606		9.2498	7.9015	8.83642	8.64571	7.97205	8.50299	7.9462	8.77065	8.91361	7.55399	7.75961	8.49244	8.90144	7.46107	8.91794	8.82043	8.89152	8.80211	8.69689
A8K564		cDNA FLJ76716, highly similar to Homo sapiens WD repeat domain 70 (WDR70), mRNA		A8K564_HUMAN Unreviewed; 654 AA.	Homo sapiens (Human).	Eukaryota; Metazoa; Chordata; Craniata; Vertebrata; Euteleostomi;Mammalia; Eutheria; Euarchontoglires; Primates; Haplorrhini;Catarrhini; Hominidae; Homo.	9606		6.76702	6.56848	6.99826	6.30928	6.41349	6.08228	6.89259	6.85403	6.68257	7.02459	5.45653	8.92699	6.35596	6.5871	6.30742	6.75502	6.06558	5.94242	7.00172
F8VUJ9	DNM1L	Dynamin-1-like protein		F8VUJ9_HUMAN Unreviewed; 172 AA.	Homo sapiens (Human).	Eukaryota; Metazoa; Chordata; Craniata; Vertebrata; Euteleostomi;Mammalia; Eutheria; Euarchontoglires; Primates; Haplorrhini;Catarrhini; Hominidae; Homo.	9606		8.1075	8.23388	8.18966	8.43559	8.22922	7.75207	8.19683	7.95771	7.66401	7.12039	7.45344	7.53062	8.27138	8.02652	7.98131	8.128	7.39445	8.38319	8.2718
Q0EFB6	HCR	HCR protein		Q0EFB6_HUMAN Unreviewed; 756 AA.	Homo sapiens (Human).	Eukaryota; Metazoa; Chordata; Craniata; Vertebrata; Euteleostomi;Mammalia; Eutheria; Euarchontoglires; Primates; Haplorrhini;Catarrhini; Hominidae; Homo.	9606			7.85789															6.80131
B4DN04		cDNA FLJ51899, highly similar to Protein-lysine 6-oxidase (EC 1.4.3.13)		B4DN04_HUMAN Unreviewed; 252 AA.	Homo sapiens (Human).	Eukaryota; Metazoa; Chordata; Craniata; Vertebrata; Euteleostomi;Mammalia; Eutheria; Euarchontoglires; Primates; Haplorrhini;Catarrhini; Hominidae; Homo.	9606				8.00192	7.39884	7.61324	7.39816	7.40843		8.0445			8.20644					7.22638
O15513		Alpha-tropomyosin		O15513_HUMAN Unreviewed; 48 AA.	Homo sapiens (Human).	Eukaryota; Metazoa; Chordata; Craniata; Vertebrata; Euteleostomi;Mammalia; Eutheria; Euarchontoglires; Primates; Haplorrhini;Catarrhini; Hominidae; Homo.	9606		6.67348	6.39756	7.32234		7.19526	7.3417	6.55565	6.46492			6.34883		6.72195	6.49339		5.90671	8.22777	6.94893	6.77872
B7Z6Z5		cDNA FLJ54180, highly similar to Homo sapiens dehydrogenase/reductase (SDR family) member 4 (DHRS4), mRNA		B7Z6Z5_HUMAN Unreviewed; 155 AA.	Homo sapiens (Human).	Eukaryota; Metazoa; Chordata; Craniata; Vertebrata; Euteleostomi;Mammalia; Eutheria; Euarchontoglires; Primates; Haplorrhini;Catarrhini; Hominidae; Homo.	9606		7.54764	7.3419	7.44725	6.98433	7.91659	6.98425	7.80367	7.0331	6.58386	6.41973	6.20719	6.9073	7.40116	6.43978	7.39839	7.29279	6.803	7.58989	7.63704
F5H4Z7	MMAB	Cob(I)yrinic acid a,c-diamide adenosyltransferase, mitochondrial		F5H4Z7_HUMAN Unreviewed; 173 AA.	Homo sapiens (Human).	Eukaryota; Metazoa; Chordata; Craniata; Vertebrata; Euteleostomi;Mammalia; Eutheria; Euarchontoglires; Primates; Haplorrhini;Catarrhini; Hominidae; Homo.	9606		7.42288	7.62657	7.343	6.13114	7.37058	7.45653	7.12406	7.14171	6.28095	5.44186		6.41498	6.50678	6.68957	7.90079	6.74256	7.7209	7.15846	8.17665
A0A0A0MTH2	ZNF133	Zinc finger protein 133		A0A0A0MTH2_HUMAN Unreviewed; 667 AA.	Homo sapiens (Human).	Eukaryota; Metazoa; Chordata; Craniata; Vertebrata; Euteleostomi;Mammalia; Eutheria; Euarchontoglires; Primates; Haplorrhini;Catarrhini; Hominidae; Homo.	9606		6.51687	6.61474	6.82463	7.12074	7.0015	7.57019	6.97132	6.51231	6.81784	5.19042	7.10577	6.33973	7.71309		6.51838	7.14443	6.5242	6.43077	7.12456
Q59EQ4		Serine palmitoyltransferase subunit 1 isoform a variant		Q59EQ4_HUMAN Unreviewed; 262 AA.	Homo sapiens (Human).	Eukaryota; Metazoa; Chordata; Craniata; Vertebrata; Euteleostomi;Mammalia; Eutheria; Euarchontoglires; Primates; Haplorrhini;Catarrhini; Hominidae; Homo.	9606		7.196	6.93934	6.88787	7.86966	6.78535	7.28653	7.52136	7.35012	6.75562	5.70509	6.54153	7.04127	8.08216	8.00314	7.35983	6.98381	7.11452	7.26433	6.81607
U3KPS3	CNN2	Calponin-2		U3KPS3_HUMAN Unreviewed; 103 AA.	Homo sapiens (Human).	Eukaryota; Metazoa; Chordata; Craniata; Vertebrata; Euteleostomi;Mammalia; Eutheria; Euarchontoglires; Primates; Haplorrhini;Catarrhini; Hominidae; Homo.	9606		8.63249	7.81389	8.44505	8.05968	8.69517	7.79444	8.47144	6.83411	7.81464	7.39206	7.0643	6.71602	8.37521	8.17346	6.26503	6.13214	8.12589	7.77335	8.53243
B4DFG4		cDNA FLJ58801, highly similar to Interleukin enhancer-binding factor 3		B4DFG4_HUMAN Unreviewed; 506 AA.	Homo sapiens (Human).	Eukaryota; Metazoa; Chordata; Craniata; Vertebrata; Euteleostomi;Mammalia; Eutheria; Euarchontoglires; Primates; Haplorrhini;Catarrhini; Hominidae; Homo.	9606		8.78146	9.09563	8.82842	8.7911	9.13524	9.35921	9.57583	8.88089	9.10145	7.20501	8.0725	9.08867	9.71274	8.62098	8.72646	9.03233	8.96248	9.05512	9.24063
A8K6I8		cDNA FLJ77324, highly similar to Homo sapiens RAB3B, member RAS oncogene family (RAB3B), mRNA		A8K6I8_HUMAN Unreviewed; 219 AA.	Homo sapiens (Human).	Eukaryota; Metazoa; Chordata; Craniata; Vertebrata; Euteleostomi;Mammalia; Eutheria; Euarchontoglires; Primates; Haplorrhini;Catarrhini; Hominidae; Homo.	9606		8.98185	8.74196	8.79182	8.69911	8.71786	8.64301	8.92751	8.73867	8.62278	7.63063	8.50016	8.45608	8.69953	8.15188	8.09132	8.53373	8.24389	8.67794	8.96934
A0A1B0GWA1	PCCA	Propionyl-CoA carboxylase alpha chain, mitochondrial		A0A1B0GWA1_HUMAN Unreviewed; 326 AA.	Homo sapiens (Human).	Eukaryota; Metazoa; Chordata; Craniata; Vertebrata; Euteleostomi;Mammalia; Eutheria; Euarchontoglires; Primates; Haplorrhini;Catarrhini; Hominidae; Homo.	9606		9.12989	7.93133	9.2071		8.93048		8.76418		8.09796				7.8823		8.92297	9.35325	6.62911	9.24399	7.73143
Q5JRS1	UBA1	Ubiquitin-like modifier-activating enzyme 1		Q5JRS1_HUMAN Unreviewed; 173 AA.	Homo sapiens (Human).	Eukaryota; Metazoa; Chordata; Craniata; Vertebrata; Euteleostomi;Mammalia; Eutheria; Euarchontoglires; Primates; Haplorrhini;Catarrhini; Hominidae; Homo.	9606		9.39033	9.23379	9.24067	8.65154	9.04648	9.12797	9.20212	8.76146	8.95014	6.99726	8.86695	8.29508	8.86751	9.07123	8.68632	8.97552	8.83893	8.90251	9.28584
P50213	IDH3A	Isocitrate dehydrogenase [NAD] subunit alpha, mitochondrial		IDH3A_HUMAN Reviewed; 366 AA.	Homo sapiens (Human).	Eukaryota; Metazoa; Chordata; Craniata; Vertebrata; Euteleostomi;Mammalia; Eutheria; Euarchontoglires; Primates; Haplorrhini;Catarrhini; Hominidae; Homo.	9606	hsa:3419	10.0488	10.0316	10.0016	9.56528	10.0622	9.4156	9.88062	9.53274	9.28656		9.21149	9.30481	9.78094	9.34105	9.63914	9.73855	9.29187	9.85192	9.65987
A8K0B6		cDNA FLJ77858, highly similar to Homo sapiens N-acylsphingosine amidohydrolase (acid ceramidase) 1 (ASAH1), transcript variant 1, mRNA		A8K0B6_HUMAN Unreviewed; 395 AA.	Homo sapiens (Human).	Eukaryota; Metazoa; Chordata; Craniata; Vertebrata; Euteleostomi;Mammalia; Eutheria; Euarchontoglires; Primates; Haplorrhini;Catarrhini; Hominidae; Homo.	9606	hsa:427	7.5409	8.40798	8.4792	7.346	8.85643	7.96511	7.62869	6.92032	8.2574		8.18677		7.14583	6.58742	8.17447	7.61294	8.18925	8.79925	8.11787
B4E244		cDNA FLJ55531, highly similar to Homo sapiens shroom (SHRM), mRNA		B4E244_HUMAN Unreviewed; 1124 AA.	Homo sapiens (Human).	Eukaryota; Metazoa; Chordata; Craniata; Vertebrata; Euteleostomi;Mammalia; Eutheria; Euarchontoglires; Primates; Haplorrhini;Catarrhini; Hominidae; Homo.	9606		7.55656	6.81131	7.91695	7.70515	7.40121	7.46642	6.89794	7.84446	7.80971	5.79836	7.55029	6.68821	6.93899	8.21161	7.29897	6.30548	5.98499	7.83221	6.38408
X2D4F2	cox2	Cytochrome c oxidase subunit 2		X2D4F2_HUMAN Unreviewed; 181 AA.	Homo sapiens (Human).	Eukaryota; Metazoa; Chordata; Craniata; Vertebrata; Euteleostomi;Mammalia; Eutheria; Euarchontoglires; Primates; Haplorrhini;Catarrhini; Hominidae; Homo.	9606		9.84483	9.63834	9.58281	9.36178	9.57821	9.14939	9.57074	9.35246	9.15887	7.34069	9.27665	9.27533	9.54346	8.88157	9.52399	9.62217	9.14932	9.72358	9.48786
A0A087WX67	TARDBP	TAR DNA-binding protein 43		A0A087WX67_HUMAN Unreviewed; 149 AA.	Homo sapiens (Human).	Eukaryota; Metazoa; Chordata; Craniata; Vertebrata; Euteleostomi;Mammalia; Eutheria; Euarchontoglires; Primates; Haplorrhini;Catarrhini; Hominidae; Homo.	9606		7.58047	7.50718	7.34386	6.64359	7.14586		7.12302	7.13958	6.75169				6.86285	7.57768	6.88096	7.10917	6.45744	7.18207	7.91927
B2RB98		cDNA, FLJ95384, highly similar to Homo sapiens zinc finger protein 317 (ZNF317), mRNA		B2RB98_HUMAN Unreviewed; 595 AA.	Homo sapiens (Human).	Eukaryota; Metazoa; Chordata; Craniata; Vertebrata; Euteleostomi;Mammalia; Eutheria; Euarchontoglires; Primates; Haplorrhini;Catarrhini; Hominidae; Homo.	9606																		6.8743
P21980	TGM2	Protein-glutamine gamma-glutamyltransferase 2		TGM2_HUMAN Reviewed; 687 AA.	Homo sapiens (Human).	Eukaryota; Metazoa; Chordata; Craniata; Vertebrata; Euteleostomi;Mammalia; Eutheria; Euarchontoglires; Primates; Haplorrhini;Catarrhini; Hominidae; Homo.	9606	hsa:7052																	8.34671		7.09547
T1Q687	ND5	NADH-ubiquinone oxidoreductase chain 5		T1Q687_HUMAN Unreviewed; 603 AA.	Homo sapiens (Human).	Eukaryota; Metazoa; Chordata; Craniata; Vertebrata; Euteleostomi;Mammalia; Eutheria; Euarchontoglires; Primates; Haplorrhini;Catarrhini; Hominidae; Homo.	9606		8.63972	8.62301	8.55085	8.2928	8.5898	7.40181	8.59602	8.21382	8.21037		7.8543	7.85229	8.5641	8.5311	8.08549	8.46476	6.76411	8.56848	7.98811
Q8WV80		MTAP protein		Q8WV80_HUMAN Unreviewed; 154 AA.	Homo sapiens (Human).	Eukaryota; Metazoa; Chordata; Craniata; Vertebrata; Euteleostomi;Mammalia; Eutheria; Euarchontoglires; Primates; Haplorrhini;Catarrhini; Hominidae; Homo.	9606		8.3169	8.19937	7.50642	7.70586	7.66096	7.7964	7.93498	7.71234	7.72602		7.8316	7.43527		8.73281	7.87439	6.6974	7.82477	6.85428	8.5926
B4DUA1		cDNA FLJ54159, highly similar to Protein N-terminal asparagine amidohydrolase (EC 3.5.1.-)		B4DUA1_HUMAN Unreviewed; 205 AA.	Homo sapiens (Human).	Eukaryota; Metazoa; Chordata; Craniata; Vertebrata; Euteleostomi;Mammalia; Eutheria; Euarchontoglires; Primates; Haplorrhini;Catarrhini; Hominidae; Homo.	9606		7.16942	7.03476	6.41864	7.3122		6.51968	6.63258	7.06301	6.92307	5.30222	6.5528	7.32904	6.98641	8.04152	6.83994	6.27665	6.34914	6.40464	6.4903
Q5T6X5	GPRC6A	G-protein coupled receptor family C group 6 member A		GPC6A_HUMAN Reviewed; 926 AA.	Homo sapiens (Human).	Eukaryota; Metazoa; Chordata; Craniata; Vertebrata; Euteleostomi;Mammalia; Eutheria; Euarchontoglires; Primates; Haplorrhini;Catarrhini; Hominidae; Homo.	9606	hsa:222545	7.09237	7.92729	6.27781	6.16599	7.84113	7.00009	6.56186	7.47863	7.45482	8.9207	7.36135	7.332	7.05956	8.8675		7.76637	7.52162		8.30121
A0A0C4DG40	SYNE1	Nesprin-1		A0A0C4DG40_HUMAN Unreviewed; 8749 AA.	Homo sapiens (Human).	Eukaryota; Metazoa; Chordata; Craniata; Vertebrata; Euteleostomi;Mammalia; Eutheria; Euarchontoglires; Primates; Haplorrhini;Catarrhini; Hominidae; Homo.	9606		8.45796	7.33154	9.18241	8.89968	7.99342	8.52435	8.95586	6.93013	8.70474		8.02096		7.63781	6.61496		6.85867	7.88668		7.50352
B4DPF5		cDNA FLJ50602, highly similar to Aquaporin-1		B4DPF5_HUMAN Unreviewed; 207 AA.	Homo sapiens (Human).	Eukaryota; Metazoa; Chordata; Craniata; Vertebrata; Euteleostomi;Mammalia; Eutheria; Euarchontoglires; Primates; Haplorrhini;Catarrhini; Hominidae; Homo.	9606		9.54619	8.97234	9.0257	9.09904	9.25885	9.06188	8.99057	8.94124	9.3274	8.44232	8.74876	9.13795	9.2399	8.70929	9.33883	9.41933	8.84557	9.45039	9.37401
P49189	ALDH9A1	4-trimethylaminobutyraldehyde dehydrogenase		AL9A1_HUMAN Reviewed; 494 AA.	Homo sapiens (Human).	Eukaryota; Metazoa; Chordata; Craniata; Vertebrata; Euteleostomi;Mammalia; Eutheria; Euarchontoglires; Primates; Haplorrhini;Catarrhini; Hominidae; Homo.	9606	hsa:223	9.37987	9.13647	9.35064	8.39823	9.25522	8.43653	9.16239	8.60814	8.6064		9.05356	8.07977	8.9634	9.46527	8.9713	9.11858	8.82934	9.13063	9.5167
Q9HAN4	PRSS1	Trypsin-1		TRY1_HUMAN Reviewed; 247 AA.	Homo sapiens (Human).	Eukaryota; Metazoa; Chordata; Craniata; Vertebrata; Euteleostomi;Mammalia; Eutheria; Euarchontoglires; Primates; Haplorrhini;Catarrhini; Hominidae; Homo.	9606	hsa:5644	7.7028	7.79179	7.71569	8.56045	8.44126	8.50005	7.81196	8.32155	8.72768	9.79962	8.9971	8.78076	7.60789	9.682	8.70252	8.88485	8.56138		9.10026
Q8TEA1	NSUN6	Putative methyltransferase NSUN6		NSUN6_HUMAN Reviewed; 469 AA.	Homo sapiens (Human).	Eukaryota; Metazoa; Chordata; Craniata; Vertebrata; Euteleostomi;Mammalia; Eutheria; Euarchontoglires; Primates; Haplorrhini;Catarrhini; Hominidae; Homo.	9606	hsa:221078	6.95942	7.27615	6.9103	7.48185	6.70183	7.45817	7.07606	7.40466	7.66508	6.24788	6.36864	7.65805	7.15224	7.89671	7.56107	7.3924	7.53903	7.31088	7.80674
Q4W5L5	MGC45428	Putative uncharacterized protein MGC45428		Q4W5L5_HUMAN Unreviewed; 443 AA.	Homo sapiens (Human).	Eukaryota; Metazoa; Chordata; Craniata; Vertebrata; Euteleostomi;Mammalia; Eutheria; Euarchontoglires; Primates; Haplorrhini;Catarrhini; Hominidae; Homo.	9606		7.94253	7.72878	6.82584	7.58545	7.46961	7.42855	7.76632	6.90275	7.3989	7.88407	7.42778	7.39564	6.92089	8.19064	7.67615	7.68967	6.92178	7.26266	8.04861
H0Y6E7	RBMX	RNA-binding motif protein, X chromosome		H0Y6E7_HUMAN Unreviewed; 292 AA.	Homo sapiens (Human).	Eukaryota; Metazoa; Chordata; Craniata; Vertebrata; Euteleostomi;Mammalia; Eutheria; Euarchontoglires; Primates; Haplorrhini;Catarrhini; Hominidae; Homo.	9606		9.47427	8.74378	9.02362	9.09824	9.11597	9.11796	9.36326	9.03737	8.98909		8.43798	8.36948	8.7049	7.44279	8.92476	8.81517	8.20748	8.66133	9.06896
H0YIT1	NDUFA12	NADH dehydrogenase [ubiquinone] 1 alpha subcomplex subunit 12		H0YIT1_HUMAN Unreviewed; 47 AA.	Homo sapiens (Human).	Eukaryota; Metazoa; Chordata; Craniata; Vertebrata; Euteleostomi;Mammalia; Eutheria; Euarchontoglires; Primates; Haplorrhini;Catarrhini; Hominidae; Homo.	9606		8.1255	8.57014	7.82338	7.69942	8.46876	7.74169	6.46059	7.91151	6.04695	5.79836	7.57618	7.42161	8.27622	6.25415	7.85905	7.244	6.49994	7.68623	8.11536
A4VCH6	LONP1	LONP1 protein		A4VCH6_HUMAN Unreviewed; 297 AA.	Homo sapiens (Human).	Eukaryota; Metazoa; Chordata; Craniata; Vertebrata; Euteleostomi;Mammalia; Eutheria; Euarchontoglires; Primates; Haplorrhini;Catarrhini; Hominidae; Homo.	9606		8.90709	8.64369	8.68351	8.58539	8.77491	8.49267	8.61831	8.65485	8.42632	8.12711	8.26818	8.2551	8.58299	8.59808	8.32459	8.52988	8.90249	8.45319	8.53098
Q86UE4	MTDH	Protein LYRIC		LYRIC_HUMAN Reviewed; 582 AA.	Homo sapiens (Human).	Eukaryota; Metazoa; Chordata; Craniata; Vertebrata; Euteleostomi;Mammalia; Eutheria; Euarchontoglires; Primates; Haplorrhini;Catarrhini; Hominidae; Homo.	9606	hsa:92140	7.50527	6.80698	8.34636	8.01101	7.83187	8.26548	8.27303	9.3403	8.14821	5.19042	6.47704	7.55541	6.33718	6.9973	8.00524	7.09364	8.2092	8.09228	7.06529
A0A0K0K1K1	HEL-S-278	Glyceraldehyde-3-phosphate dehydrogenase		A0A0K0K1K1_HUMAN Unreviewed; 408 AA.	Homo sapiens (Human).	Eukaryota; Metazoa; Chordata; Craniata; Vertebrata; Euteleostomi;Mammalia; Eutheria; Euarchontoglires; Primates; Haplorrhini;Catarrhini; Hominidae; Homo.	9606	hsa:26330	9.27646	8.952	8.8705	8.87267	9.10292	8.53306	9.10549	8.50855	8.54588	7.65848	9.1494	8.5893	8.85327	8.77316	8.65716	8.84992	8.59339	8.62423	8.94462
D6RDU3	HNRNPH1	Heterogeneous nuclear ribonucleoprotein H		D6RDU3_HUMAN Unreviewed; 171 AA.	Homo sapiens (Human).	Eukaryota; Metazoa; Chordata; Craniata; Vertebrata; Euteleostomi;Mammalia; Eutheria; Euarchontoglires; Primates; Haplorrhini;Catarrhini; Hominidae; Homo.	9606		9.2788	9.0302	9.11536	8.71325	9.01793	8.95889	8.35367	8.66074	7.48963		8.53502		8.76401	7.87588	8.51878	8.44321	7.88589	8.38371	8.94373
Q6ZS82	RGS9BP	Regulator of G-protein signaling 9-binding protein		R9BP_HUMAN Reviewed; 235 AA.	Homo sapiens (Human).	Eukaryota; Metazoa; Chordata; Craniata; Vertebrata; Euteleostomi;Mammalia; Eutheria; Euarchontoglires; Primates; Haplorrhini;Catarrhini; Hominidae; Homo.	9606	hsa:388531	7.87922		6.29884	6.70573	6.67798	8.98228	6.11519	8.64095	7.01435	5.19042	6.91208	6.66572	8.28613	7.67907	6.93789	6.67048	7.06389	5.91918	6.42495
V5YQL4	FGFR2-AHCYL1	Adenosylhomocysteinase		V5YQL4_HUMAN Unreviewed; 1169 AA.	Homo sapiens (Human).	Eukaryota; Metazoa; Chordata; Craniata; Vertebrata; Euteleostomi;Mammalia; Eutheria; Euarchontoglires; Primates; Haplorrhini;Catarrhini; Hominidae; Homo.	9606		9.9295	9.65243	9.7359	9.60268	9.4365	9.59214	9.65945	9.32787	9.56679	8.60628	9.25568	9.54118	9.53394	9.23557	9.47747	9.28109	9.16089	9.3873	9.84834
Q9Y6G4	OLA1	Obg-like ATPase 1		OLA1_HUMAN Reviewed; 396 AA.	Homo sapiens (Human).	Eukaryota; Metazoa; Chordata; Craniata; Vertebrata; Euteleostomi;Mammalia; Eutheria; Euarchontoglires; Primates; Haplorrhini;Catarrhini; Hominidae; Homo.	9606	hsa:29789	8.35067	8.36451	8.12501	7.9719	8.37769	8.42105	8.67012	8.27755	7.819		7.99855	7.80009	7.94617	8.86024	8.05714	8.20669	8.01412	8.31718	8.71784
A0A1B0VZQ7	ND5	NADH-ubiquinone oxidoreductase chain 5		A0A1B0VZQ7_HUMAN Unreviewed; 603 AA.	Homo sapiens (Human).	Eukaryota; Metazoa; Chordata; Craniata; Vertebrata; Euteleostomi;Mammalia; Eutheria; Euarchontoglires; Primates; Haplorrhini;Catarrhini; Hominidae; Homo.	9606		8.63972	8.62301	8.55085	8.2928	8.5898	7.40181	8.59602	8.21382	8.21037		7.8543	7.85229	8.5641	8.5311	8.08549	8.46476	6.76411	8.56848	7.98811
B2XKN1	ND5	NADH-ubiquinone oxidoreductase chain 5		B2XKN1_HUMAN Unreviewed; 603 AA.	Homo sapiens (Human).	Eukaryota; Metazoa; Chordata; Craniata; Vertebrata; Euteleostomi;Mammalia; Eutheria; Euarchontoglires; Primates; Haplorrhini;Catarrhini; Hominidae; Homo.	9606		8.63972	8.62301	8.55085	8.2928	8.5898	7.40181	8.59602	8.21382	8.21037		7.8543	7.85229	8.5641	8.5311	8.08549	8.46476	6.76411	8.56848	7.98811
A0A068LKR4		Ig heavy chain variable region		A0A068LKR4_HUMAN Unreviewed; 118 AA.	Homo sapiens (Human).	Eukaryota; Metazoa; Chordata; Craniata; Vertebrata; Euteleostomi;Mammalia; Eutheria; Euarchontoglires; Primates; Haplorrhini;Catarrhini; Hominidae; Homo.	9606		8.71317	8.516	7.60851	8.51535	8.58556	8.70568	8.14364	8.27786	8.71115	7.7379	8.63984	8.45115	8.71332	8.41324	7.31326	7.69746	8.87121	8.84697	8.26062
A0A0D4WQI1	ND5	NADH-ubiquinone oxidoreductase chain 5		A0A0D4WQI1_HUMAN Unreviewed; 603 AA.	Homo sapiens (Human).	Eukaryota; Metazoa; Chordata; Craniata; Vertebrata; Euteleostomi;Mammalia; Eutheria; Euarchontoglires; Primates; Haplorrhini;Catarrhini; Hominidae; Homo.	9606		8.63972	8.62301	8.55085	8.2928	8.5898	7.40181	8.59602	8.21382	8.21037		7.8543	7.85229	8.5641	8.5311	8.08549	8.46476	6.76411	8.56848	7.98811
P19013	KRT4	Keratin, type II cytoskeletal 4		K2C4_HUMAN Reviewed; 534 AA.	Homo sapiens (Human).	Eukaryota; Metazoa; Chordata; Craniata; Vertebrata; Euteleostomi;Mammalia; Eutheria; Euarchontoglires; Primates; Haplorrhini;Catarrhini; Hominidae; Homo.	9606		8.98115	8.1844	9.25499		9.21801	9.27173	7.73204	7.849	7.53926	7.03392	8.69656	7.6708	8.0676	8.78247	7.78182		6.99995	7.95418	8.51259
D6R4X9	ND5	NADH-ubiquinone oxidoreductase chain 5		D6R4X9_HUMAN Unreviewed; 603 AA.	Homo sapiens (Human).	Eukaryota; Metazoa; Chordata; Craniata; Vertebrata; Euteleostomi;Mammalia; Eutheria; Euarchontoglires; Primates; Haplorrhini;Catarrhini; Hominidae; Homo.	9606		8.61453	8.6102	8.52193	8.2928	8.51431	7.40181	8.54011	8.1823	8.21037		7.8543	7.85229	8.51084	8.5311	8.08549	8.46476	6.76411	8.54001	7.94437
J3KNQ2	FNDC1	Fibronectin type III domain-containing protein 1		J3KNQ2_HUMAN Unreviewed; 1790 AA.	Homo sapiens (Human).	Eukaryota; Metazoa; Chordata; Craniata; Vertebrata; Euteleostomi;Mammalia; Eutheria; Euarchontoglires; Primates; Haplorrhini;Catarrhini; Hominidae; Homo.	9606		8.41901		8.14066	7.08615	6.99387	7.32238	6.46212	7.18822	7.56274	6.78458	7.55785	7.50244	7.99817	7.0123	7.4228	8.07973	7.5438	7.80397	7.09019
A0A024QZY1	JTV1	JTV1 gene, isoform CRA_a		A0A024QZY1_HUMAN Unreviewed; 320 AA.	Homo sapiens (Human).	Eukaryota; Metazoa; Chordata; Craniata; Vertebrata; Euteleostomi;Mammalia; Eutheria; Euarchontoglires; Primates; Haplorrhini;Catarrhini; Hominidae; Homo.	9606	hsa:7965	8.73515	8.22993	8.58133	8.78638	8.61071	8.24262	8.44905	7.42549	8.18299	7.58007	7.92804		8.55903	7.8375	8.52935	7.69382	8.2005	8.2954	8.64168
Q1ET64	ST1A5	Sulfotransferase		Q1ET64_HUMAN Unreviewed; 295 AA.	Homo sapiens (Human).	Eukaryota; Metazoa; Chordata; Craniata; Vertebrata; Euteleostomi;Mammalia; Eutheria; Euarchontoglires; Primates; Haplorrhini;Catarrhini; Hominidae; Homo.	9606		7.76349	8.47472	8.08768	8.44002	7.93916	8.06724	8.1373	8.279	7.56117	7.32339	7.45367	7.94912	7.34776	8.66732	8.47186	7.54268	7.37697	8.70464	9.00845
H0Y7Z1	FN1	Fibronectin		H0Y7Z1_HUMAN Unreviewed; 1103 AA.	Homo sapiens (Human).	Eukaryota; Metazoa; Chordata; Craniata; Vertebrata; Euteleostomi;Mammalia; Eutheria; Euarchontoglires; Primates; Haplorrhini;Catarrhini; Hominidae; Homo.	9606		9.20278	9.30185	8.94465	8.8986	9.13266	9.49575	8.72974	9.53244	8.93851	7.59709	9.02115	8.89547	8.68728	9.1852	8.23114	7.99222	9.50951	8.94441	10.281
B7Z7G0		cDNA FLJ53676, highly similar to Leucine-rich repeat-containing protein 49		B7Z7G0_HUMAN Unreviewed; 641 AA.	Homo sapiens (Human).	Eukaryota; Metazoa; Chordata; Craniata; Vertebrata; Euteleostomi;Mammalia; Eutheria; Euarchontoglires; Primates; Haplorrhini;Catarrhini; Hominidae; Homo.	9606	hsa:54839	7.11933	7.68484	6.50787	7.05014	6.78947	6.90023	6.59784		6.58081	7.30854	6.73119	5.83065	6.52777	7.82522	6.40169		6.63244	7.02297	8.93092
P21810	BGN	Biglycan		PGS1_HUMAN Reviewed; 368 AA.	Homo sapiens (Human).	Eukaryota; Metazoa; Chordata; Craniata; Vertebrata; Euteleostomi;Mammalia; Eutheria; Euarchontoglires; Primates; Haplorrhini;Catarrhini; Hominidae; Homo.	9606	hsa:633					7.49578												8.83844
A0A024RAK5	CKMT2	Creatine kinase, mitochondrial 2 (Sarcomeric), isoform CRA_a		A0A024RAK5_HUMAN Unreviewed; 419 AA.	Homo sapiens (Human).	Eukaryota; Metazoa; Chordata; Craniata; Vertebrata; Euteleostomi;Mammalia; Eutheria; Euarchontoglires; Primates; Haplorrhini;Catarrhini; Hominidae; Homo.	9606	hsa:1160	8.82522	8.54865	8.35425	8.74514	8.87682	8.41035	8.80453	8.11478	8.49278		7.76456	8.40174	8.62899	7.95387	7.50581	8.52077	8.25157	8.67847	7.9723
A6H8V9	LRRK1	LRRK1 protein		A6H8V9_HUMAN Unreviewed; 1369 AA.	Homo sapiens (Human).	Eukaryota; Metazoa; Chordata; Craniata; Vertebrata; Euteleostomi;Mammalia; Eutheria; Euarchontoglires; Primates; Haplorrhini;Catarrhini; Hominidae; Homo.	9606		6.79443	7.81667	6.97465	6.77047	6.47536	6.38781	7.18972	6.73294	6.5765		7.3276		7.1811	5.99087	8.26028	8.04038	7.09028	6.81405	8.09751
P31948	STIP1	Stress-induced-phosphoprotein 1		STIP1_HUMAN Reviewed; 543 AA.	Homo sapiens (Human).	Eukaryota; Metazoa; Chordata; Craniata; Vertebrata; Euteleostomi;Mammalia; Eutheria; Euarchontoglires; Primates; Haplorrhini;Catarrhini; Hominidae; Homo.	9606	hsa:10963	9.67589	9.41464	9.52646	9.37645	9.47486	9.47246	9.38317	9.32445	9.1309		8.77166	8.84332	9.21363	9.50606	9.20942	9.24169	8.92695	9.38774	9.51223
C9JI87	VDAC1	Voltage-dependent anion-selective channel protein 1		C9JI87_HUMAN Unreviewed; 183 AA.	Homo sapiens (Human).	Eukaryota; Metazoa; Chordata; Craniata; Vertebrata; Euteleostomi;Mammalia; Eutheria; Euarchontoglires; Primates; Haplorrhini;Catarrhini; Hominidae; Homo.	9606		9.94231	10.0114	9.75914	9.55544	9.87586	9.44586	9.80084	9.60491	9.56434	8.85	9.36792	9.51752	9.78763	9.7774	9.60244	9.67432	9.38827	9.85979	9.72684
B7Z9V4		Sodium/potassium-transporting ATPase subunit alpha		B7Z9V4_HUMAN Unreviewed; 1026 AA.	Homo sapiens (Human).	Eukaryota; Metazoa; Chordata; Craniata; Vertebrata; Euteleostomi;Mammalia; Eutheria; Euarchontoglires; Primates; Haplorrhini;Catarrhini; Hominidae; Homo.	9606		10.2241	9.89408	9.95005	9.58724	9.91357	9.38239	10.0774	9.62617	9.41877	7.73021	9.64641	9.56159	9.52743	9.55639	9.70668	9.78741	9.37907	9.90048	9.99572
Q8WUW7	PKM2	Pyruvate kinase		Q8WUW7_HUMAN Unreviewed; 343 AA.	Homo sapiens (Human).	Eukaryota; Metazoa; Chordata; Craniata; Vertebrata; Euteleostomi;Mammalia; Eutheria; Euarchontoglires; Primates; Haplorrhini;Catarrhini; Hominidae; Homo.	9606		10.8644	10.8242	10.6977	10.4865	10.6429	10.4312	10.5909	10.3865	10.3077	9.66902	10.6017	10.3409	10.6296	11.0667	10.5067	10.8086	10.3258	10.7007	10.774
A0A024R6I7	SERPINA1	Alpha-1-antitrypsin		A0A024R6I7_HUMAN Unreviewed; 418 AA.	Homo sapiens (Human).	Eukaryota; Metazoa; Chordata; Craniata; Vertebrata; Euteleostomi;Mammalia; Eutheria; Euarchontoglires; Primates; Haplorrhini;Catarrhini; Hominidae; Homo.	9606		8.98884	9.26144	9.51877	9.07108	8.91212	9.18829	9.71276	9.06251	9.26728	9.30561	9.59112	8.59423	9.58282	9.30483	9.07184	9.00254	9.53933	9.27691	9.42252
O75475	PSIP1	PC4 and SFRS1-interacting protein		PSIP1_HUMAN Reviewed; 530 AA.	Homo sapiens (Human).	Eukaryota; Metazoa; Chordata; Craniata; Vertebrata; Euteleostomi;Mammalia; Eutheria; Euarchontoglires; Primates; Haplorrhini;Catarrhini; Hominidae; Homo.	9606	hsa:11168	8.93498	7.84225	8.77747	8.69263	8.27526	8.90062	8.40528	8.42508	8.4663	7.93718	8.27308	8.12807	8.38905	8.65645	8.31103	8.49052	8.06896	8.35352	8.9783
Q6ZRG2		cDNA FLJ46374 fis, clone TESTI4052217		Q6ZRG2_HUMAN Unreviewed; 182 AA.	Homo sapiens (Human).	Eukaryota; Metazoa; Chordata; Craniata; Vertebrata; Euteleostomi;Mammalia; Eutheria; Euarchontoglires; Primates; Haplorrhini;Catarrhini; Hominidae; Homo.	9606			7.20108	6.09206	7.05014		7.53512	7.85021		6.32373	7.30854	6.73119	5.83065	7.07995	6.45151	6.45081	7.50045	6.96831	7.02297	7.05843
B9EF68	NADH5	NADH-ubiquinone oxidoreductase chain 5		B9EF68_HUMAN Unreviewed; 603 AA.	Homo sapiens (Human).	Eukaryota; Metazoa; Chordata; Craniata; Vertebrata; Euteleostomi;Mammalia; Eutheria; Euarchontoglires; Primates; Haplorrhini;Catarrhini; Hominidae; Homo.	9606		8.63972	8.62301	8.55085	8.2928	8.5898	7.40181	8.59602	8.21382	8.21037		7.8543	7.85229	8.5641	8.5311	8.08549	8.46476	6.76411	8.56848	7.98811
H3BR66	MMP2	72 kDa type IV collagenase		H3BR66_HUMAN Unreviewed; 201 AA.	Homo sapiens (Human).	Eukaryota; Metazoa; Chordata; Craniata; Vertebrata; Euteleostomi;Mammalia; Eutheria; Euarchontoglires; Primates; Haplorrhini;Catarrhini; Hominidae; Homo.	9606		9.13955	9.06479	9.12509	8.86626	9.0799	9.23739	9.16648	9.22875	9.03557	8.13988	8.79737	9.49237	8.71688	8.3132	8.44134	9.0056	9.46965	8.80085	8.95111
K7EP86	RHOT1	Mitochondrial Rho GTPase 1		K7EP86_HUMAN Unreviewed; 156 AA.	Homo sapiens (Human).	Eukaryota; Metazoa; Chordata; Craniata; Vertebrata; Euteleostomi;Mammalia; Eutheria; Euarchontoglires; Primates; Haplorrhini;Catarrhini; Hominidae; Homo.	9606		8.00068	7.24735	7.49193	7.11633	7.42172	7.08543	6.98052	7.56137	8.31064	6.65469	6.98034	7.41427	7.34992	7.63987	7.66872	7.22309	7.89402	7.34369	8.14033
F5H1V1	ARF3	ADP-ribosylation factor 3		F5H1V1_HUMAN Unreviewed; 40 AA.	Homo sapiens (Human).	Eukaryota; Metazoa; Chordata; Craniata; Vertebrata; Euteleostomi;Mammalia; Eutheria; Euarchontoglires; Primates; Haplorrhini;Catarrhini; Hominidae; Homo.	9606		8.70114	8.65627	8.48035	8.11981	8.57857	8.23561	8.46761	8.11889	7.14221	6.69402	8.39644	6.92467	8.21615	8.64745	8.09139	8.26983	7.52479	8.44789	8.58566
P58876	HIST1H2BD	Histone H2B type 1-D		H2B1D_HUMAN Reviewed; 126 AA.	Homo sapiens (Human).	Eukaryota; Metazoa; Chordata; Craniata; Vertebrata; Euteleostomi;Mammalia; Eutheria; Euarchontoglires; Primates; Haplorrhini;Catarrhini; Hominidae; Homo.	9606	hsa:3017	10.4268	10.1901	10.2133	10.147	9.98141	10.1489	10.1128	10.0526	10.1535	8.14082	9.79419	9.91686	10.0338	7.8235	10.1796	10.0883	9.95489	10.1031	10.2871
B6A7R5	CYP2B7	Cytochrome P450 2B7 isoform		B6A7R5_HUMAN Unreviewed; 491 AA.	Homo sapiens (Human).	Eukaryota; Metazoa; Chordata; Craniata; Vertebrata; Euteleostomi;Mammalia; Eutheria; Euarchontoglires; Primates; Haplorrhini;Catarrhini; Hominidae; Homo.	9606		8.04003	8.89232	8.5081	7.83662	8.28958	8.3454	8.4738	8.25833	9.22216	9.33788	7.88648	9.23035	7.64507	8.79331	7.5722	9.13274	8.108	8.30871	8.46253
H0YN07	IPO4	Importin-4		H0YN07_HUMAN Unreviewed; 312 AA.	Homo sapiens (Human).	Eukaryota; Metazoa; Chordata; Craniata; Vertebrata; Euteleostomi;Mammalia; Eutheria; Euarchontoglires; Primates; Haplorrhini;Catarrhini; Hominidae; Homo.	9606		7.16145	5.90439	7.06605	7.19093		6.50445	7.24346	7.26551					6.12054	6.66606	7.22951		6.65109	7.21848	7.6135
A0A0E3DJI4	ND5	NADH-ubiquinone oxidoreductase chain 5		A0A0E3DJI4_HUMAN Unreviewed; 603 AA.	Homo sapiens (Human).	Eukaryota; Metazoa; Chordata; Craniata; Vertebrata; Euteleostomi;Mammalia; Eutheria; Euarchontoglires; Primates; Haplorrhini;Catarrhini; Hominidae; Homo.	9606		8.63972	8.62301	8.55085	8.2928	8.5898	7.40181	8.59602	8.21382	8.21037		7.8543	7.85229	8.5641	8.5311	8.08549	8.46476	6.76411	8.56848	7.98811
D6RA82	ANXA3	Annexin		D6RA82_HUMAN Unreviewed; 284 AA.	Homo sapiens (Human).	Eukaryota; Metazoa; Chordata; Craniata; Vertebrata; Euteleostomi;Mammalia; Eutheria; Euarchontoglires; Primates; Haplorrhini;Catarrhini; Hominidae; Homo.	9606			7.68484	6.12748	7.05014		6.90023	6.59784		6.58081	7.30854	6.73119	5.83065	6.52777	6.45151	6.40169		6.63244	7.02297	6.44978
B2WRG3	ND5	NADH-ubiquinone oxidoreductase chain 5		B2WRG3_HUMAN Unreviewed; 603 AA.	Homo sapiens (Human).	Eukaryota; Metazoa; Chordata; Craniata; Vertebrata; Euteleostomi;Mammalia; Eutheria; Euarchontoglires; Primates; Haplorrhini;Catarrhini; Hominidae; Homo.	9606		8.63972	8.62301	8.55085	8.2928	8.5898	7.40181	8.59602	8.21382	8.21037		7.8543	7.85229	8.5641	8.5311	8.08549	8.46476	6.76411	8.56848	7.98811
G3V271	NDRG2	Protein NDRG2		G3V271_HUMAN Unreviewed; 167 AA.	Homo sapiens (Human).	Eukaryota; Metazoa; Chordata; Craniata; Vertebrata; Euteleostomi;Mammalia; Eutheria; Euarchontoglires; Primates; Haplorrhini;Catarrhini; Hominidae; Homo.	9606		8.50262	8.54035	7.7223	8.3001	7.27223	7.1752	8.16777	7.80451			7.72501		8.24122	8.16506	7.91865	7.8048	7.04929	7.73204	8.45923
E9PPL8	MYB	Transcriptional activator Myb		E9PPL8_HUMAN Unreviewed; 554 AA.	Homo sapiens (Human).	Eukaryota; Metazoa; Chordata; Craniata; Vertebrata; Euteleostomi;Mammalia; Eutheria; Euarchontoglires; Primates; Haplorrhini;Catarrhini; Hominidae; Homo.	9606														7.03744				7.49894
B7Z7W7		cDNA FLJ52366		B7Z7W7_HUMAN Unreviewed; 1347 AA.	Homo sapiens (Human).	Eukaryota; Metazoa; Chordata; Craniata; Vertebrata; Euteleostomi;Mammalia; Eutheria; Euarchontoglires; Primates; Haplorrhini;Catarrhini; Hominidae; Homo.	9606		6.33522	6.36559	6.30445	6.65187	6.58866	7.96001	6.29925		7.1114		6.37191	7.00128	6.58818	6.77744	6.04969	6.55655	7.1949		8.07804
Q6ZMS4	ZNF852	Zinc finger protein 852		ZN852_HUMAN Reviewed; 543 AA.	Homo sapiens (Human).	Eukaryota; Metazoa; Chordata; Craniata; Vertebrata; Euteleostomi;Mammalia; Eutheria; Euarchontoglires; Primates; Haplorrhini;Catarrhini; Hominidae; Homo.	9606	hsa:285346	8.18009		6.26561	5.98417	7.74597	7.31054	7.72534	7.73356	7.04603	7.56196	8.02754	7.2114	6.99924	8.59628	7.06444	6.7994	6.80851	5.65017	6.93397
Q6NSH7	EEF1A1	EEF1A1 protein		Q6NSH7_HUMAN Unreviewed; 111 AA.	Homo sapiens (Human).	Eukaryota; Metazoa; Chordata; Craniata; Vertebrata; Euteleostomi;Mammalia; Eutheria; Euarchontoglires; Primates; Haplorrhini;Catarrhini; Hominidae; Homo.	9606		9.61378	9.95885	9.50204	8.55232	9.54027	9.10786	9.07524	8.94226	8.92574	7.34269	9.64634	8.68734	9.82065	10.1779	8.90084	10.127	8.85678	9.37941	9.34878
E7EQ69	NAA50	N-alpha-acetyltransferase 50		E7EQ69_HUMAN Unreviewed; 168 AA.	Homo sapiens (Human).	Eukaryota; Metazoa; Chordata; Craniata; Vertebrata; Euteleostomi;Mammalia; Eutheria; Euarchontoglires; Primates; Haplorrhini;Catarrhini; Hominidae; Homo.	9606			7.08404	7.03762	7.1595	7.67026	7.59899	7.506	7.59307	7.33974			7.07402		7.92293	7.44394		7.20354	7.5335	7.3895
E9KL44		Epididymis tissue sperm binding protein Li 14m		E9KL44_HUMAN Unreviewed; 763 AA.	Homo sapiens (Human).	Eukaryota; Metazoa; Chordata; Craniata; Vertebrata; Euteleostomi;Mammalia; Eutheria; Euarchontoglires; Primates; Haplorrhini;Catarrhini; Hominidae; Homo.	9606	hsa:3030	9.46351	9.60552	9.35205	9.24975	9.76584	8.8845	9.48631	9.12554	8.8692	7.83677	8.99386	8.79873	9.22134	8.04256	9.22607	9.22556	8.77074	9.434	9.34323
E9PRY0	EIF3M	Eukaryotic translation initiation factor 3 subunit M		E9PRY0_HUMAN Unreviewed; 74 AA.	Homo sapiens (Human).	Eukaryota; Metazoa; Chordata; Craniata; Vertebrata; Euteleostomi;Mammalia; Eutheria; Euarchontoglires; Primates; Haplorrhini;Catarrhini; Hominidae; Homo.	9606		7.71936	7.65425	7.30063	7.33232	7.47708	6.59635	7.32063	7.08455	7.05194		6.22998		7.41244	7.02414	7.28088	7.14966	6.78108	7.23156	7.76998
A0A0A0MTB7	CLCN3	Chloride channel protein		A0A0A0MTB7_HUMAN Unreviewed; 801 AA.	Homo sapiens (Human).	Eukaryota; Metazoa; Chordata; Craniata; Vertebrata; Euteleostomi;Mammalia; Eutheria; Euarchontoglires; Primates; Haplorrhini;Catarrhini; Hominidae; Homo.	9606			6.59024			7.10837	7.34555									7.06337		7.15559
Q5THN1	HEBP2	Heme-binding protein 2		Q5THN1_HUMAN Unreviewed; 116 AA.	Homo sapiens (Human).	Eukaryota; Metazoa; Chordata; Craniata; Vertebrata; Euteleostomi;Mammalia; Eutheria; Euarchontoglires; Primates; Haplorrhini;Catarrhini; Hominidae; Homo.	9606		7.11933	7.68484	6.50787	7.05014		6.90023	6.59784		6.58081	7.45789	6.73119	5.83065	6.52777	7.99927	6.40169		6.63244	7.02297	6.44978
P56378	MP68	6.8 kDa mitochondrial proteolipid		68MP_HUMAN Reviewed; 58 AA.	Homo sapiens (Human).	Eukaryota; Metazoa; Chordata; Craniata; Vertebrata; Euteleostomi;Mammalia; Eutheria; Euarchontoglires; Primates; Haplorrhini;Catarrhini; Hominidae; Homo.	9606	hsa:9556	8.69974	8.36187	8.64617	8.68699	8.2396	8.36439	8.25821	8.22839	8.25344			8.30914	8.35405		8.52184		7.98859	8.61694	8.29912
M0QZS6	SAE1	SUMO-activating enzyme subunit 1		M0QZS6_HUMAN Unreviewed; 265 AA.	Homo sapiens (Human).	Eukaryota; Metazoa; Chordata; Craniata; Vertebrata; Euteleostomi;Mammalia; Eutheria; Euarchontoglires; Primates; Haplorrhini;Catarrhini; Hominidae; Homo.	9606		8.05657	7.58241	7.87726	7.45841	7.46093	8.31724	7.82838	7.8787	8.21388	6.63496	7.43984	7.47213	7.95107	8.29389	8.62258	7.77113	8.22128	7.65617	8.58781
A0A140VJS3		Testicular tissue protein Li 149		A0A140VJS3_HUMAN Unreviewed; 406 AA.	Homo sapiens (Human).	Eukaryota; Metazoa; Chordata; Craniata; Vertebrata; Euteleostomi;Mammalia; Eutheria; Euarchontoglires; Primates; Haplorrhini;Catarrhini; Hominidae; Homo.	9606	hsa:5705	8.60789	8.23978	8.75827	8.12632	8.49607	8.1555	8.23798	7.95477	8.46144		7.3777	8.23508	8.04618	8.24137	8.09766	8.23099	7.7823	8.31692	8.55409
A0A024QZ12	NLK	Mitogen-activated protein kinase		A0A024QZ12_HUMAN Unreviewed; 527 AA.	Homo sapiens (Human).	Eukaryota; Metazoa; Chordata; Craniata; Vertebrata; Euteleostomi;Mammalia; Eutheria; Euarchontoglires; Primates; Haplorrhini;Catarrhini; Hominidae; Homo.	9606	hsa:51701	8.02486	7.76159	7.78329	7.5706	7.26515	7.45468	7.95731	7.60574	7.65764		7.54419	7.29549	7.46949			7.13963	7.37112	7.92363	7.67302
A0A059RMK0	COX2	Cytochrome c oxidase subunit 2		A0A059RMK0_HUMAN Unreviewed; 227 AA.	Homo sapiens (Human).	Eukaryota; Metazoa; Chordata; Craniata; Vertebrata; Euteleostomi;Mammalia; Eutheria; Euarchontoglires; Primates; Haplorrhini;Catarrhini; Hominidae; Homo.	9606		9.84483	9.63834	9.58281	9.36178	9.57821	9.14939	9.57074	9.35246	9.15887	7.34069	9.27665	9.27533	9.54346	8.88157	9.52399	9.62217	9.14932	9.72358	9.48786
B2R7L2		Annexin		B2R7L2_HUMAN Unreviewed; 466 AA.	Homo sapiens (Human).	Eukaryota; Metazoa; Chordata; Craniata; Vertebrata; Euteleostomi;Mammalia; Eutheria; Euarchontoglires; Primates; Haplorrhini;Catarrhini; Hominidae; Homo.	9606		9.25218	9.13485	9.08176	8.90975	9.01774	8.82772	9.00805	8.59361	9.23347	8.04658	8.75678	8.89601	9.00792	8.60802	8.91223	9.12931	8.8778	9.04763	8.95605
Q8N274		cDNA FLJ33834 fis, clone CTONG2004264, moderately similar to NEUROBLAST DIFFERENTIATION ASSOCIATED PROTEIN AHNAK		Q8N274_HUMAN Unreviewed; 791 AA.	Homo sapiens (Human).	Eukaryota; Metazoa; Chordata; Craniata; Vertebrata; Euteleostomi;Mammalia; Eutheria; Euarchontoglires; Primates; Haplorrhini;Catarrhini; Hominidae; Homo.	9606		9.24517	9.0904	9.17362	9.27509	8.96422	8.97478	8.8359	9.43654	9.06953	8.33784	8.96445	9.09802	8.94065	9.17146	8.80408	8.95601	9.04625	8.91289	9.18232
D9ZB55	APOE	Apolipoprotein E		D9ZB55_HUMAN Unreviewed; 91 AA.	Homo sapiens (Human).	Eukaryota; Metazoa; Chordata; Craniata; Vertebrata; Euteleostomi;Mammalia; Eutheria; Euarchontoglires; Primates; Haplorrhini;Catarrhini; Hominidae; Homo.	9606		10.0515	10.1374	10.0593	9.45928	9.68799	9.52772	9.74296	9.92722	9.43014	7.65556	10.2026	9.80478	9.80508	9.2161	9.42326	9.81678	9.34335	10.1198	10.0026
A0A0A0MTI5	DBI	Acyl-CoA-binding protein		A0A0A0MTI5_HUMAN Unreviewed; 143 AA.	Homo sapiens (Human).	Eukaryota; Metazoa; Chordata; Craniata; Vertebrata; Euteleostomi;Mammalia; Eutheria; Euarchontoglires; Primates; Haplorrhini;Catarrhini; Hominidae; Homo.	9606		9.75245	9.74464	9.71387	9.52544	9.50532	9.67966	9.6212	9.28158	9.1227		9.25954	9.14443	9.31766	10.0417	9.51892	9.55347	9.05561	9.5915	9.59495
K7EPJ3	DDX39A	ATP-dependent RNA helicase DDX39A		K7EPJ3_HUMAN Unreviewed; 189 AA.	Homo sapiens (Human).	Eukaryota; Metazoa; Chordata; Craniata; Vertebrata; Euteleostomi;Mammalia; Eutheria; Euarchontoglires; Primates; Haplorrhini;Catarrhini; Hominidae; Homo.	9606		9.08196	8.8149	8.93334	8.58748	8.69804	8.42973	8.8887	8.77771	8.47806		8.57564	8.36323	8.64759	8.99223	8.6108	8.60543	8.01219	8.60254	9.07559
A0A059RLH3	COX2	Cytochrome c oxidase subunit 2		A0A059RLH3_HUMAN Unreviewed; 227 AA.	Homo sapiens (Human).	Eukaryota; Metazoa; Chordata; Craniata; Vertebrata; Euteleostomi;Mammalia; Eutheria; Euarchontoglires; Primates; Haplorrhini;Catarrhini; Hominidae; Homo.	9606		9.85663	9.65404	9.60852	9.3896	9.60491	9.18281	9.59712	9.38661	9.18315	7.61161	9.29024	9.31587	9.57194	8.88157	9.6008	9.66022	9.14932	9.78802	9.49655
O15090	ZNF536	Zinc finger protein 536		ZN536_HUMAN Reviewed; 1300 AA.	Homo sapiens (Human).	Eukaryota; Metazoa; Chordata; Craniata; Vertebrata; Euteleostomi;Mammalia; Eutheria; Euarchontoglires; Primates; Haplorrhini;Catarrhini; Hominidae; Homo.	9606	hsa:9745		8.08239	7.367	7.76817	6.60132	7.09183	7.69977	6.67221	7.26751	6.99726	6.53315		7.76657	7.03411	7.5562	6.00383	7.95665	7.56899	7.06063
H0YG85	RASSF8	Ras association domain-containing protein 8		H0YG85_HUMAN Unreviewed; 208 AA.	Homo sapiens (Human).	Eukaryota; Metazoa; Chordata; Craniata; Vertebrata; Euteleostomi;Mammalia; Eutheria; Euarchontoglires; Primates; Haplorrhini;Catarrhini; Hominidae; Homo.	9606		7.07371	6.28364	6.8669	7.72305	6.10182	8.09274	6.75154	6.54995	6.43897	6.84286	6.93152	7.98113	6.604	8.58106	6.89687	6.25861	7.28291		6.56931
B4E0C2		cDNA FLJ59647, highly similar to SAPS domain family member 3		B4E0C2_HUMAN Unreviewed; 641 AA.	Homo sapiens (Human).	Eukaryota; Metazoa; Chordata; Craniata; Vertebrata; Euteleostomi;Mammalia; Eutheria; Euarchontoglires; Primates; Haplorrhini;Catarrhini; Hominidae; Homo.	9606		7.47738	6.63848	7.27811	6.2492	7.23868		6.64544	6.83411	9.53826	6.63496	6.10352	6.65544	7.04246		5.81399	7.44393	7.02261	7.00169	6.77728
A0A023I7Z4	ND5	NADH-ubiquinone oxidoreductase chain 5		A0A023I7Z4_HUMAN Unreviewed; 603 AA.	Homo sapiens (Human).	Eukaryota; Metazoa; Chordata; Craniata; Vertebrata; Euteleostomi;Mammalia; Eutheria; Euarchontoglires; Primates; Haplorrhini;Catarrhini; Hominidae; Homo.	9606		8.63972	8.62301	8.55085	8.2928	8.5898	7.40181	8.59602	8.21382	8.21037		7.8543	7.85229	8.5641	8.5311	8.08549	8.46476	6.76411	8.56848	7.98811
Q567R6	SSBP1	Single-stranded DNA-binding protein		Q567R6_HUMAN Unreviewed; 148 AA.	Homo sapiens (Human).	Eukaryota; Metazoa; Chordata; Craniata; Vertebrata; Euteleostomi;Mammalia; Eutheria; Euarchontoglires; Primates; Haplorrhini;Catarrhini; Hominidae; Homo.	9606		8.85707	8.53791	8.56506	7.58573	8.73737	8.341	8.31531	8.1849	9.03778	7.42667	8.13826	8.00134	8.48793	8.32502	8.51544	8.72095	8.93678	8.65825	8.6264
B5BUJ7	MAPK9	Mitogen-activated protein kinase		B5BUJ7_HUMAN Unreviewed; 424 AA.	Homo sapiens (Human).	Eukaryota; Metazoa; Chordata; Craniata; Vertebrata; Euteleostomi;Mammalia; Eutheria; Euarchontoglires; Primates; Haplorrhini;Catarrhini; Hominidae; Homo.	9606		7.351	6.94172	7.15065		6.57721	6.4709	6.94349				6.96768					6.58546	6.56354	6.99248	7.13356
B7Z438		cDNA FLJ56352, highly similar to Succinyl-CoA ligase (GDP-forming) subunit alpha, mitochondrial (EC 6.2.1.4)		B7Z438_HUMAN Unreviewed; 248 AA.	Homo sapiens (Human).	Eukaryota; Metazoa; Chordata; Craniata; Vertebrata; Euteleostomi;Mammalia; Eutheria; Euarchontoglires; Primates; Haplorrhini;Catarrhini; Hominidae; Homo.	9606		8.94227	8.84121	9.31465	8.59519	9.11997	8.48202	8.66019	8.6067	8.02024	8.16772	9.02775	8.48918	8.52572	8.32361	8.30747	8.45402	8.44892	8.75386	8.69148
H0Y9H3	MAPK10	Mitogen-activated protein kinase		H0Y9H3_HUMAN Unreviewed; 335 AA.	Homo sapiens (Human).	Eukaryota; Metazoa; Chordata; Craniata; Vertebrata; Euteleostomi;Mammalia; Eutheria; Euarchontoglires; Primates; Haplorrhini;Catarrhini; Hominidae; Homo.	9606		7.351	6.94172	7.15065		6.57721	6.4709	6.94349				6.96768					6.58546	6.56354	6.99248	7.13356
A3R0T7		Liver histone H1e		A3R0T7_HUMAN Unreviewed; 219 AA.	Homo sapiens (Human).	Eukaryota; Metazoa; Chordata; Craniata; Vertebrata; Euteleostomi;Mammalia; Eutheria; Euarchontoglires; Primates; Haplorrhini;Catarrhini; Hominidae; Homo.	9606		9.21212	8.85954	9.05467	8.72714	8.85026	8.73737	8.73395	8.72114	8.67179		8.32964	7.36438	8.77939	8.65171	8.7204	8.97885	8.20797	8.78688	9.24992
T1PZM5	ND5	NADH-ubiquinone oxidoreductase chain 5		T1PZM5_HUMAN Unreviewed; 603 AA.	Homo sapiens (Human).	Eukaryota; Metazoa; Chordata; Craniata; Vertebrata; Euteleostomi;Mammalia; Eutheria; Euarchontoglires; Primates; Haplorrhini;Catarrhini; Hominidae; Homo.	9606		8.63972	8.62301	8.55085	8.2928	8.5898	7.40181	8.59602	8.21382	8.21037		7.8543	7.85229	8.5641	8.5311	8.08549	8.46476	6.76411	8.56848	7.98811
A0A1C9J6R2		B cell receptor heavy chain variable region		A0A1C9J6R2_HUMAN Unreviewed; 132 AA.	Homo sapiens (Human).	Eukaryota; Metazoa; Chordata; Craniata; Vertebrata; Euteleostomi;Mammalia; Eutheria; Euarchontoglires; Primates; Haplorrhini;Catarrhini; Hominidae; Homo.	9606		7.29642	7.65117	6.6503	7.91086	6.86087	8.35762	7.26286	7.14171	7.41973	5.44186	6.78144	6.65741	6.94839	8.67457		7.28741	6.40036	5.77473	6.61075
D6REK7	COPS4	COP9 signalosome complex subunit 4		D6REK7_HUMAN Unreviewed; 51 AA.	Homo sapiens (Human).	Eukaryota; Metazoa; Chordata; Craniata; Vertebrata; Euteleostomi;Mammalia; Eutheria; Euarchontoglires; Primates; Haplorrhini;Catarrhini; Hominidae; Homo.	9606		6.88671	6.58797	6.4997	7.17384	6.34697	8.79574	7.17038	6.41279	6.68482	7.52959	6.78208	7.28432	6.30173	7.18712		6.85184	8.87061	6.36083	6.97547
A0A024R207	PALM	Paralemmin, isoform CRA_b		A0A024R207_HUMAN Unreviewed; 343 AA.	Homo sapiens (Human).	Eukaryota; Metazoa; Chordata; Craniata; Vertebrata; Euteleostomi;Mammalia; Eutheria; Euarchontoglires; Primates; Haplorrhini;Catarrhini; Hominidae; Homo.	9606																		7.87747
X5BVZ3	ND5	NADH-ubiquinone oxidoreductase chain 5		X5BVZ3_HUMAN Unreviewed; 603 AA.	Homo sapiens (Human).	Eukaryota; Metazoa; Chordata; Craniata; Vertebrata; Euteleostomi;Mammalia; Eutheria; Euarchontoglires; Primates; Haplorrhini;Catarrhini; Hominidae; Homo.	9606		8.63972	8.62301	8.51741	8.24952	8.5898	7.40181	8.55194	8.21382	8.21037		7.8543	7.85229	8.5641	8.5311	8.02206	8.41412	6.76411	8.56848	7.98811
A0A0S2Z430	PCK2	Phosphoenolpyruvate carboxykinase 2 isoform 1		A0A0S2Z430_HUMAN Unreviewed; 640 AA.	Homo sapiens (Human).	Eukaryota; Metazoa; Chordata; Craniata; Vertebrata; Euteleostomi;Mammalia; Eutheria; Euarchontoglires; Primates; Haplorrhini;Catarrhini; Hominidae; Homo.	9606		8.01855	8.18384	7.80238	7.5642	8.1561	7.13736		7.10731	6.74971			7.38761	7.86806	7.31837	7.9429	8.33053	7.45626	8.09568	8.61591
H7C2H6	FNDC7	Fibronectin type III domain-containing protein 7		H7C2H6_HUMAN Unreviewed; 499 AA.	Homo sapiens (Human).	Eukaryota; Metazoa; Chordata; Craniata; Vertebrata; Euteleostomi;Mammalia; Eutheria; Euarchontoglires; Primates; Haplorrhini;Catarrhini; Hominidae; Homo.	9606		8.23953		8.4975	8.21198	7.18148	8.50042	8.32656	8.32757	7.92455	6.41973	7.97672	7.74082	7.58883	7.87951	8.00402	8.59144	7.94887	8.26618	7.64295
E9PN92	MYB	Transcriptional activator Myb		E9PN92_HUMAN Unreviewed; 388 AA.	Homo sapiens (Human).	Eukaryota; Metazoa; Chordata; Craniata; Vertebrata; Euteleostomi;Mammalia; Eutheria; Euarchontoglires; Primates; Haplorrhini;Catarrhini; Hominidae; Homo.	9606														7.03744				7.49894
H9QCE6	ATP8	ATP synthase protein 8		H9QCE6_HUMAN Unreviewed; 68 AA.	Homo sapiens (Human).	Eukaryota; Metazoa; Chordata; Craniata; Vertebrata; Euteleostomi;Mammalia; Eutheria; Euarchontoglires; Primates; Haplorrhini;Catarrhini; Hominidae; Homo.	9606		8.6674			8.32948	8.43786		8.51227	7.90015	7.42506			7.91909	8.26839		8.44219	8.05773	7.77044	8.33585	7.25383
A0A0K1HQP7	ND5	NADH-ubiquinone oxidoreductase chain 5		A0A0K1HQP7_HUMAN Unreviewed; 603 AA.	Homo sapiens (Human).	Eukaryota; Metazoa; Chordata; Craniata; Vertebrata; Euteleostomi;Mammalia; Eutheria; Euarchontoglires; Primates; Haplorrhini;Catarrhini; Hominidae; Homo.	9606		8.63972	8.62301	8.55085	8.2928	8.5898	7.40181	8.59602	8.21382	8.21037		7.8543	7.85229	8.5641	8.5311	8.08549	8.46476	6.76411	8.56848	7.98811
A0A0X9UWL5		GCT-A5 light chain variable region		A0A0X9UWL5_HUMAN Unreviewed; 113 AA.	Homo sapiens (Human).	Eukaryota; Metazoa; Chordata; Craniata; Vertebrata; Euteleostomi;Mammalia; Eutheria; Euarchontoglires; Primates; Haplorrhini;Catarrhini; Hominidae; Homo.	9606		9.09297	8.91042	9.05118	8.98826	9.10655	9.16803	9.19744	9.50935	9.0498	7.87994	8.90353	8.80956	9.90189	9.223	9.14878	9.35184	9.37166	9.12024	9.30467
B3KM51		cDNA FLJ10321 fis, clone NT2RM2000504, highly similar to Homo sapiens pitrilysin metallopeptidase 1 (PITRM1), mRNA		B3KM51_HUMAN Unreviewed; 443 AA.	Homo sapiens (Human).	Eukaryota; Metazoa; Chordata; Craniata; Vertebrata; Euteleostomi;Mammalia; Eutheria; Euarchontoglires; Primates; Haplorrhini;Catarrhini; Hominidae; Homo.	9606		8.48619	7.6543	8.51075	7.5955	8.67513	7.87852	7.34266	7.77057	7.69725	7.63063	7.50491	7.902	7.99684	7.59594	8.06442	7.99263	7.58335	8.20275	7.40767
Q58FF4	HSP90Bf	Heat shock protein 90Bf		Q58FF4_HUMAN Unreviewed; 361 AA.	Homo sapiens (Human).	Eukaryota; Metazoa; Chordata; Craniata; Vertebrata; Euteleostomi;Mammalia; Eutheria; Euarchontoglires; Primates; Haplorrhini;Catarrhini; Hominidae; Homo.	9606		8.58757	8.53161	8.45421	8.20471	8.45894	8.02621	8.54793	7.72919	8.18052	7.40992	8.09714	8.97802	8.33278	8.53624	8.36019	8.19107	8.12044	8.24768	8.41227
G3V1V8	MYL2	Myosin regulatory light chain 2, ventricular/cardiac muscle isoform		G3V1V8_HUMAN Unreviewed; 152 AA.	Homo sapiens (Human).	Eukaryota; Metazoa; Chordata; Craniata; Vertebrata; Euteleostomi;Mammalia; Eutheria; Euarchontoglires; Primates; Haplorrhini;Catarrhini; Hominidae; Homo.	9606		8.19869	8.04369		7.78669	8.94037	8.70643	8.18507		8.12542	9.4112	8.71657	8.15292	7.68514	8.02603	7.89988	8.48721	8.82081	7.7878	8.58589
B4DZQ8		cDNA FLJ51418, highly similar to Bile salt export pump		B4DZQ8_HUMAN Unreviewed; 739 AA.	Homo sapiens (Human).	Eukaryota; Metazoa; Chordata; Craniata; Vertebrata; Euteleostomi;Mammalia; Eutheria; Euarchontoglires; Primates; Haplorrhini;Catarrhini; Hominidae; Homo.	9606		8.29857	7.65563	8.70919	7.09633	8.96905	8.63142	8.72346	8.69003	8.66417	9.89824	9.15329	8.55256	8.44617	9.87819	8.58182	8.74783	8.24623	8.75188	7.73193
S6AWD6		IgG L chain		S6AWD6_HUMAN Unreviewed; 178 AA.	Homo sapiens (Human).	Eukaryota; Metazoa; Chordata; Craniata; Vertebrata; Euteleostomi;Mammalia; Eutheria; Euarchontoglires; Primates; Haplorrhini;Catarrhini; Hominidae; Homo.	9606		10.1904	9.97635	10.2463	10.0324	10.1567	10.3112	10.4166	10.2402	10.2452	8.17872	10.0082	9.97401	10.2959	10.3351	10.0191	10.435	10.1347	10.0511	9.9911
Q8IVH4	MMAA	Methylmalonic aciduria type A protein, mitochondrial		MMAA_HUMAN Reviewed; 418 AA.	Homo sapiens (Human).	Eukaryota; Metazoa; Chordata; Craniata; Vertebrata; Euteleostomi;Mammalia; Eutheria; Euarchontoglires; Primates; Haplorrhini;Catarrhini; Hominidae; Homo.	9606	hsa:166785	6.88608		6.65284	6.49932	6.6986		6.81168						7.79972	7.18574	6.78491	7.46865	6.81982	6.85981
F5H7G1	C8B	Complement component C8 beta chain		F5H7G1_HUMAN Unreviewed; 539 AA.	Homo sapiens (Human).	Eukaryota; Metazoa; Chordata; Craniata; Vertebrata; Euteleostomi;Mammalia; Eutheria; Euarchontoglires; Primates; Haplorrhini;Catarrhini; Hominidae; Homo.	9606		8.35045	7.70461	8.84245	9.38345	8.07922	8.77353	8.68213	9.11525	8.71147	8.071	8.41674	8.68984	8.20401	8.3649	8.43049	8.15099	8.88361	8.41509	8.32511
Q6IBA0	NDUFS5	NADH dehydrogenase (Ubiquinone) Fe-S protein 5, 15kDa (NADH-coenzyme Q reductase)		Q6IBA0_HUMAN Unreviewed; 106 AA.	Homo sapiens (Human).	Eukaryota; Metazoa; Chordata; Craniata; Vertebrata; Euteleostomi;Mammalia; Eutheria; Euarchontoglires; Primates; Haplorrhini;Catarrhini; Hominidae; Homo.	9606	hsa:4725	9.20439	8.91341	9.09312	8.93068	9.2389	8.67672	9.06169	8.94026	8.8207	7.97093	8.3564	8.4557	8.91379	8.59993	8.7835	8.74994	8.44295	9.05853	8.84152
P62266	RPS23	40S ribosomal protein S23		RS23_HUMAN Reviewed; 143 AA.	Homo sapiens (Human).	Eukaryota; Metazoa; Chordata; Craniata; Vertebrata; Euteleostomi;Mammalia; Eutheria; Euarchontoglires; Primates; Haplorrhini;Catarrhini; Hominidae; Homo.	9606	hsa:6228	9.33357	8.86424	9.00519	9.04451	8.5566	8.68036	8.90849	8.84419	8.69382	7.63063	8.19747	8.70996	8.5161	8.3299	8.75709	8.30098	8.55293	8.80822	8.5733
Q68CY5	DNAH7	Dynein heavy chain 7, axonemal		DYH7_HUMAN Reviewed; 4024 AA.	Homo sapiens (Human).	Eukaryota; Metazoa; Chordata; Craniata; Vertebrata; Euteleostomi;Mammalia; Eutheria; Euarchontoglires; Primates; Haplorrhini;Catarrhini; Hominidae; Homo.	9606	hsa:56171		7.20108	6.09206	7.05014		8.322	6.67274		6.58081	7.30854	6.73119	5.83065	7.07995	6.45151	6.67662		6.63244	7.02297	6.44978
Q53G25		Ribosomal protein S5 variant		Q53G25_HUMAN Unreviewed; 204 AA.	Homo sapiens (Human).	Eukaryota; Metazoa; Chordata; Craniata; Vertebrata; Euteleostomi;Mammalia; Eutheria; Euarchontoglires; Primates; Haplorrhini;Catarrhini; Hominidae; Homo.	9606		8.67726	8.52935	8.63608	8.44199	8.33093	8.09173	8.56574	8.60738	8.42081	8.12836	7.97765	8.18054	8.56077	7.4086	8.38268	8.31813	8.55934	8.70173	8.47713
B3KNH5		cDNA FLJ14622 fis, clone NT2RP2000147, highly similar to Adaptor-related protein complex 1 mu-1 subunit		B3KNH5_HUMAN Unreviewed; 423 AA.	Homo sapiens (Human).	Eukaryota; Metazoa; Chordata; Craniata; Vertebrata; Euteleostomi;Mammalia; Eutheria; Euarchontoglires; Primates; Haplorrhini;Catarrhini; Hominidae; Homo.	9606	hsa:8907	8.34721	8.19072	8.0605	7.91188	8.20833	7.50662	8.28443	7.7106	7.97079		6.97766		8.07304	6.83988	7.66605	7.45287	6.94106	8.05464	8.34237
A1L195	TUBB2B	Tubulin beta chain		A1L195_HUMAN Unreviewed; 188 AA.	Homo sapiens (Human).	Eukaryota; Metazoa; Chordata; Craniata; Vertebrata; Euteleostomi;Mammalia; Eutheria; Euarchontoglires; Primates; Haplorrhini;Catarrhini; Hominidae; Homo.	9606		9.7685	9.93604	9.73927	9.64189	10.0583	9.40624	9.55068	9.53681	9.2422	7.30854	9.64403	9.22593	9.56239	9.58227	9.34923	9.36856	9.52671	9.6844	9.89419
F8VSC5	SCYL2	SCY1-like protein 2		F8VSC5_HUMAN Unreviewed; 681 AA.	Homo sapiens (Human).	Eukaryota; Metazoa; Chordata; Craniata; Vertebrata; Euteleostomi;Mammalia; Eutheria; Euarchontoglires; Primates; Haplorrhini;Catarrhini; Hominidae; Homo.	9606		6.85787	6.97378	6.42014	8.14642	9.34556	7.574	7.26628	8.37069	8.94108	6.63496	7.48178	6.8198	7.58786		6.60835	6.55916	7.242	6.66884	8.38061
O75674	TOM1L1	TOM1-like protein 1		TM1L1_HUMAN Reviewed; 476 AA.	Homo sapiens (Human).	Eukaryota; Metazoa; Chordata; Craniata; Vertebrata; Euteleostomi;Mammalia; Eutheria; Euarchontoglires; Primates; Haplorrhini;Catarrhini; Hominidae; Homo.	9606	hsa:10040													6.95992	6.39374	7.04839		6.73157
Q9HCJ0	TNRC6C	Trinucleotide repeat-containing gene 6C protein		TNR6C_HUMAN Reviewed; 1690 AA.	Homo sapiens (Human).	Eukaryota; Metazoa; Chordata; Craniata; Vertebrata; Euteleostomi;Mammalia; Eutheria; Euarchontoglires; Primates; Haplorrhini;Catarrhini; Hominidae; Homo.	9606	hsa:57690	7.30228	8.12144	7.00226	6.56219	7.71613	7.76786	8.42154	7.09872	6.87262	7.02459	7.03831	8.92699	7.66263	7.10366	8.3229	8.19503	7.34592	6.90456	8.11305
A0A0D9SF98	NCAM1	Neural cell adhesion molecule 1		A0A0D9SF98_HUMAN Unreviewed; 357 AA.	Homo sapiens (Human).	Eukaryota; Metazoa; Chordata; Craniata; Vertebrata; Euteleostomi;Mammalia; Eutheria; Euarchontoglires; Primates; Haplorrhini;Catarrhini; Hominidae; Homo.	9606		9.57973	8.98998	9.22254	8.51711	8.03886	9.12492	8.7313	9.01958	8.97989		8.99611	8.62718	9.15548	8.5759	9.19713	9.04132	8.23505	9.31409	9.60521
A4QPE4	SPTBN2	SPTBN2 protein		A4QPE4_HUMAN Unreviewed; 934 AA.	Homo sapiens (Human).	Eukaryota; Metazoa; Chordata; Craniata; Vertebrata; Euteleostomi;Mammalia; Eutheria; Euarchontoglires; Primates; Haplorrhini;Catarrhini; Hominidae; Homo.	9606		9.37992	8.85486	9.20683	8.80342	9.09631	8.73378	9.09651	8.81281	8.90477	7.98706	8.51499	8.63713	8.83767	7.83313	8.87271	8.54585	8.45519	8.64231	9.15378
A0A024RCR2	GNL1	Guanine nucleotide binding protein-like 1, isoform CRA_a		A0A024RCR2_HUMAN Unreviewed; 607 AA.	Homo sapiens (Human).	Eukaryota; Metazoa; Chordata; Craniata; Vertebrata; Euteleostomi;Mammalia; Eutheria; Euarchontoglires; Primates; Haplorrhini;Catarrhini; Hominidae; Homo.	9606	hsa:2794	7.4275	7.39286	7.76144	6.9741	7.12915	7.42287	7.33068	7.77536	6.89512				7.2873		6.95938		6.85863		7.8397
Q5SVM6	RPS6KA1	Ribosomal protein S6 kinase alpha-1		Q5SVM6_HUMAN Unreviewed; 166 AA.	Homo sapiens (Human).	Eukaryota; Metazoa; Chordata; Craniata; Vertebrata; Euteleostomi;Mammalia; Eutheria; Euarchontoglires; Primates; Haplorrhini;Catarrhini; Hominidae; Homo.	9606		7.68735	7.39428	6.98501	7.1315	6.79652	6.21607	7.3987	7.00442	6.94723		6.47311	6.1088	7.10138		6.99077	6.85117	6.66497	6.67039	6.20573
E9PMH2	AIP	AH receptor-interacting protein		E9PMH2_HUMAN Unreviewed; 232 AA.	Homo sapiens (Human).	Eukaryota; Metazoa; Chordata; Craniata; Vertebrata; Euteleostomi;Mammalia; Eutheria; Euarchontoglires; Primates; Haplorrhini;Catarrhini; Hominidae; Homo.	9606		8.527	8.33323	8.34493	7.39441	8.02706	7.52732	7.54777	7.47813			7.26534	6.92251	7.72003	7.37706	7.51143	7.6731	7.48612	7.74834	8.00185
P20592	MX2	Interferon-induced GTP-binding protein Mx2		MX2_HUMAN Reviewed; 715 AA.	Homo sapiens (Human).	Eukaryota; Metazoa; Chordata; Craniata; Vertebrata; Euteleostomi;Mammalia; Eutheria; Euarchontoglires; Primates; Haplorrhini;Catarrhini; Hominidae; Homo.	9606	hsa:4600	7.94843					6.68501	8.4415					8.03054		7.72806			7.60462		8.38202
B3KWD9		cDNA FLJ42834 fis, clone BRCAN2019002, highly similar to GTP:AMP phosphotransferase mitochondrial (EC 2.7.4.10)		B3KWD9_HUMAN Unreviewed; 157 AA.	Homo sapiens (Human).	Eukaryota; Metazoa; Chordata; Craniata; Vertebrata; Euteleostomi;Mammalia; Eutheria; Euarchontoglires; Primates; Haplorrhini;Catarrhini; Hominidae; Homo.	9606		9.38138	9.39542	9.21083	9.06977	9.36219	8.71927	9.37092	9.08572	8.58282	8.25992	9.02296	8.2763	9.07367	9.103	8.93116	9.31199	8.55153	9.27472	9.43331
A0A023REG7	ND5	NADH-ubiquinone oxidoreductase chain 5		A0A023REG7_HUMAN Unreviewed; 601 AA.	Homo sapiens (Human).	Eukaryota; Metazoa; Chordata; Craniata; Vertebrata; Euteleostomi;Mammalia; Eutheria; Euarchontoglires; Primates; Haplorrhini;Catarrhini; Hominidae; Homo.	9606		8.63972	8.62301	8.55085	8.2928	8.5898	7.40181	8.59602	8.21382	8.21037		7.8543	7.85229	8.5641	8.5311	8.08549	8.46476	6.76411	8.56848	7.98811
Q8TE73	DNAH5	Dynein heavy chain 5, axonemal		DYH5_HUMAN Reviewed; 4624 AA.	Homo sapiens (Human).	Eukaryota; Metazoa; Chordata; Craniata; Vertebrata; Euteleostomi;Mammalia; Eutheria; Euarchontoglires; Primates; Haplorrhini;Catarrhini; Hominidae; Homo.	9606	hsa:1767	7.41691	7.56029	7.18467	7.30957	7.13884	7.54065	7.88034	7.60965	7.98308	7.79573	7.00502	8.92741	7.39954	7.20618	6.88676	7.78214	6.88352	6.92888	6.77943
Q2YD84	CXCR5	Chemokine (C-X-C motif) receptor 5		Q2YD84_HUMAN Unreviewed; 372 AA.	Homo sapiens (Human).	Eukaryota; Metazoa; Chordata; Craniata; Vertebrata; Euteleostomi;Mammalia; Eutheria; Euarchontoglires; Primates; Haplorrhini;Catarrhini; Hominidae; Homo.	9606	hsa:643	7.11933	7.68484	6.50787	7.05014	7.90996	6.90023	6.59784		6.58081	7.30854	6.73119	5.83065	6.52777	7.59987	6.40169		6.63244	7.02297	6.44978
Q14781	CBX2	Chromobox protein homolog 2		CBX2_HUMAN Reviewed; 532 AA.	Homo sapiens (Human).	Eukaryota; Metazoa; Chordata; Craniata; Vertebrata; Euteleostomi;Mammalia; Eutheria; Euarchontoglires; Primates; Haplorrhini;Catarrhini; Hominidae; Homo.	9606	hsa:84733	10.3636	10.4482	9.271	10.7567	8.83886	7.51665	10.351	6.75559	7.52164	5.70509	7.36032	9.23939	7.10559	9.51839	6.81424	7.87307	8.55989	9.98752	8.44331
A0A024R3U8	FLJ22555	Uncharacterized protein		A0A024R3U8_HUMAN Unreviewed; 291 AA.	Homo sapiens (Human).	Eukaryota; Metazoa; Chordata; Craniata; Vertebrata; Euteleostomi;Mammalia; Eutheria; Euarchontoglires; Primates; Haplorrhini;Catarrhini; Hominidae; Homo.	9606	hsa:79568	7.20791	5.52891	5.37267	6.93717	6.01165	6.51147		9.3254	6.40677	5.19042	7.41292	6.4539	6.72675	6.94144	6.88178	6.64215	6.41758	7.4796	5.75112
Q53HE9		Ankylosis, progressive homolog		Q53HE9_HUMAN Unreviewed; 487 AA.	Homo sapiens (Human).	Eukaryota; Metazoa; Chordata; Craniata; Vertebrata; Euteleostomi;Mammalia; Eutheria; Euarchontoglires; Primates; Haplorrhini;Catarrhini; Hominidae; Homo.	9606		7.31408	6.95036	7.2474	7.15871	7.26927	8.0305	6.92938	8.13945	7.64087	7.53313	7.2684	8.37707	7.36621	6.84515	8.16567	6.79369	8.3215	6.93021	7.56574
E9PHM6	DST	Dystonin		E9PHM6_HUMAN Unreviewed; 5497 AA.	Homo sapiens (Human).	Eukaryota; Metazoa; Chordata; Craniata; Vertebrata; Euteleostomi;Mammalia; Eutheria; Euarchontoglires; Primates; Haplorrhini;Catarrhini; Hominidae; Homo.	9606		8.47429	8.08146	8.78664	8.56972	8.40594	7.14312	8.83458	7.49576	7.56605				7.25995		8.21671		8.44299	8.52079	8.25327
Q53SG7	HK2	Phosphotransferase		Q53SG7_HUMAN Unreviewed; 344 AA.	Homo sapiens (Human).	Eukaryota; Metazoa; Chordata; Craniata; Vertebrata; Euteleostomi;Mammalia; Eutheria; Euarchontoglires; Primates; Haplorrhini;Catarrhini; Hominidae; Homo.	9606		8.16609	8.62287	8.30188	7.85159	8.40282	9.08209	7.62439	7.93844	7.92605	7.24181	7.71347	8.98561	8.04209	8.05148	7.80186	7.60856	7.26652	7.83601	8.65091
A8K1M2		cDNA FLJ75174, highly similar to Homo sapiens calmodulin 1 (phosphorylase kinase, delta), mRNA		A8K1M2_HUMAN Unreviewed; 150 AA.	Homo sapiens (Human).	Eukaryota; Metazoa; Chordata; Craniata; Vertebrata; Euteleostomi;Mammalia; Eutheria; Euarchontoglires; Primates; Haplorrhini;Catarrhini; Hominidae; Homo.	9606		9.06513	8.79719	8.95148	8.60653	8.90305	8.46887	9.01221	8.59817	8.66813		8.7627	8.43821	8.71345	8.93501	8.87371	8.65945	7.11564	8.65879	8.74024
H3BPE4	EIF3C	Eukaryotic translation initiation factor 3 subunit C		H3BPE4_HUMAN Unreviewed; 148 AA.	Homo sapiens (Human).	Eukaryota; Metazoa; Chordata; Craniata; Vertebrata; Euteleostomi;Mammalia; Eutheria; Euarchontoglires; Primates; Haplorrhini;Catarrhini; Hominidae; Homo.	9606		8.36539	7.88549	8.2741	8.143	8.39643	7.92995	7.9466	7.95932	7.82435	7.63063	7.6794	8.09395	7.85819	7.55175	7.2559	7.80241	7.9584	7.9213	8.35949
E7ES68	ELAC2	Zinc phosphodiesterase ELAC protein 2		E7ES68_HUMAN Unreviewed; 626 AA.	Homo sapiens (Human).	Eukaryota; Metazoa; Chordata; Craniata; Vertebrata; Euteleostomi;Mammalia; Eutheria; Euarchontoglires; Primates; Haplorrhini;Catarrhini; Hominidae; Homo.	9606		7.67262	8.58116		8.73185	7.9698	8.19263	6.50994	8.90792	7.96679	7.52959	6.55941	9.02162		6.18296	8.08624	6.41561	8.31613	7.34177	6.86304
Q5T0R4	CAP1	Adenylyl cyclase-associated protein 1		Q5T0R4_HUMAN Unreviewed; 201 AA.	Homo sapiens (Human).	Eukaryota; Metazoa; Chordata; Craniata; Vertebrata; Euteleostomi;Mammalia; Eutheria; Euarchontoglires; Primates; Haplorrhini;Catarrhini; Hominidae; Homo.	9606		9.11641	8.92793	8.84737	8.76086	8.89401	8.89627	9.36582	9.10817	8.75491		8.7818	8.46171	8.2702	9.41442	8.98975	8.762	8.63467	9.04146	9.24084
Q9ULD6	INTU	Protein inturned		INTU_HUMAN Reviewed; 942 AA.	Homo sapiens (Human).	Eukaryota; Metazoa; Chordata; Craniata; Vertebrata; Euteleostomi;Mammalia; Eutheria; Euarchontoglires; Primates; Haplorrhini;Catarrhini; Hominidae; Homo.	9606	hsa:27152	7.11933	7.68484	6.50787	7.05014	6.80172	6.90023	6.59784		6.58081	7.30854	6.73119	5.83065	6.52777	6.24498	6.40169		6.63244	6.62569	6.44978
Q9UMG3		Nonmuscle myosin II heavy chain-B		Q9UMG3_HUMAN Unreviewed; 31 AA.	Homo sapiens (Human).	Eukaryota; Metazoa; Chordata; Craniata; Vertebrata; Euteleostomi;Mammalia; Eutheria; Euarchontoglires; Primates; Haplorrhini;Catarrhini; Hominidae; Homo.	9606		8.27972	7.28563	8.24481	7.20856	8.41595	6.56869	8.24942	8.11107	7.23374	6.78458	7.96549	7.99022	8.17907	7.38233	7.28547	8.16494	8.11789	8.33778	8.36845
Q6IPH7	RPL14	RPL14 protein		Q6IPH7_HUMAN Unreviewed; 220 AA.	Homo sapiens (Human).	Eukaryota; Metazoa; Chordata; Craniata; Vertebrata; Euteleostomi;Mammalia; Eutheria; Euarchontoglires; Primates; Haplorrhini;Catarrhini; Hominidae; Homo.	9606		8.62787	8.61296	8.35837	8.30455	8.38624	8.38837	8.42149	8.19486	8.27323		7.709	7.97968	8.62848		8.24539	8.33849	7.87494	8.41332	8.74778
Q9NXC3	LIMA1	LIM domain and actin-binding protein 1		LIMA1_HUMAN Reviewed; 759 AA.	Homo sapiens (Human).	Eukaryota; Metazoa; Chordata; Craniata; Vertebrata; Euteleostomi;Mammalia; Eutheria; Euarchontoglires; Primates; Haplorrhini;Catarrhini; Hominidae; Homo.	9606	hsa:51474	6.81901	6.72052	6.78534		7.08815									7.21256		7.05917	6.55915		7.95529
I7FC38	SAMD11	Sterile alpha motif domain containing 11 splice variant ASV17		I7FC38_HUMAN Unreviewed; 572 AA.	Homo sapiens (Human).	Eukaryota; Metazoa; Chordata; Craniata; Vertebrata; Euteleostomi;Mammalia; Eutheria; Euarchontoglires; Primates; Haplorrhini;Catarrhini; Hominidae; Homo.	9606						9.58092												7.69596
A0A1B0GVF3	CPT2	Carnitine O-palmitoyltransferase 2, mitochondrial		A0A1B0GVF3_HUMAN Unreviewed; 670 AA.	Homo sapiens (Human).	Eukaryota; Metazoa; Chordata; Craniata; Vertebrata; Euteleostomi;Mammalia; Eutheria; Euarchontoglires; Primates; Haplorrhini;Catarrhini; Hominidae; Homo.	9606		8.85157	8.78416	8.72979	8.43293	8.98631	7.85906	8.68843	8.43375	8.05529		7.72674	8.20397	8.62762	7.37638	8.48408	8.63361	8.19535	8.82921	8.41675
B4DID5	TALDO1	Transaldolase 1, isoform CRA_c		B4DID5_HUMAN Unreviewed; 154 AA.	Homo sapiens (Human).	Eukaryota; Metazoa; Chordata; Craniata; Vertebrata; Euteleostomi;Mammalia; Eutheria; Euarchontoglires; Primates; Haplorrhini;Catarrhini; Hominidae; Homo.	9606		8.30211	8.17793	7.65398	8.05677	7.88155	8.14019	8.01484	7.43247	7.56011	5.79836	7.69731	7.41956	7.80817	8.44518	7.9795	8.14211	7.61073	7.91187	8.45112
H3BUI9	UQCRC2	Cytochrome b-c1 complex subunit 2, mitochondrial		H3BUI9_HUMAN Unreviewed; 132 AA.	Homo sapiens (Human).	Eukaryota; Metazoa; Chordata; Craniata; Vertebrata; Euteleostomi;Mammalia; Eutheria; Euarchontoglires; Primates; Haplorrhini;Catarrhini; Hominidae; Homo.	9606		9.46678	9.36539	9.31744	9.23422	9.42398	8.99003	9.26855	9.12412	8.96018		8.79772	8.83735	9.27378	8.16271	8.93073	9.12311	8.88356	9.33489	9.29002
C9J2Q4	2017-09-02	Septin-2		C9J2Q4_HUMAN Unreviewed; 184 AA.	Homo sapiens (Human).	Eukaryota; Metazoa; Chordata; Craniata; Vertebrata; Euteleostomi;Mammalia; Eutheria; Euarchontoglires; Primates; Haplorrhini;Catarrhini; Hominidae; Homo.	9606		9.1378	8.95299	9.17068	8.6423	9.14343	9.00743	9.35489	8.70873	9.06468	6.85977	8.50508	8.46044	8.5356	9.21379	8.70265	8.86077	8.62793	9.05986	9.27958
Q5NV69	V1-13	V1-13 protein		Q5NV69_HUMAN Unreviewed; 100 AA.	Homo sapiens (Human).	Eukaryota; Metazoa; Chordata; Craniata; Vertebrata; Euteleostomi;Mammalia; Eutheria; Euarchontoglires; Primates; Haplorrhini;Catarrhini; Hominidae; Homo.	9606		7.38877	7.49319	8.06111	7.69885	7.7158	7.99957	8.21589	8.02103	8.69945	7.34502	7.06525	7.46247	7.89957	8.16691	8.14942	6.96	8.49271	7.9798	8.59
B4DUI0		cDNA FLJ61414, highly similar to Desmin		B4DUI0_HUMAN Unreviewed; 246 AA.	Homo sapiens (Human).	Eukaryota; Metazoa; Chordata; Craniata; Vertebrata; Euteleostomi;Mammalia; Eutheria; Euarchontoglires; Primates; Haplorrhini;Catarrhini; Hominidae; Homo.	9606		10.0139	9.9311	9.82893	8.99491	9.69094	9.74063	10.0115	9.12599	9.43863	8.09822	9.59339	9.28287	9.55192	9.54761	9.54109	9.59124	9.71	9.56332	9.72854
B3KRR1		cDNA FLJ34725 fis, clone MESAN2005958, highly similar to RNA-binding protein Luc7-like 2		B3KRR1_HUMAN Unreviewed; 339 AA.	Homo sapiens (Human).	Eukaryota; Metazoa; Chordata; Craniata; Vertebrata; Euteleostomi;Mammalia; Eutheria; Euarchontoglires; Primates; Haplorrhini;Catarrhini; Hominidae; Homo.	9606		8.18596	7.8678	7.58039	7.65762	8.22448	6.97943	7.58442	8.01931	7.47251	7.56207	7.33197	7.2914	8.11477	6.83569	7.50148	6.94696	7.24088	7.68335	8.28559
Q6ZMM9		cDNA FLJ16815 fis, clone THYMU3044175, highly similar to Adenosylhomocysteinase (EC 3.3.1.1)		Q6ZMM9_HUMAN Unreviewed; 317 AA.	Homo sapiens (Human).	Eukaryota; Metazoa; Chordata; Craniata; Vertebrata; Euteleostomi;Mammalia; Eutheria; Euarchontoglires; Primates; Haplorrhini;Catarrhini; Hominidae; Homo.	9606		9.66237	9.4422	9.58535	9.27785	9.29933	9.37466	9.48437	9.10265	9.23558	8.0068	8.99324	9.11792	9.40384	9.16002	9.39006	9.08334	8.93858	9.27934	9.72626
Q69EZ8		Prothrombin		Q69EZ8_HUMAN Unreviewed; 295 AA.	Homo sapiens (Human).	Eukaryota; Metazoa; Chordata; Craniata; Vertebrata; Euteleostomi;Mammalia; Eutheria; Euarchontoglires; Primates; Haplorrhini;Catarrhini; Hominidae; Homo.	9606		8.71401	8.55783	8.98988	8.74653	9.04907	8.24267	9.25994	8.2453	9.25224	8.16298	8.74162	8.96604	8.79058	8.55336	8.41118	7.86063	8.44133	8.64771	9.11794
B4DDI9		NADPH:adrenodoxin oxidoreductase, mitochondrial		B4DDI9_HUMAN Unreviewed; 489 AA.	Homo sapiens (Human).	Eukaryota; Metazoa; Chordata; Craniata; Vertebrata; Euteleostomi;Mammalia; Eutheria; Euarchontoglires; Primates; Haplorrhini;Catarrhini; Hominidae; Homo.	9606		8.39471	7.9765	8.24327	7.77659	8.17126	7.08974	8.22739	7.47125	7.2456	5.84982	7.92301	7.65686	8.27361	7.6265	7.17824	8.12162	8.07534	8.12682	8.20838
I3PY41	ND5	NADH-ubiquinone oxidoreductase chain 5		I3PY41_HUMAN Unreviewed; 603 AA.	Homo sapiens (Human).	Eukaryota; Metazoa; Chordata; Craniata; Vertebrata; Euteleostomi;Mammalia; Eutheria; Euarchontoglires; Primates; Haplorrhini;Catarrhini; Hominidae; Homo.	9606		8.63972	8.62301	8.55085	8.2928	8.5898	7.40181	8.59602	8.21382	8.21037		7.8543	7.85229	8.5641	8.5311	8.08549	8.46476	6.76411	8.56848	7.98811
B2R5T2		cDNA, FLJ92608, highly similar to Homo sapiens aldehyde dehydrogenase 1 family, member A3 (ALDH1A3), mRNA		B2R5T2_HUMAN Unreviewed; 512 AA.	Homo sapiens (Human).	Eukaryota; Metazoa; Chordata; Craniata; Vertebrata; Euteleostomi;Mammalia; Eutheria; Euarchontoglires; Primates; Haplorrhini;Catarrhini; Hominidae; Homo.	9606										7.87038			9.0358					7.87299
B2R8I4		cDNA, FLJ93916, highly similar to Homo sapiens phenylalanine hydroxylase (PAH), mRNA		B2R8I4_HUMAN Unreviewed; 452 AA.	Homo sapiens (Human).	Eukaryota; Metazoa; Chordata; Craniata; Vertebrata; Euteleostomi;Mammalia; Eutheria; Euarchontoglires; Primates; Haplorrhini;Catarrhini; Hominidae; Homo.	9606		7.14665	7.61172	7.22761	8.46907	8.18513	7.77997		6.73294	8.22913		6.50256		7.52944		7.27986	6.39983	7.10997	7.95644	8.09751
B4E069		cDNA FLJ50324, highly similar to Geranylgeranyl transferase type-2 alpha subunit (EC 2.5.1.60)		B4E069_HUMAN Unreviewed; 317 AA.	Homo sapiens (Human).	Eukaryota; Metazoa; Chordata; Craniata; Vertebrata; Euteleostomi;Mammalia; Eutheria; Euarchontoglires; Primates; Haplorrhini;Catarrhini; Hominidae; Homo.	9606		7.69927	7.22146	7.1978	7.29934	6.89938	6.55249	7.42635	7.49896	6.85938	6.29451	7.40023	7.76695	7.56937	7.34272	6.716	6.97026	7.08093	7.09588	7.40759
E2QC07		Putative ORF		E2QC07_HUMAN Unreviewed; 62 AA.	Homo sapiens (Human).	Eukaryota; Metazoa; Chordata; Craniata; Vertebrata; Euteleostomi;Mammalia; Eutheria; Euarchontoglires; Primates; Haplorrhini;Catarrhini; Hominidae; Homo.	9606		7.73955	7.7676	7.84246	7.48615	7.73414	7.46842	7.98503	7.71718		6.78458	6.48223	7.80914	7.90034	5.24972	8.25374	5.78681	6.12371	6.54046	6.68473
Q8NI83	OK/SW-cl.19	OK/SW-CL.19		Q8NI83_HUMAN Unreviewed; 136 AA.	Homo sapiens (Human).	Eukaryota; Metazoa; Chordata; Craniata; Vertebrata; Euteleostomi;Mammalia; Eutheria; Euarchontoglires; Primates; Haplorrhini;Catarrhini; Hominidae; Homo.	9606		6.87597	6.68502	6.83283	6.62891	6.79062	7.13641	6.74144	6.5806	6.59302	5.79836	6.0738	6.4378	6.34357		6.65581	6.36805	6.44491	6.7822	7.14091
B4E2C1		cDNA FLJ57776, highly similar to Transmembrane emp24 domain-containing protein 7		B4E2C1_HUMAN Unreviewed; 136 AA.	Homo sapiens (Human).	Eukaryota; Metazoa; Chordata; Craniata; Vertebrata; Euteleostomi;Mammalia; Eutheria; Euarchontoglires; Primates; Haplorrhini;Catarrhini; Hominidae; Homo.	9606		9.19839	8.87386	8.88507	8.57879	8.90557	8.32005	8.74273	8.30825	8.65414	7.80182	8.26622	8.69914	8.70811	7.3321	8.40464	8.31749	8.59901	8.54231	8.70043
B7ZA56		cDNA, FLJ79070, highly similar to Optineurin		B7ZA56_HUMAN Unreviewed; 520 AA.	Homo sapiens (Human).	Eukaryota; Metazoa; Chordata; Craniata; Vertebrata; Euteleostomi;Mammalia; Eutheria; Euarchontoglires; Primates; Haplorrhini;Catarrhini; Hominidae; Homo.	9606		7.78511	7.58287	6.98996	6.74761	7.53887	6.6826		7.0411	6.64688		6.30739		7.32585	6.85599	7.00541	7.50758	7.02329	7.03394	7.72503
J3QLC9	HP	Haptoglobin		J3QLC9_HUMAN Unreviewed; 365 AA.	Homo sapiens (Human).	Eukaryota; Metazoa; Chordata; Craniata; Vertebrata; Euteleostomi;Mammalia; Eutheria; Euarchontoglires; Primates; Haplorrhini;Catarrhini; Hominidae; Homo.	9606		8.59649	8.3111	7.51303	8.03113	7.37588	8.61934	8.01193	8.08249	8.23085	7.4634	8.80207	8.50219	7.52601	8.20865	8.32592	8.32963	8.4991	8.41627	7.71363
A0A0G2JN84	ZNF280A	Suppressor of hairy wing homolog 1 (Drosophila)		A0A0G2JN84_HUMAN Unreviewed; 542 AA.	Homo sapiens (Human).	Eukaryota; Metazoa; Chordata; Craniata; Vertebrata; Euteleostomi;Mammalia; Eutheria; Euarchontoglires; Primates; Haplorrhini;Catarrhini; Hominidae; Homo.	9606	hsa:129025																	6.86036
P14649	MYL6B	Myosin light chain 6B		MYL6B_HUMAN Reviewed; 208 AA.	Homo sapiens (Human).	Eukaryota; Metazoa; Chordata; Craniata; Vertebrata; Euteleostomi;Mammalia; Eutheria; Euarchontoglires; Primates; Haplorrhini;Catarrhini; Hominidae; Homo.	9606	hsa:140465	9.27476	9.07385	9.14491	8.69621	9.31569	8.78656	9.16874	8.8625	8.90816		8.91222	8.67683	9.00256	8.92712	8.83246	9.04678	8.86234	8.91515	9.35795
H0Y8S0	HSPA9	Stress-70 protein, mitochondrial		H0Y8S0_HUMAN Unreviewed; 102 AA.	Homo sapiens (Human).	Eukaryota; Metazoa; Chordata; Craniata; Vertebrata; Euteleostomi;Mammalia; Eutheria; Euarchontoglires; Primates; Haplorrhini;Catarrhini; Hominidae; Homo.	9606		9.23664	9.13857	9.10276	8.89768	9.21743	8.91307	9.07279	8.93065	8.74382	7.53605	8.7401	8.71756	9.07476	8.34605	8.83222	9.0109	8.62992	8.91236	8.55631
Q9BYC8	MRPL32	39S ribosomal protein L32, mitochondrial		RM32_HUMAN Reviewed; 188 AA.	Homo sapiens (Human).	Eukaryota; Metazoa; Chordata; Craniata; Vertebrata; Euteleostomi;Mammalia; Eutheria; Euarchontoglires; Primates; Haplorrhini;Catarrhini; Hominidae; Homo.	9606	hsa:64983	8.62262	8.2902	8.79512	7.66432	7.06415	8.86792	8.12636	7.92446	5.54863	5.44186	6.65145	6.41498	8.52753	8.59365	8.15174	6.70646	6.14341	6.79248	6.51867
E9PF32	DENND3	DENN domain-containing protein 3		E9PF32_HUMAN Unreviewed; 1278 AA.	Homo sapiens (Human).	Eukaryota; Metazoa; Chordata; Craniata; Vertebrata; Euteleostomi;Mammalia; Eutheria; Euarchontoglires; Primates; Haplorrhini;Catarrhini; Hominidae; Homo.	9606									7.68494	8.71043		8.8487	7.95795					7.2462
Q36733	ND2	NADH-ubiquinone oxidoreductase chain 2		Q36733_HUMAN Unreviewed; 347 AA.	Homo sapiens (Human).	Eukaryota; Metazoa; Chordata; Craniata; Vertebrata; Euteleostomi;Mammalia; Eutheria; Euarchontoglires; Primates; Haplorrhini;Catarrhini; Hominidae; Homo.	9606		8.404	8.11519	8.38487	8.02233	8.42864	7.75242	8.25172	8.10555	8.02742	6.41973	7.54606	7.70519	8.23029	7.16823	7.91191	8.22698	6.93259	8.11166	7.80307
P04075	ALDOA	Fructose-bisphosphate aldolase A		ALDOA_HUMAN Reviewed; 364 AA.	Homo sapiens (Human).	Eukaryota; Metazoa; Chordata; Craniata; Vertebrata; Euteleostomi;Mammalia; Eutheria; Euarchontoglires; Primates; Haplorrhini;Catarrhini; Hominidae; Homo.	9606	hsa:226	11.1566	11.1625	11.1784	10.9732	11.0024	11.0297	11.0923	10.9142	10.9319	8.68685	10.835	10.924	10.8219	11.1814	10.9557	10.9551	10.7762	10.9369	11.1492
Q6FHV6	ENO2	ENO2 protein		Q6FHV6_HUMAN Unreviewed; 434 AA.	Homo sapiens (Human).	Eukaryota; Metazoa; Chordata; Craniata; Vertebrata; Euteleostomi;Mammalia; Eutheria; Euarchontoglires; Primates; Haplorrhini;Catarrhini; Hominidae; Homo.	9606	hsa:2026	9.96842	10.486	9.85611	9.95903	9.68508	10.2762	10.0101	9.56906	9.71264	9.40845	9.85019	9.85483	10.5094	10.6861	9.89533	10.2933	10.3289	10.2546	10.4003
K7EMV3	H3F3B	Histone H3		K7EMV3_HUMAN Unreviewed; 92 AA.	Homo sapiens (Human).	Eukaryota; Metazoa; Chordata; Craniata; Vertebrata; Euteleostomi;Mammalia; Eutheria; Euarchontoglires; Primates; Haplorrhini;Catarrhini; Hominidae; Homo.	9606		8.68643	8.96562		8.5906	8.17382	8.8167		8.72603	7.3022				8.2371		8.16577	7.33944	8.49282	6.93613	8.17604
D6RAD4	CDK7	Cyclin-dependent kinase 7		D6RAD4_HUMAN Unreviewed; 309 AA.	Homo sapiens (Human).	Eukaryota; Metazoa; Chordata; Craniata; Vertebrata; Euteleostomi;Mammalia; Eutheria; Euarchontoglires; Primates; Haplorrhini;Catarrhini; Hominidae; Homo.	9606		6.41925	6.37409		7.14376	6.50962	6.87146	6.37535	6.85403	7.39517	7.02459	6.3776	8.92699	6.88016	7.1762		6.61762	8.30067	6.09212	6.65891
B7Z3E3		Reticulon		B7Z3E3_HUMAN Unreviewed; 920 AA.	Homo sapiens (Human).	Eukaryota; Metazoa; Chordata; Craniata; Vertebrata; Euteleostomi;Mammalia; Eutheria; Euarchontoglires; Primates; Haplorrhini;Catarrhini; Hominidae; Homo.	9606		8.74768	8.85234	8.46915	8.52693	8.67486	7.8802	8.46722	8.53204	8.4847		8.36902	8.00866	8.65368		8.20968	8.3025	6.74742	8.12516	7.63192
Q9B2Z7	ND5	NADH-ubiquinone oxidoreductase chain 5		Q9B2Z7_HUMAN Unreviewed; 603 AA.	Homo sapiens (Human).	Eukaryota; Metazoa; Chordata; Craniata; Vertebrata; Euteleostomi;Mammalia; Eutheria; Euarchontoglires; Primates; Haplorrhini;Catarrhini; Hominidae; Homo.	9606		8.63972	8.62301	8.55085	8.2928	8.5898	7.40181	8.59602	8.21382	8.21037		7.8543	7.85229	8.5641	8.5311	8.08549	8.46476	6.76411	8.56848	7.98811
B7Z2B6	APC	Adenomatous polyposis coli protein		B7Z2B6_HUMAN Unreviewed; 1135 AA.	Homo sapiens (Human).	Eukaryota; Metazoa; Chordata; Craniata; Vertebrata; Euteleostomi;Mammalia; Eutheria; Euarchontoglires; Primates; Haplorrhini;Catarrhini; Hominidae; Homo.	9606		9.32192	9.29926	9.04709	9.36268	9.55842	9.63801	9.49617	9.48582	9.27726	6.5239	9.92908	8.16318	9.27382	7.63447	9.31396	8.91645	7.9552	9.20932	9.12848
I3PYD8	COX2	Cytochrome c oxidase subunit 2		I3PYD8_HUMAN Unreviewed; 227 AA.	Homo sapiens (Human).	Eukaryota; Metazoa; Chordata; Craniata; Vertebrata; Euteleostomi;Mammalia; Eutheria; Euarchontoglires; Primates; Haplorrhini;Catarrhini; Hominidae; Homo.	9606		9.85663	9.65404	9.60852	9.3896	9.60491	9.18281	9.59712	9.38661	9.18315	7.61161	9.29024	9.31587	9.57194	8.88157	9.6008	9.66022	9.14932	9.78802	9.49655
U5ZC31	ND5	NADH-ubiquinone oxidoreductase chain 5		U5ZC31_HUMAN Unreviewed; 603 AA.	Homo sapiens (Human).	Eukaryota; Metazoa; Chordata; Craniata; Vertebrata; Euteleostomi;Mammalia; Eutheria; Euarchontoglires; Primates; Haplorrhini;Catarrhini; Hominidae; Homo.	9606	hsa:4540	8.63972	8.62301	8.55085	8.2928	8.5898	7.40181	8.59602	8.21382	8.21037		7.8543	7.85229	8.5641	8.5311	8.08549	8.46476	6.76411	8.56848	7.98811
P01767	IGHV3-53	Immunoglobulin heavy variable 3-53		HV353_HUMAN Reviewed; 116 AA.	Homo sapiens (Human).	Eukaryota; Metazoa; Chordata; Craniata; Vertebrata; Euteleostomi;Mammalia; Eutheria; Euarchontoglires; Primates; Haplorrhini;Catarrhini; Hominidae; Homo.	9606		8.951	8.53334	9.14923	8.89488	8.7685	9.15749	9.02518	8.72985	9.00656	7.17311	8.85888	9.07012	9.87993	9.27948	8.66878	8.85646	8.99865	8.77165	9.07548
A6NHR2	MRPL37	39S ribosomal protein L37, mitochondrial		A6NHR2_HUMAN Unreviewed; 292 AA.	Homo sapiens (Human).	Eukaryota; Metazoa; Chordata; Craniata; Vertebrata; Euteleostomi;Mammalia; Eutheria; Euarchontoglires; Primates; Haplorrhini;Catarrhini; Hominidae; Homo.	9606		8.32068	8.1871	8.16842	8.07727	8.22188	7.89565	8.11676	7.9611	7.86486		7.06712	7.78341	8.0493		8.0412	7.67882	7.63688	8.26597	7.6435
B4DMN1		cDNA FLJ61136, highly similar to Ras-related protein Rab-11A		B4DMN1_HUMAN Unreviewed; 261 AA.	Homo sapiens (Human).	Eukaryota; Metazoa; Chordata; Craniata; Vertebrata; Euteleostomi;Mammalia; Eutheria; Euarchontoglires; Primates; Haplorrhini;Catarrhini; Hominidae; Homo.	9606		9.19204	9.01275	8.93882	9.09484	9.22619	9.10986	9.25719	9.55145	8.99728	8.17511	8.4357	8.9291	9.08285	9.07902	9.02357	9.05142	8.91022	9.43463	9.32861
E7ETR0	RUVBL1	RuvB-like helicase		E7ETR0_HUMAN Unreviewed; 315 AA.	Homo sapiens (Human).	Eukaryota; Metazoa; Chordata; Craniata; Vertebrata; Euteleostomi;Mammalia; Eutheria; Euarchontoglires; Primates; Haplorrhini;Catarrhini; Hominidae; Homo.	9606		8.50131	8.39785	8.42608	8.10695	8.3199	8.20396	8.36831	9.34616	8.1291	8.2242	8.34791	8.99538	8.34088	8.56817	8.1624	8.58278	8.23565	8.37441	8.56742
P26440	IVD	Isovaleryl-CoA dehydrogenase, mitochondrial		IVD_HUMAN Reviewed; 423 AA.	Homo sapiens (Human).	Eukaryota; Metazoa; Chordata; Craniata; Vertebrata; Euteleostomi;Mammalia; Eutheria; Euarchontoglires; Primates; Haplorrhini;Catarrhini; Hominidae; Homo.	9606	hsa:3712	8.97567	8.87002	8.92118	8.37654	9.00695	8.03238	9.02245	8.56861	8.27114		8.07808	8.29611	8.60332	8.28348	8.56433	8.59628	8.22827	8.75182	8.49795
B4DIV2		cDNA FLJ60575, highly similar to Ubiquinone biosynthesis protein COQ9, mitochondrial		B4DIV2_HUMAN Unreviewed; 262 AA.	Homo sapiens (Human).	Eukaryota; Metazoa; Chordata; Craniata; Vertebrata; Euteleostomi;Mammalia; Eutheria; Euarchontoglires; Primates; Haplorrhini;Catarrhini; Hominidae; Homo.	9606		8.57703		8.86012	7.86686	8.76921	6.91432	8.70832	6.6916			7.76025	6.96584	8.62478	7.4011	7.9099	8.12856	7.68306	8.32293	8.28497
A0A1B0W1E7	ND5	NADH-ubiquinone oxidoreductase chain 5		A0A1B0W1E7_HUMAN Unreviewed; 603 AA.	Homo sapiens (Human).	Eukaryota; Metazoa; Chordata; Craniata; Vertebrata; Euteleostomi;Mammalia; Eutheria; Euarchontoglires; Primates; Haplorrhini;Catarrhini; Hominidae; Homo.	9606		8.63972	8.62301	8.55085	8.2928	8.5898	7.40181	8.59602	8.21382	8.21037		7.8543	7.85229	8.5641	8.5311	8.08549	8.44053	6.76411	8.56848	7.98811
E9PLA2	RHOC	Rho-related GTP-binding protein RhoC		E9PLA2_HUMAN Unreviewed; 66 AA.	Homo sapiens (Human).	Eukaryota; Metazoa; Chordata; Craniata; Vertebrata; Euteleostomi;Mammalia; Eutheria; Euarchontoglires; Primates; Haplorrhini;Catarrhini; Hominidae; Homo.	9606		8.63093	8.56228	8.53885	8.09388	8.68452	7.54815	8.01826	8.27923	8.03503		8.37237	8.12572	8.23409	8.76462	7.78266	8.46086	7.71186	8.38243	8.60731
H7C3E8	ASB18	Ankyrin repeat and SOCS box protein 18		H7C3E8_HUMAN Unreviewed; 148 AA.	Homo sapiens (Human).	Eukaryota; Metazoa; Chordata; Craniata; Vertebrata; Euteleostomi;Mammalia; Eutheria; Euarchontoglires; Primates; Haplorrhini;Catarrhini; Hominidae; Homo.	9606		9.12629		8.43092	8.48258	8.58056	7.91205	8.06952	8.40734	8.13006	6.41973		7.95686	8.50808	8.73359		8.58451	7.63072		8.39115
Q86YL0	PON2	Serum paraoxonase/arylesterase 2		PON2_HUMAN Reviewed; 354 AA.	Homo sapiens (Human).	Eukaryota; Metazoa; Chordata; Craniata; Vertebrata; Euteleostomi;Mammalia; Eutheria; Euarchontoglires; Primates; Haplorrhini;Catarrhini; Hominidae; Homo.	9606	hsa:5445		7.68312	7.58322	8.35182	8.19441	7.81535	7.93518		7.04319		7.28156	7.30292	7.9938		7.67582	7.25984	7.64357	7.94252	7.93999
P55287	CDH11	Cadherin-11		CAD11_HUMAN Reviewed; 796 AA.	Homo sapiens (Human).	Eukaryota; Metazoa; Chordata; Craniata; Vertebrata; Euteleostomi;Mammalia; Eutheria; Euarchontoglires; Primates; Haplorrhini;Catarrhini; Hominidae; Homo.	9606	hsa:1009	6.95735	7.22387	6.93389	5.98731	6.66244	6.81473	8.25436	6.83411	5.31578	6.63496	7.54104	6.65544	5.97988	6.92641	5.65361	7.02507	6.4985	6.68068	7.50319
C9JD53	IDI1	Isopentenyl-diphosphate Delta-isomerase 1		C9JD53_HUMAN Unreviewed; 120 AA.	Homo sapiens (Human).	Eukaryota; Metazoa; Chordata; Craniata; Vertebrata; Euteleostomi;Mammalia; Eutheria; Euarchontoglires; Primates; Haplorrhini;Catarrhini; Hominidae; Homo.	9606		8.60609	7.62681	7.6867	7.44271	7.69465	7.197	7.37928	9.36389	7.92182	6.44462	7.20142	7.17692	8.42345	8.68791	7.6766	7.86684	7.17986	8.16877	8.8569
Q13253	NOG	Noggin		NOGG_HUMAN Reviewed; 232 AA.	Homo sapiens (Human).	Eukaryota; Metazoa; Chordata; Craniata; Vertebrata; Euteleostomi;Mammalia; Eutheria; Euarchontoglires; Primates; Haplorrhini;Catarrhini; Hominidae; Homo.	9606	hsa:9241	8.0091		6.66976	8.79895				7.01888	8.78952		8.70354	7.46205			8.14606		7.54289	7.81242
A0A140T9J5	CCHCR1	Coiled-coil alpha-helical rod protein 1		A0A140T9J5_HUMAN Unreviewed; 316 AA.	Homo sapiens (Human).	Eukaryota; Metazoa; Chordata; Craniata; Vertebrata; Euteleostomi;Mammalia; Eutheria; Euarchontoglires; Primates; Haplorrhini;Catarrhini; Hominidae; Homo.	9606			7.85789															6.80131
U3LC10	ND5	NADH-ubiquinone oxidoreductase chain 5		U3LC10_HUMAN Unreviewed; 603 AA.	Homo sapiens (Human).	Eukaryota; Metazoa; Chordata; Craniata; Vertebrata; Euteleostomi;Mammalia; Eutheria; Euarchontoglires; Primates; Haplorrhini;Catarrhini; Hominidae; Homo.	9606		8.63972	8.62301	8.55085	8.2928	8.5898	7.40181	8.59602	8.21382	8.21037		7.8543	7.85229	8.5641	8.5311	8.08549	8.46476	6.76411	8.56848	7.98811
A0A024R4B3	NDUFA10	NADH dehydrogenase [ubiquinone] 1 alpha subcomplex subunit 10, mitochondrial		A0A024R4B3_HUMAN Unreviewed; 355 AA.	Homo sapiens (Human).	Eukaryota; Metazoa; Chordata; Craniata; Vertebrata; Euteleostomi;Mammalia; Eutheria; Euarchontoglires; Primates; Haplorrhini;Catarrhini; Hominidae; Homo.	9606	hsa:4705	9.5208	9.51864	9.46781	9.35291	9.66491	8.96996	9.50733	9.32853	9.01694		8.85522	9.05888	9.42269	8.09219	9.23725	9.28687	8.73485	9.46223	9.23707
Q5VYY2	LIPM	Lipase member M		LIPM_HUMAN Reviewed; 423 AA.	Homo sapiens (Human).	Eukaryota; Metazoa; Chordata; Craniata; Vertebrata; Euteleostomi;Mammalia; Eutheria; Euarchontoglires; Primates; Haplorrhini;Catarrhini; Hominidae; Homo.	9606	hsa:340654	6.4744	7.20108	6.09206		6.98078	7.53512	7.85021	6.85403	6.32373	7.02459	6.4061	8.92699	7.07995	6.68604	6.45081	7.50045	6.96831	6.64157	6.65891
A7E293	WDFY3	WDFY3 protein		A7E293_HUMAN Unreviewed; 1563 AA.	Homo sapiens (Human).	Eukaryota; Metazoa; Chordata; Craniata; Vertebrata; Euteleostomi;Mammalia; Eutheria; Euarchontoglires; Primates; Haplorrhini;Catarrhini; Hominidae; Homo.	9606		7.51187	6.84586	7.52748	8.13168	7.55399	8.29503	7.17061	8.38749	8.16654	7.71513	7.68712	8.43496	7.44322	8.37753	6.82607	7.15355	8.48938	8.40079	8.14038
U3L346	ND5	NADH-ubiquinone oxidoreductase chain 5		U3L346_HUMAN Unreviewed; 603 AA.	Homo sapiens (Human).	Eukaryota; Metazoa; Chordata; Craniata; Vertebrata; Euteleostomi;Mammalia; Eutheria; Euarchontoglires; Primates; Haplorrhini;Catarrhini; Hominidae; Homo.	9606		8.63972	8.62301	8.55085	8.2928	8.5898	7.40181	8.59602	8.21382	8.21037		7.8543	7.85229	8.5641	8.5311	8.08549	8.46476	6.76411	8.56848	7.98811
A0A161GI05	ATP8	ATP synthase protein 8		A0A161GI05_HUMAN Unreviewed; 68 AA.	Homo sapiens (Human).	Eukaryota; Metazoa; Chordata; Craniata; Vertebrata; Euteleostomi;Mammalia; Eutheria; Euarchontoglires; Primates; Haplorrhini;Catarrhini; Hominidae; Homo.	9606		9.20144	8.97912	8.92285	8.71582	9.06093		8.51227	8.82238	7.42506			7.91909	8.51778		8.44219	8.09987	8.47006	8.33585	8.24857
A0A024RDH6	SEC31L1	SEC31-like 1 (S. cerevisiae), isoform CRA_b		A0A024RDH6_HUMAN Unreviewed; 1181 AA.	Homo sapiens (Human).	Eukaryota; Metazoa; Chordata; Craniata; Vertebrata; Euteleostomi;Mammalia; Eutheria; Euarchontoglires; Primates; Haplorrhini;Catarrhini; Hominidae; Homo.	9606		9.00506	8.42955	8.4562	8.24507	8.54216	7.68312	8.4582	8.24626	7.67541		7.69103	7.30273	8.19878	8.62831	7.83368	8.25013	7.86576	8.35495	8.93525
J3KTC5	SKA2	Spindle and kinetochore-associated protein 2		J3KTC5_HUMAN Unreviewed; 92 AA.	Homo sapiens (Human).	Eukaryota; Metazoa; Chordata; Craniata; Vertebrata; Euteleostomi;Mammalia; Eutheria; Euarchontoglires; Primates; Haplorrhini;Catarrhini; Hominidae; Homo.	9606			6.12012		7.93404	6.28409	6.43968	6.76959	9.3254	8.08356	5.19042	6.68382	5.97482	6.42552	6.9484	6.70126	7.07563	8.02372		7.0047
V9GYJ7	GDI2	Rab GDP dissociation inhibitor beta		V9GYJ7_HUMAN Unreviewed; 125 AA.	Homo sapiens (Human).	Eukaryota; Metazoa; Chordata; Craniata; Vertebrata; Euteleostomi;Mammalia; Eutheria; Euarchontoglires; Primates; Haplorrhini;Catarrhini; Hominidae; Homo.	9606		9.02018	8.87127	8.83668	8.62038	8.75573	8.77102	8.87593	8.61218	8.67684	7.6885	8.5305	8.4315	8.7286	9.22681	8.72096	8.76573	8.55273	8.48081	9.16168
Q9BR56	PFAS	PFAS protein		Q9BR56_HUMAN Unreviewed; 560 AA.	Homo sapiens (Human).	Eukaryota; Metazoa; Chordata; Craniata; Vertebrata; Euteleostomi;Mammalia; Eutheria; Euarchontoglires; Primates; Haplorrhini;Catarrhini; Hominidae; Homo.	9606		7.47109	7.08603	7.59735	7.33237	7.32814	7.8551	7.58421	6.58241	6.96418	6.28436	6.54778	7.49148	7.14288	7.54098	6.8678	6.75989	6.54496	7.12605	6.81683
E9PAQ1	CFP	Properdin		E9PAQ1_HUMAN Unreviewed; 415 AA.	Homo sapiens (Human).	Eukaryota; Metazoa; Chordata; Craniata; Vertebrata; Euteleostomi;Mammalia; Eutheria; Euarchontoglires; Primates; Haplorrhini;Catarrhini; Hominidae; Homo.	9606		7.55008	7.10396	8.18647	7.84514	8.12214	8.54534	8.29644	8.68611	8.32139	5.79836	6.74735	7.78648	7.29344	8.08932	6.71951	7.31523	6.78197	7.55197	8.27268
B4DF91		cDNA FLJ54981, highly similar to Asparaginyl-tRNA synthetase, cytoplasmic (EC 6.1.1.22)		B4DF91_HUMAN Unreviewed; 254 AA.	Homo sapiens (Human).	Eukaryota; Metazoa; Chordata; Craniata; Vertebrata; Euteleostomi;Mammalia; Eutheria; Euarchontoglires; Primates; Haplorrhini;Catarrhini; Hominidae; Homo.	9606		9.10239	8.81327	8.84009	8.58079	8.62243	8.84006	8.70476	8.08161	8.35221	7.98237	8.24315	8.17079	8.67153	8.31919	8.55862	8.36061	8.0625	8.7425	8.67155
F8W0K0	EIF4B	Eukaryotic translation initiation factor 4B		F8W0K0_HUMAN Unreviewed; 169 AA.	Homo sapiens (Human).	Eukaryota; Metazoa; Chordata; Craniata; Vertebrata; Euteleostomi;Mammalia; Eutheria; Euarchontoglires; Primates; Haplorrhini;Catarrhini; Hominidae; Homo.	9606		9.02863	8.56508	8.67594	8.46146	8.5272	8.65301	8.92397	8.59205	8.45533		7.9858	8.16666	8.4117	8.20912	8.49562	7.50819	7.97993	8.23671	8.83131
Q96E61		Uncharacterized protein		Q96E61_HUMAN Unreviewed; 236 AA.	Homo sapiens (Human).	Eukaryota; Metazoa; Chordata; Craniata; Vertebrata; Euteleostomi;Mammalia; Eutheria; Euarchontoglires; Primates; Haplorrhini;Catarrhini; Hominidae; Homo.	9606		10.1757	9.98587	10.2543	10.3082	10.3342	10.186	10.3567	10.214	10.4424	9.35307	10.2013	10.11	10.0605	10.0898	10.2678	10.3212	10.3609	10.1822	10.3895
O75746	SLC25A12	Calcium-binding mitochondrial carrier protein Aralar1		CMC1_HUMAN Reviewed; 678 AA.	Homo sapiens (Human).	Eukaryota; Metazoa; Chordata; Craniata; Vertebrata; Euteleostomi;Mammalia; Eutheria; Euarchontoglires; Primates; Haplorrhini;Catarrhini; Hominidae; Homo.	9606	hsa:8604	8.99896	9.15101	8.97584	8.79387	9.21824	8.28132	8.82331	8.58653	8.60417	5.70509	8.59001	8.27638	9.1062	7.36008	8.65886	8.93854	8.35624	8.99003	8.48864
U3L5J7	ND5	NADH-ubiquinone oxidoreductase chain 5		U3L5J7_HUMAN Unreviewed; 603 AA.	Homo sapiens (Human).	Eukaryota; Metazoa; Chordata; Craniata; Vertebrata; Euteleostomi;Mammalia; Eutheria; Euarchontoglires; Primates; Haplorrhini;Catarrhini; Hominidae; Homo.	9606		8.63972	8.62301	8.55085	8.2928	8.5898	7.40181	8.59602	8.21382	8.21037		7.8543	7.85229	8.5641	8.5311	8.08549	8.46476	6.76411	8.56848	7.98811
A8K588		cDNA FLJ76823, highly similar to Homo sapiens splicing factor, arginine/serine-rich 6 (SFRS6), mRNA		A8K588_HUMAN Unreviewed; 344 AA.	Homo sapiens (Human).	Eukaryota; Metazoa; Chordata; Craniata; Vertebrata; Euteleostomi;Mammalia; Eutheria; Euarchontoglires; Primates; Haplorrhini;Catarrhini; Hominidae; Homo.	9606		8.24995	8.02662	8.23569	7.64728	8.1438	7.68282	7.96186	9.33041	7.16388	7.44865	7.33529	7.26931	7.62698	7.58566	7.55893	7.86727	7.80023	8.35885	8.42406
A0A1B0GV01	CTSD	Cathepsin D		A0A1B0GV01_HUMAN Unreviewed; 94 AA.	Homo sapiens (Human).	Eukaryota; Metazoa; Chordata; Craniata; Vertebrata; Euteleostomi;Mammalia; Eutheria; Euarchontoglires; Primates; Haplorrhini;Catarrhini; Hominidae; Homo.	9606		8.15389	8.32648	8.03741	7.77058	8.18932	7.18592	7.5902	7.51173	7.06017	7.63063	7.90765	7.30992	7.59981	7.67778	7.38584	7.43569	7.0973	7.64724	6.30597
A0A059QLA4	ND5	NADH-ubiquinone oxidoreductase chain 5		A0A059QLA4_HUMAN Unreviewed; 603 AA.	Homo sapiens (Human).	Eukaryota; Metazoa; Chordata; Craniata; Vertebrata; Euteleostomi;Mammalia; Eutheria; Euarchontoglires; Primates; Haplorrhini;Catarrhini; Hominidae; Homo.	9606		8.63972	8.62301	8.55085	8.2928	8.5898	7.40181	8.59602	8.21382	8.21037		7.8543	7.85229	8.5641	8.5311	8.08549	8.46476	6.76411	8.56848	7.98811
E9PQW4	MAPK3	Mitogen-activated protein kinase		E9PQW4_HUMAN Unreviewed; 339 AA.	Homo sapiens (Human).	Eukaryota; Metazoa; Chordata; Craniata; Vertebrata; Euteleostomi;Mammalia; Eutheria; Euarchontoglires; Primates; Haplorrhini;Catarrhini; Hominidae; Homo.	9606		9.43745	8.8285	9.00526	8.65208	8.89433	8.68416	8.86656	9.02753	8.5174		8.30824	8.48655	8.65225	8.36797	8.80928	8.63539	8.03825	8.58758	8.35232
Q9H8B7		cDNA FLJ13786 fis, clone PLACE4000654, highly similar to Mus musculus ubiquitin conjugating enzyme		Q9H8B7_HUMAN Unreviewed; 1867 AA.	Homo sapiens (Human).	Eukaryota; Metazoa; Chordata; Craniata; Vertebrata; Euteleostomi;Mammalia; Eutheria; Euarchontoglires; Primates; Haplorrhini;Catarrhini; Hominidae; Homo.	9606		8.02282	7.76398	7.83498	6.86345	8.1499	5.67708	7.73914	9.3254	6.51131	5.19042		7.27568	8.53946	8.23874	6.77637	8.04398	6.5498	7.64225	6.82346
K7ES57	MFSD11	UNC93-like protein MFSD11		K7ES57_HUMAN Unreviewed; 211 AA.	Homo sapiens (Human).	Eukaryota; Metazoa; Chordata; Craniata; Vertebrata; Euteleostomi;Mammalia; Eutheria; Euarchontoglires; Primates; Haplorrhini;Catarrhini; Hominidae; Homo.	9606		6.99923	8.25738	6.73777	7.16515	5.90176	8.18255	8.68243	7.07351	8.00126	6.24788	7.62965	6.42198	6.20945	6.20173	6.8843	7.14915	7.94003	6.55753	6.60856
A8K7E0		cDNA FLJ76911, highly similar to Homo sapiens biglycan (BGN), mRNA		A8K7E0_HUMAN Unreviewed; 368 AA.	Homo sapiens (Human).	Eukaryota; Metazoa; Chordata; Craniata; Vertebrata; Euteleostomi;Mammalia; Eutheria; Euarchontoglires; Primates; Haplorrhini;Catarrhini; Hominidae; Homo.	9606						7.49578												8.83844
H0YIZ8		Uncharacterized protein		H0YIZ8_HUMAN Unreviewed; 118 AA.	Homo sapiens (Human).	Eukaryota; Metazoa; Chordata; Craniata; Vertebrata; Euteleostomi;Mammalia; Eutheria; Euarchontoglires; Primates; Haplorrhini;Catarrhini; Hominidae; Homo.	9606		7.25883	7.3482	7.11508	7.0185	6.86772	6.96324	6.92006		7.28674	5.44186	7.42214	6.52384	7.91051	6.40231	6.57919	5.96249	8.39691		6.61032
E7EP22	RNF14	E3 ubiquitin-protein ligase RNF14		E7EP22_HUMAN Unreviewed; 152 AA.	Homo sapiens (Human).	Eukaryota; Metazoa; Chordata; Craniata; Vertebrata; Euteleostomi;Mammalia; Eutheria; Euarchontoglires; Primates; Haplorrhini;Catarrhini; Hominidae; Homo.	9606		8.33838	7.85893	7.99465	7.53358	7.7993	7.72204	8.08779	9.33198	7.10259	6.44462	6.45806	7.25707	7.56071	7.33109	7.67497	7.39745	7.22794	7.90659	8.08224
Q14980	NUMA1	Nuclear mitotic apparatus protein 1		NUMA1_HUMAN Reviewed; 2115 AA.	Homo sapiens (Human).	Eukaryota; Metazoa; Chordata; Craniata; Vertebrata; Euteleostomi;Mammalia; Eutheria; Euarchontoglires; Primates; Haplorrhini;Catarrhini; Hominidae; Homo.	9606	hsa:4926	9.05333	8.88268	8.93938	8.14517	8.43522	8.59139	8.73742	8.28062	8.08724		8.60473	7.83593	8.47885		8.6131	8.57681	7.80049	8.45194	8.85638
H0YH14	A2ML1	Alpha-2-macroglobulin-like protein 1		H0YH14_HUMAN Unreviewed; 182 AA.	Homo sapiens (Human).	Eukaryota; Metazoa; Chordata; Craniata; Vertebrata; Euteleostomi;Mammalia; Eutheria; Euarchontoglires; Primates; Haplorrhini;Catarrhini; Hominidae; Homo.	9606																		7.81162
Q4LE65	PIK3C2B variant protein	PIK3C2B variant protein		Q4LE65_HUMAN Unreviewed; 1645 AA.	Homo sapiens (Human).	Eukaryota; Metazoa; Chordata; Craniata; Vertebrata; Euteleostomi;Mammalia; Eutheria; Euarchontoglires; Primates; Haplorrhini;Catarrhini; Hominidae; Homo.	9606	hsa:5287		7.75586	7.5344	7.87205	8.29553		7.90596										8.56438	8.34379	8.7326
B4DP82		cDNA FLJ51018, highly similar to 60S ribosomal protein L4		B4DP82_HUMAN Unreviewed; 151 AA.	Homo sapiens (Human).	Eukaryota; Metazoa; Chordata; Craniata; Vertebrata; Euteleostomi;Mammalia; Eutheria; Euarchontoglires; Primates; Haplorrhini;Catarrhini; Hominidae; Homo.	9606		8.82383	8.57954	8.4935	8.5158	8.50095	8.62052	8.6548	8.26566	8.33869	7.36436	7.75217	7.95101	8.58679	9.14676	8.59301	8.41199	8.15104	8.13891	8.69523
A2VDH9	GIGYF1	GIGYF1 protein		A2VDH9_HUMAN Unreviewed; 754 AA.	Homo sapiens (Human).	Eukaryota; Metazoa; Chordata; Craniata; Vertebrata; Euteleostomi;Mammalia; Eutheria; Euarchontoglires; Primates; Haplorrhini;Catarrhini; Hominidae; Homo.	9606		6.70452	6.74936	6.4278	6.8317		6.37406	6.67307	6.73294	6.80612		6.42384		5.65829	6.57684	6.81873	6.76188	6.38046	8.47718	6.63697
P05976	MYL1	Myosin light chain 1/3, skeletal muscle isoform		MYL1_HUMAN Reviewed; 194 AA.	Homo sapiens (Human).	Eukaryota; Metazoa; Chordata; Craniata; Vertebrata; Euteleostomi;Mammalia; Eutheria; Euarchontoglires; Primates; Haplorrhini;Catarrhini; Hominidae; Homo.	9606	hsa:4632	7.79831	8.71516	8.91547	8.37854	8.88773	8.68351	8.8998	8.36044	8.42474		7.77328	8.62068	7.99173	8.31307	8.67407	8.78899	8.53557	8.88381	9.04366
Q59GY2		Ribosomal protein L4 variant		Q59GY2_HUMAN Unreviewed; 441 AA.	Homo sapiens (Human).	Eukaryota; Metazoa; Chordata; Craniata; Vertebrata; Euteleostomi;Mammalia; Eutheria; Euarchontoglires; Primates; Haplorrhini;Catarrhini; Hominidae; Homo.	9606		9.24453	8.97382	8.84319	8.71849	8.84795	8.82605	8.79785	8.64455	8.46553		7.6127	8.30049	8.96038	6.17324	8.88481	8.72113	8.45439	8.77418	9.22854
B4DT01		cDNA FLJ60347, highly similar to Homo sapiens hydroxyacylglutathione hydrolase (HAGH), transcript variant 1, mRNA		B4DT01_HUMAN Unreviewed; 305 AA.	Homo sapiens (Human).	Eukaryota; Metazoa; Chordata; Craniata; Vertebrata; Euteleostomi;Mammalia; Eutheria; Euarchontoglires; Primates; Haplorrhini;Catarrhini; Hominidae; Homo.	9606		8.99347	9.28933	9.33944	9.23944	9.63515	8.51935	9.58346	9.32106	9.33137		8.43364	9.1196	9.38719	9.641	9.15287	9.16967	8.726	9.44558	9.01649
O15537	RS1	Retinoschisin		XLRS1_HUMAN Reviewed; 224 AA.	Homo sapiens (Human).	Eukaryota; Metazoa; Chordata; Craniata; Vertebrata; Euteleostomi;Mammalia; Eutheria; Euarchontoglires; Primates; Haplorrhini;Catarrhini; Hominidae; Homo.	9606	hsa:6247	7.98017	7.60668	7.88792	7.6694	7.62689	7.65066	7.79456	7.81894	7.93857	7.98689	7.98901	8.25245	7.30304	7.83257	7.29893	7.75524	7.64423	7.44856	8.21937
V9HWJ2	HEL-S-26	Isocitrate dehydrogenase [NADP]		V9HWJ2_HUMAN Unreviewed; 414 AA.	Homo sapiens (Human).	Eukaryota; Metazoa; Chordata; Craniata; Vertebrata; Euteleostomi;Mammalia; Eutheria; Euarchontoglires; Primates; Haplorrhini;Catarrhini; Hominidae; Homo.	9606	hsa:3417	8.99785	8.45673	8.2732		8.70178	8.55542	8.39447	8.21806	8.17046		8.16337	8.06354	8.38013	9.21143	8.43311	8.37386	8.16252	8.88903	9.11757
B7Z1X4		cDNA FLJ59830, highly similar to F-box only protein 44		B7Z1X4_HUMAN Unreviewed; 130 AA.	Homo sapiens (Human).	Eukaryota; Metazoa; Chordata; Craniata; Vertebrata; Euteleostomi;Mammalia; Eutheria; Euarchontoglires; Primates; Haplorrhini;Catarrhini; Hominidae; Homo.	9606		7.76278		7.03938									6.77012			6.87601		6.92397		7.44905
A0A087X1N8	SERPINB6	Serpin B6		A0A087X1N8_HUMAN Unreviewed; 395 AA.	Homo sapiens (Human).	Eukaryota; Metazoa; Chordata; Craniata; Vertebrata; Euteleostomi;Mammalia; Eutheria; Euarchontoglires; Primates; Haplorrhini;Catarrhini; Hominidae; Homo.	9606		9.12157	9.12295	8.88767	8.63421	8.98692	8.91042	8.84247	8.67166	8.70224	7.71513	8.67522	8.43216	8.75572	9.30325	8.76653	8.85625	9.02281	8.95011	9.38441
H3BMJ7	HP	Haptoglobin		H3BMJ7_HUMAN Unreviewed; 92 AA.	Homo sapiens (Human).	Eukaryota; Metazoa; Chordata; Craniata; Vertebrata; Euteleostomi;Mammalia; Eutheria; Euarchontoglires; Primates; Haplorrhini;Catarrhini; Hominidae; Homo.	9606		6.89058					7.83743						7.58304					7.41343
Q5T7V8	GORAB	RAB6-interacting golgin		GORAB_HUMAN Reviewed; 394 AA.	Homo sapiens (Human).	Eukaryota; Metazoa; Chordata; Craniata; Vertebrata; Euteleostomi;Mammalia; Eutheria; Euarchontoglires; Primates; Haplorrhini;Catarrhini; Hominidae; Homo.	9606	hsa:92344	6.71247	7.28974	6.87283	6.4403	7.20599	6.50331	6.38028	6.41279	6.35194	7.52959	7.38042	7.28432	6.32654	7.42511	6.10666	6.26782	6.87921	7.15937	5.35113
Q9Y263	PLAA	Phospholipase A-2-activating protein		PLAP_HUMAN Reviewed; 795 AA.	Homo sapiens (Human).	Eukaryota; Metazoa; Chordata; Craniata; Vertebrata; Euteleostomi;Mammalia; Eutheria; Euarchontoglires; Primates; Haplorrhini;Catarrhini; Hominidae; Homo.	9606	hsa:9373	6.83495	6.9649	5.1555	6.56819		7.35385	5.16247	6.73294	6.97602		6.96112	6.78001	7.34052	7.15028	6.56452	7.09489	6.62977	7.1521
I3L4M2	P4HB	Protein disulfide-isomerase		I3L4M2_HUMAN Unreviewed; 117 AA.	Homo sapiens (Human).	Eukaryota; Metazoa; Chordata; Craniata; Vertebrata; Euteleostomi;Mammalia; Eutheria; Euarchontoglires; Primates; Haplorrhini;Catarrhini; Hominidae; Homo.	9606		8.62291	8.61322	8.41306	8.40303	8.58544	8.55224	8.56915	8.26612	8.35545	7.92126	8.27765	9.02614	8.15187	8.16674	8.20832	8.47354	8.47654	8.51463	8.38347
F5GX40	PRKDC	DNA-dependent protein kinase catalytic subunit		F5GX40_HUMAN Unreviewed; 70 AA.	Homo sapiens (Human).	Eukaryota; Metazoa; Chordata; Craniata; Vertebrata; Euteleostomi;Mammalia; Eutheria; Euarchontoglires; Primates; Haplorrhini;Catarrhini; Hominidae; Homo.	9606		7.50475	7.15579	7.22622	6.9907	6.89546	6.78136	7.15907	6.79792	6.8415	7.63063	6.70533	6.66409	7.12098	6.47402	6.81235	6.776	5.84664	6.94424	7.27539
B4DX19		cDNA FLJ57644, highly similar to Serum paraoxonase/arylesterase 1 (EC 3.1.1.2)		B4DX19_HUMAN Unreviewed; 355 AA.	Homo sapiens (Human).	Eukaryota; Metazoa; Chordata; Craniata; Vertebrata; Euteleostomi;Mammalia; Eutheria; Euarchontoglires; Primates; Haplorrhini;Catarrhini; Hominidae; Homo.	9606		7.54788	7.25944	6.45094	7.0728	7.46791	7.4908	7.82616	7.12151	7.24964	5.44186	6.82349	7.13368	6.0386	7.946	6.89291	6.42724	8.8029	7.4403	6.88013
P09497	CLTB	Clathrin light chain B		CLCB_HUMAN Reviewed; 229 AA.	Homo sapiens (Human).	Eukaryota; Metazoa; Chordata; Craniata; Vertebrata; Euteleostomi;Mammalia; Eutheria; Euarchontoglires; Primates; Haplorrhini;Catarrhini; Hominidae; Homo.	9606	hsa:1212	8.7086	8.3407	8.66485	8.0839	8.76894	8.02652	8.25902	8.02348	7.67741		8.21934		8.38271	8.20386	7.99995	7.78673	8.11185	8.38567	8.72511
V5JRZ3	ND5	NADH-ubiquinone oxidoreductase chain 5		V5JRZ3_HUMAN Unreviewed; 603 AA.	Homo sapiens (Human).	Eukaryota; Metazoa; Chordata; Craniata; Vertebrata; Euteleostomi;Mammalia; Eutheria; Euarchontoglires; Primates; Haplorrhini;Catarrhini; Hominidae; Homo.	9606		8.63972	8.62301	8.55085	8.2928	8.5898	7.40181	8.59602	8.21382	8.21037		7.8543	7.85229	8.5641	8.5311	8.08549	8.46476	6.76411	8.56848	7.98811
Q5H9P1	DKFZp686F1345	Putative uncharacterized protein DKFZp686F1345		Q5H9P1_HUMAN Unreviewed; 1772 AA.	Homo sapiens (Human).	Eukaryota; Metazoa; Chordata; Craniata; Vertebrata; Euteleostomi;Mammalia; Eutheria; Euarchontoglires; Primates; Haplorrhini;Catarrhini; Hominidae; Homo.	9606		7.74208	6.26704	5.24669	6.65342	7.08108	6.91823		6.85959	6.86412	6.63496	5.29423		7.53988	6.7327	8.15396	6.60633	8.18782	6.36748	7.12879
Q59ES8		Heterogeneous nuclear ribonucleoprotein M isoform a variant		Q59ES8_HUMAN Unreviewed; 615 AA.	Homo sapiens (Human).	Eukaryota; Metazoa; Chordata; Craniata; Vertebrata; Euteleostomi;Mammalia; Eutheria; Euarchontoglires; Primates; Haplorrhini;Catarrhini; Hominidae; Homo.	9606		9.48745	9.17544	9.22902	9.45728	9.05304	8.9232	9.04864	8.867	8.86655	8.15835	8.87969	8.9669	8.93275	8.85599	9.17626	8.80662	8.55291	9.0726	9.26601
Q86Z07	HSR1	Guanine nucleotide binding protein-like 1		Q86Z07_HUMAN Unreviewed; 374 AA.	Homo sapiens (Human).	Eukaryota; Metazoa; Chordata; Craniata; Vertebrata; Euteleostomi;Mammalia; Eutheria; Euarchontoglires; Primates; Haplorrhini;Catarrhini; Hominidae; Homo.	9606		6.91181	7.34271	7.91516	7.52134	6.76085	7.69906	7.98441	7.38364	6.49417	7.3128	6.85909	7.34463	7.7603	6.6749	7.33671	7.55031	7.06166	7.2254	7.41385
A0A087WWP1	IQGAP1	Ras GTPase-activating-like protein IQGAP1		A0A087WWP1_HUMAN Unreviewed; 107 AA.	Homo sapiens (Human).	Eukaryota; Metazoa; Chordata; Craniata; Vertebrata; Euteleostomi;Mammalia; Eutheria; Euarchontoglires; Primates; Haplorrhini;Catarrhini; Hominidae; Homo.	9606		8.59838	8.36822	8.17512	8.94307	8.27845	8.08138	8.45418	9.24627	7.81413	6.14992	8.94805	9.12928	7.85356	8.18874	8.9722	8.02865	8.38577	8.21043	7.99768
B4DUC5		cDNA FLJ53202, highly similar to Exportin-2		B4DUC5_HUMAN Unreviewed; 754 AA.	Homo sapiens (Human).	Eukaryota; Metazoa; Chordata; Craniata; Vertebrata; Euteleostomi;Mammalia; Eutheria; Euarchontoglires; Primates; Haplorrhini;Catarrhini; Hominidae; Homo.	9606		6.58995	7.38162	7.25077	6.37692	6.2663	7.02222	5.92129	6.85403	6.72547	7.02459	7.20306	8.92699	7.60266	6.3131	6.45894	7.19203	7.22677	7.86264	7.95392
B2RAS2		cDNA, FLJ95079, highly similar to Homo sapiens cat eye syndrome chromosome region, candidate 1 (CECR1), mRNA		B2RAS2_HUMAN Unreviewed; 511 AA.	Homo sapiens (Human).	Eukaryota; Metazoa; Chordata; Craniata; Vertebrata; Euteleostomi;Mammalia; Eutheria; Euarchontoglires; Primates; Haplorrhini;Catarrhini; Hominidae; Homo.	9606		6.71169	6.09835	6.53052	7.99082	6.71728	6.95995	6.5684	6.9196		7.52959	6.69526	6.88328	7.38398	7.22963	7.00971	6.33886	7.13481	6.49642	7.47775
Q53ES0		Sodium/potassium-transporting ATPase subunit alpha		Q53ES0_HUMAN Unreviewed; 1013 AA.	Homo sapiens (Human).	Eukaryota; Metazoa; Chordata; Craniata; Vertebrata; Euteleostomi;Mammalia; Eutheria; Euarchontoglires; Primates; Haplorrhini;Catarrhini; Hominidae; Homo.	9606	hsa:478	10.0402	9.77804	9.80401	9.42445	9.72416	9.2454	9.8861	9.40589	9.27005	8.08095	9.48438	9.51436	9.4618	9.38089	9.52055	9.59262	9.1512	9.70835	9.86062
Q15075	EEA1	Early endosome antigen 1		EEA1_HUMAN Reviewed; 1411 AA.	Homo sapiens (Human).	Eukaryota; Metazoa; Chordata; Craniata; Vertebrata; Euteleostomi;Mammalia; Eutheria; Euarchontoglires; Primates; Haplorrhini;Catarrhini; Hominidae; Homo.	9606	hsa:8411	8.0879	7.99691	8.0585	7.47756	8.23572	8.13773	7.8999	7.38364	7.12701	7.61171	8.45995	7.35773	8.63403	7.95416	7.34466	7.81214	7.23907	7.36688	8.27692
B4E395		cDNA FLJ54252, highly similar to Argininosuccinate synthase (EC 6.3.4.5)		B4E395_HUMAN Unreviewed; 295 AA.	Homo sapiens (Human).	Eukaryota; Metazoa; Chordata; Craniata; Vertebrata; Euteleostomi;Mammalia; Eutheria; Euarchontoglires; Primates; Haplorrhini;Catarrhini; Hominidae; Homo.	9606		8.6969	8.91064	8.84153	8.77357	8.60601	8.81679	8.75977	8.30138	8.93788	8.40045	8.71364	9.30457	8.65856	9.09642	8.39583	8.98513	8.95273	8.81964	8.93667
Q9UDW1	UQCR10	Cytochrome b-c1 complex subunit 9		QCR9_HUMAN Reviewed; 63 AA.	Homo sapiens (Human).	Eukaryota; Metazoa; Chordata; Craniata; Vertebrata; Euteleostomi;Mammalia; Eutheria; Euarchontoglires; Primates; Haplorrhini;Catarrhini; Hominidae; Homo.	9606	hsa:29796	8.83162	8.61446	8.73012	8.65892	8.82078	7.78092	9.04549	8.53682	8.1322	7.63063	8.31757	8.6966	8.62595	7.58607	8.52843	8.43664	7.82679	8.77844	8.05389
Q96DE1		Putative uncharacterized protein		Q96DE1_HUMAN Unreviewed; 159 AA.	Homo sapiens (Human).	Eukaryota; Metazoa; Chordata; Craniata; Vertebrata; Euteleostomi;Mammalia; Eutheria; Euarchontoglires; Primates; Haplorrhini;Catarrhini; Hominidae; Homo.	9606		10.5042	10.7343	10.8821	10.5983	10.6103	10.5231	10.6294	10.5238	10.4245	9.77242	10.5202	10.4511	10.3588	10.8835	10.3389	10.7296	10.6607	10.5055	10.6863
J3QL45	AKT2	RAC-beta serine/threonine-protein kinase		J3QL45_HUMAN Unreviewed; 106 AA.	Homo sapiens (Human).	Eukaryota; Metazoa; Chordata; Craniata; Vertebrata; Euteleostomi;Mammalia; Eutheria; Euarchontoglires; Primates; Haplorrhini;Catarrhini; Hominidae; Homo.	9606																		7.48133
G3V5D9	APEX1	DNA-(apurinic or apyrimidinic site) lyase		G3V5D9_HUMAN Unreviewed; 107 AA.	Homo sapiens (Human).	Eukaryota; Metazoa; Chordata; Craniata; Vertebrata; Euteleostomi;Mammalia; Eutheria; Euarchontoglires; Primates; Haplorrhini;Catarrhini; Hominidae; Homo.	9606		8.9929	8.78317	8.76069	8.25562	8.7191	8.86089	8.78441	8.39599	8.36665	8.10215	8.44207	8.24915	8.66585	9.05997	8.75691	8.6381	8.638	8.73897	8.9399
D6RDG0	SCARB2	Lysosome membrane protein 2		D6RDG0_HUMAN Unreviewed; 106 AA.	Homo sapiens (Human).	Eukaryota; Metazoa; Chordata; Craniata; Vertebrata; Euteleostomi;Mammalia; Eutheria; Euarchontoglires; Primates; Haplorrhini;Catarrhini; Hominidae; Homo.	9606		7.12966	7.46151	6.99796	7.32817	7.38204	7.57128	7.90586	6.3578	6.5963	7.3128	7.49488	9.00416	7.38619	7.31226	6.82857	7.70648	7.45168	7.46317	7.50513
A5YPB6	PDHA1	PDHA1		A5YPB6_HUMAN Unreviewed; 261 AA.	Homo sapiens (Human).	Eukaryota; Metazoa; Chordata; Craniata; Vertebrata; Euteleostomi;Mammalia; Eutheria; Euarchontoglires; Primates; Haplorrhini;Catarrhini; Hominidae; Homo.	9606		9.77662	9.4734	9.56598	9.27504	9.67195	9.08293	9.53533	9.37302	9.07108	6.84157	8.89651	9.24706	9.44293	8.67438	9.32012	9.25824	8.94894	9.40407	9.30672
B4DPH9		cDNA FLJ55895, highly similar to Ras-related protein Rab-7		B4DPH9_HUMAN Unreviewed; 193 AA.	Homo sapiens (Human).	Eukaryota; Metazoa; Chordata; Craniata; Vertebrata; Euteleostomi;Mammalia; Eutheria; Euarchontoglires; Primates; Haplorrhini;Catarrhini; Hominidae; Homo.	9606		8.99417	9.13384	9.01552	8.83628	8.97573	8.68334	8.74418	8.83043	8.70309	7.53835	8.52682	8.44817	8.87222	9.18607	8.91775	9.15445	8.50377	8.97698	8.71275
H0YJ56	NDRG2	Protein NDRG2		H0YJ56_HUMAN Unreviewed; 139 AA.	Homo sapiens (Human).	Eukaryota; Metazoa; Chordata; Craniata; Vertebrata; Euteleostomi;Mammalia; Eutheria; Euarchontoglires; Primates; Haplorrhini;Catarrhini; Hominidae; Homo.	9606		8.31453	8.45065	7.9057	8.27045	7.59271	7.79794	8.30159	7.88058	7.60266	7.63063	7.84788	6.87007	8.18968	8.16506	8.10838	7.86157	7.13102	7.98744	8.27584
Q96EQ7	hCG_2010942	HCG2010942		Q96EQ7_HUMAN Unreviewed; 67 AA.	Homo sapiens (Human).	Eukaryota; Metazoa; Chordata; Craniata; Vertebrata; Euteleostomi;Mammalia; Eutheria; Euarchontoglires; Primates; Haplorrhini;Catarrhini; Hominidae; Homo.	9606		7.80673	8.11219	8.42073	7.65682	7.58837	7.56949	8.41204	8.04744	7.347	6.24788	8.0896	7.49696	7.92205	7.75881	7.65361	6.82499	7.31075	6.77123	6.57883
H7BYN4	KIF23	Kinesin-like protein		H7BYN4_HUMAN Unreviewed; 952 AA.	Homo sapiens (Human).	Eukaryota; Metazoa; Chordata; Craniata; Vertebrata; Euteleostomi;Mammalia; Eutheria; Euarchontoglires; Primates; Haplorrhini;Catarrhini; Hominidae; Homo.	9606		6.03724	7.68484	6.50787	7.05014		6.90023	6.59784		6.58081	7.30854	6.73119	5.83065	6.52777	6.45151	6.40169		6.63244	7.02297	6.44978
H7BXK7	SERPINB8	Serpin B8		H7BXK7_HUMAN Unreviewed; 189 AA.	Homo sapiens (Human).	Eukaryota; Metazoa; Chordata; Craniata; Vertebrata; Euteleostomi;Mammalia; Eutheria; Euarchontoglires; Primates; Haplorrhini;Catarrhini; Hominidae; Homo.	9606		8.21394	7.91594	7.7312	7.54448	7.51295	7.55969	7.72632	7.88542	7.81473		7.90544	7.74689	7.54773	8.49566	7.79643	8.02722	8.06184	7.66659	8.34286
D6RCD3	MGAT4D	Alpha-1,3-mannosyl-glycoprotein 4-beta-N-acetylglucosaminyltransferase-like protein MGAT4D		D6RCD3_HUMAN Unreviewed; 166 AA.	Homo sapiens (Human).	Eukaryota; Metazoa; Chordata; Craniata; Vertebrata; Euteleostomi;Mammalia; Eutheria; Euarchontoglires; Primates; Haplorrhini;Catarrhini; Hominidae; Homo.	9606		6.92197	8.072	6.48982	7.21737	6.68267	6.312	6.29976	6.46492	7.21677		6.1192		6.36849	7.3888	7.11068	5.8664	6.91173	6.7323	6.77872
A0A024R732	SNTB2	Syntrophin, beta 2 (Dystrophin-associated protein A1, 59kDa, basic component 2), isoform CRA_a		A0A024R732_HUMAN Unreviewed; 540 AA.	Homo sapiens (Human).	Eukaryota; Metazoa; Chordata; Craniata; Vertebrata; Euteleostomi;Mammalia; Eutheria; Euarchontoglires; Primates; Haplorrhini;Catarrhini; Hominidae; Homo.	9606	hsa:6645	7.86423	7.56572	7.64879	7.47312		7.33657	7.75053		7.03877			7.15668	7.0689		7.56515		7.39084	7.66008
Q58I18	ATP1B3	Sodium/potassium-transporting ATPase subunit beta		Q58I18_HUMAN Unreviewed; 137 AA.	Homo sapiens (Human).	Eukaryota; Metazoa; Chordata; Craniata; Vertebrata; Euteleostomi;Mammalia; Eutheria; Euarchontoglires; Primates; Haplorrhini;Catarrhini; Hominidae; Homo.	9606		7.62616	7.64921	7.48418	6.87199	7.60278	7.98613	7.45445	7.55892	7.1238	6.84002	7.37416	7.53269	7.86603	8.8547	7.99273	7.3077	7.97157	7.69456	7.15591
B7Z709		cDNA FLJ50250, highly similar to Structural maintenance of chromosome 1-like 1 protein		B7Z709_HUMAN Unreviewed; 516 AA.	Homo sapiens (Human).	Eukaryota; Metazoa; Chordata; Craniata; Vertebrata; Euteleostomi;Mammalia; Eutheria; Euarchontoglires; Primates; Haplorrhini;Catarrhini; Hominidae; Homo.	9606														6.68645				6.94071	6.81334
Q6ZN61		cDNA FLJ16401 fis, clone UTERU2004299		Q6ZN61_HUMAN Unreviewed; 160 AA.	Homo sapiens (Human).	Eukaryota; Metazoa; Chordata; Craniata; Vertebrata; Euteleostomi;Mammalia; Eutheria; Euarchontoglires; Primates; Haplorrhini;Catarrhini; Hominidae; Homo.	9606		6.74071	6.68142	6.65334	6.08803	6.55206	6.2532	6.25234	9.3254	6.41763	5.19042	5.78564	6.84955	6.50029	6.68882	6.34271	7.81172	6.95356		7.1309
D6RHH8	RAP1GDS1	Rap1 GTPase-GDP dissociation stimulator 1		D6RHH8_HUMAN Unreviewed; 147 AA.	Homo sapiens (Human).	Eukaryota; Metazoa; Chordata; Craniata; Vertebrata; Euteleostomi;Mammalia; Eutheria; Euarchontoglires; Primates; Haplorrhini;Catarrhini; Hominidae; Homo.	9606		7.11857	7.08857	7.01667	6.42622	6.30527	6.22994	5.83843	7.07351	6.55185	6.24788	6.94775	8.11887	6.88967		6.71654	7.24014	6.42042	6.96026	6.32925
A0A024R159	HSDL2	Hydroxysteroid dehydrogenase like 2, isoform CRA_c		A0A024R159_HUMAN Unreviewed; 345 AA.	Homo sapiens (Human).	Eukaryota; Metazoa; Chordata; Craniata; Vertebrata; Euteleostomi;Mammalia; Eutheria; Euarchontoglires; Primates; Haplorrhini;Catarrhini; Hominidae; Homo.	9606		9.00338	8.68541	8.87924	8.56264	8.9775	8.60184	8.75622	8.72839	8.26699	7.72675	7.80815	8.31691	8.46951	7.69384	8.6209	8.64888	8.25394	8.65999	8.62307
Q6B823		Histone H4		Q6B823_HUMAN Unreviewed; 43 AA.	Homo sapiens (Human).	Eukaryota; Metazoa; Chordata; Craniata; Vertebrata; Euteleostomi;Mammalia; Eutheria; Euarchontoglires; Primates; Haplorrhini;Catarrhini; Hominidae; Homo.	9606		10.2554	10.0579	10.0046	10.1543	9.71713	9.75924	10.0254	9.72804	9.97562	7.25151	9.34942	9.80797	9.69664	8.14887	9.72882	9.61707	9.56827	9.81573	9.75623
F5H579	CARS2	Probable cysteine--tRNA ligase, mitochondrial		F5H579_HUMAN Unreviewed; 181 AA.	Homo sapiens (Human).	Eukaryota; Metazoa; Chordata; Craniata; Vertebrata; Euteleostomi;Mammalia; Eutheria; Euarchontoglires; Primates; Haplorrhini;Catarrhini; Hominidae; Homo.	9606		7.14715	7.20108	6.09206	6.91115	7.58061	7.53512	7.85021	6.85403	6.32373	7.02459	5.78986	8.92699	7.07995	6.5653	6.45081	7.50045	6.96831		6.65891
Q8HNQ6	ATP8	ATP synthase protein 8		Q8HNQ6_HUMAN Unreviewed; 68 AA.	Homo sapiens (Human).	Eukaryota; Metazoa; Chordata; Craniata; Vertebrata; Euteleostomi;Mammalia; Eutheria; Euarchontoglires; Primates; Haplorrhini;Catarrhini; Hominidae; Homo.	9606		9.21326	8.98594	8.92285	8.71582	9.06093	7.87391	8.51227	7.92831	7.42506			8.41351	8.51778		8.44219	8.09987	8.47006	8.33585	8.24857
B4DNK3		cDNA FLJ52127, highly similar to Multisynthetase complex auxiliary component p43		B4DNK3_HUMAN Unreviewed; 269 AA.	Homo sapiens (Human).	Eukaryota; Metazoa; Chordata; Craniata; Vertebrata; Euteleostomi;Mammalia; Eutheria; Euarchontoglires; Primates; Haplorrhini;Catarrhini; Hominidae; Homo.	9606	hsa:9255	8.95545	8.65776	8.68953	8.1716	8.65652	8.69101	8.77899	8.0475	8.63849	7.76747	8.24847	7.87777	8.52596	8.44382	8.39123	8.37989	8.07635	8.61172	8.92398
E9PNA1	B3GAT3	Galactosylgalactosylxylosylprotein 3-beta-glucuronosyltransferase 3		E9PNA1_HUMAN Unreviewed; 223 AA.	Homo sapiens (Human).	Eukaryota; Metazoa; Chordata; Craniata; Vertebrata; Euteleostomi;Mammalia; Eutheria; Euarchontoglires; Primates; Haplorrhini;Catarrhini; Hominidae; Homo.	9606		6.05217	6.44338	7.02546	6.5674	6.40408	7.49058	7.16375	6.46492	5.84505		6.96364		6.89371	6.98798	6.54274	7.12481	6.90079	6.21485	6.77872
Q96EX5	FKBP9	Peptidyl-prolyl cis-trans isomerase FKBP9		FKBP9_HUMAN Reviewed; 570 AA.	Homo sapiens (Human).	Eukaryota; Metazoa; Chordata; Craniata; Vertebrata; Euteleostomi;Mammalia; Eutheria; Euarchontoglires; Primates; Haplorrhini;Catarrhini; Hominidae; Homo.	9606	hsa:11328	8.25134	7.86131	8.10157	7.45154	7.22862	7.96575	8.04694	7.4361	7.34781	7.69336	7.87827	7.05152	7.6314	7.05389	7.67034	7.23073	8.25036	7.49764	7.89919
E9PDB0	WDR49	WD repeat-containing protein 49		E9PDB0_HUMAN Unreviewed; 518 AA.	Homo sapiens (Human).	Eukaryota; Metazoa; Chordata; Craniata; Vertebrata; Euteleostomi;Mammalia; Eutheria; Euarchontoglires; Primates; Haplorrhini;Catarrhini; Hominidae; Homo.	9606		6.75996	7.68484	6.50787	7.05014		6.90023	6.59784		6.58081	7.30854	6.73119	5.83065	6.52777	6.45151	6.40169		6.63244	7.02297	6.44978
A0A059RZW9	ND5	NADH-ubiquinone oxidoreductase chain 5		A0A059RZW9_HUMAN Unreviewed; 603 AA.	Homo sapiens (Human).	Eukaryota; Metazoa; Chordata; Craniata; Vertebrata; Euteleostomi;Mammalia; Eutheria; Euarchontoglires; Primates; Haplorrhini;Catarrhini; Hominidae; Homo.	9606		8.63972	8.62301	8.55085	8.2928	8.5898	7.40181	8.59602	8.21382	8.21037		7.8543	7.85229	8.5641	8.5311	8.08549	8.46476	6.76411	8.56848	7.98811
Q9UMS5	PHTF1	Putative homeodomain transcription factor 1		PHTF1_HUMAN Reviewed; 762 AA.	Homo sapiens (Human).	Eukaryota; Metazoa; Chordata; Craniata; Vertebrata; Euteleostomi;Mammalia; Eutheria; Euarchontoglires; Primates; Haplorrhini;Catarrhini; Hominidae; Homo.	9606	hsa:10745			8.58595								8.06028		8.64778		8.57037	8.73179	8.80934		8.14087
O60613	2017-09-15	15 kDa selenoprotein		SEP15_HUMAN Reviewed; 162 AA.	Homo sapiens (Human).	Eukaryota; Metazoa; Chordata; Craniata; Vertebrata; Euteleostomi;Mammalia; Eutheria; Euarchontoglires; Primates; Haplorrhini;Catarrhini; Hominidae; Homo.	9606	hsa:9403				6.48473	7.21479	7.09164	7.11021						6.99982		6.54383		6.31365
P17844	DDX5	Probable ATP-dependent RNA helicase DDX5		DDX5_HUMAN Reviewed; 614 AA.	Homo sapiens (Human).	Eukaryota; Metazoa; Chordata; Craniata; Vertebrata; Euteleostomi;Mammalia; Eutheria; Euarchontoglires; Primates; Haplorrhini;Catarrhini; Hominidae; Homo.	9606	hsa:1655	9.08061	8.88341	9.03229	8.69213	9.32012	8.82202	8.94967	8.95132	8.69096		8.49223	8.49034	8.61975	8.67836	8.80227	8.67375	8.64279	8.74534	9.02441
B4DEX8	MAT2A	S-adenosylmethionine synthase		B4DEX8_HUMAN Unreviewed; 362 AA.	Homo sapiens (Human).	Eukaryota; Metazoa; Chordata; Craniata; Vertebrata; Euteleostomi;Mammalia; Eutheria; Euarchontoglires; Primates; Haplorrhini;Catarrhini; Hominidae; Homo.	9606		7.59323	8.07562	7.96297	7.3648	7.6743	8.10803	8.15661	9.32774	7.56226	7.63423	7.76118	7.64321	7.72969	8.23325	7.90051	7.83372	7.71753	7.73702	8.14992
B4DYM1		cDNA FLJ60372, highly similar to Myosin-18A		B4DYM1_HUMAN Unreviewed; 1642 AA.	Homo sapiens (Human).	Eukaryota; Metazoa; Chordata; Craniata; Vertebrata; Euteleostomi;Mammalia; Eutheria; Euarchontoglires; Primates; Haplorrhini;Catarrhini; Hominidae; Homo.	9606		8.42589	8.30842	8.65981	8.17919	8.4678	8.28905	8.56264	8.69016	8.09867	8.17587	7.73788	8.45248	8.29137	8.84623	8.17575	8.32125	7.8617	8.30783	8.72607
A0A0S2Z382	SLC25A10	Solute carrier family 25 member 10 isoform 2		A0A0S2Z382_HUMAN Unreviewed; 287 AA.	Homo sapiens (Human).	Eukaryota; Metazoa; Chordata; Craniata; Vertebrata; Euteleostomi;Mammalia; Eutheria; Euarchontoglires; Primates; Haplorrhini;Catarrhini; Hominidae; Homo.	9606	hsa:1468	7.54296	7.47356	7.01462		7.97591		7.5218	6.99064					7.39722		6.85447	7.23172	6.85891	7.96159
Q6N076	DKFZp686M02159	Mitogen-activated protein kinase		Q6N076_HUMAN Unreviewed; 319 AA.	Homo sapiens (Human).	Eukaryota; Metazoa; Chordata; Craniata; Vertebrata; Euteleostomi;Mammalia; Eutheria; Euarchontoglires; Primates; Haplorrhini;Catarrhini; Hominidae; Homo.	9606		7.351	6.94172	7.15065		6.57721	6.4709	6.94349									6.58546	6.56354	6.99248	7.13356
A0A0C4DGH1	CES4A	Carboxylic ester hydrolase		A0A0C4DGH1_HUMAN Unreviewed; 454 AA.	Homo sapiens (Human).	Eukaryota; Metazoa; Chordata; Craniata; Vertebrata; Euteleostomi;Mammalia; Eutheria; Euarchontoglires; Primates; Haplorrhini;Catarrhini; Hominidae; Homo.	9606		8.8489		8.4878	10.0805	8.62101	9.20454	8.76357		9.51212		9.74678	10.0227			10.0931	8.0765	9.90046	8.86732
B2R9X3		cDNA, FLJ94599, highly similar to Homo sapiens GDP-mannose 4,6-dehydratase (GMDS), mRNA		B2R9X3_HUMAN Unreviewed; 372 AA.	Homo sapiens (Human).	Eukaryota; Metazoa; Chordata; Craniata; Vertebrata; Euteleostomi;Mammalia; Eutheria; Euarchontoglires; Primates; Haplorrhini;Catarrhini; Hominidae; Homo.	9606		8.67238	7.62922	7.55717	7.59278	7.28397	7.62805	7.66477	7.22777	8.65607	7.67972	7.28707	8.92881	7.62304	7.18844	8.209	6.85066	9.93616	7.48414	7.80903
Q13325	IFIT5	Interferon-induced protein with tetratricopeptide repeats 5		IFIT5_HUMAN Reviewed; 482 AA.	Homo sapiens (Human).	Eukaryota; Metazoa; Chordata; Craniata; Vertebrata; Euteleostomi;Mammalia; Eutheria; Euarchontoglires; Primates; Haplorrhini;Catarrhini; Hominidae; Homo.	9606	hsa:24138	7.58801	8.3702	6.99978	7.87687	8.20641	7.76107	7.81626	7.67495	7.42612	7.75072	7.15303	8.07519	7.87848	8.22138	7.85568	7.00709	7.30595	7.93145	8.32759
A0A087WYT3	PTGES3	Prostaglandin E synthase 3		A0A087WYT3_HUMAN Unreviewed; 164 AA.	Homo sapiens (Human).	Eukaryota; Metazoa; Chordata; Craniata; Vertebrata; Euteleostomi;Mammalia; Eutheria; Euarchontoglires; Primates; Haplorrhini;Catarrhini; Hominidae; Homo.	9606		9.1378	9.05886	9.06235	8.70843	9.0371	8.62394	8.84594	8.72436	8.51291	8.02526	8.60584	8.33858	8.75987	9.37834	8.70931	8.81916	8.44649	8.7889	9.02319
E9PRB9	SPCS2	Signal peptidase complex subunit 2		E9PRB9_HUMAN Unreviewed; 87 AA.	Homo sapiens (Human).	Eukaryota; Metazoa; Chordata; Craniata; Vertebrata; Euteleostomi;Mammalia; Eutheria; Euarchontoglires; Primates; Haplorrhini;Catarrhini; Hominidae; Homo.	9606		8.43736	8.09468	8.23713	7.29884	7.8247	7.78576		7.51314				7.90401	7.94418		7.49907		8.42652
Q9UMZ3	PTPRQ	Phosphatidylinositol phosphatase PTPRQ		PTPRQ_HUMAN Reviewed; 2332 AA.	Homo sapiens (Human).	Eukaryota; Metazoa; Chordata; Craniata; Vertebrata; Euteleostomi;Mammalia; Eutheria; Euarchontoglires; Primates; Haplorrhini;Catarrhini; Hominidae; Homo.	9606		6.97789	7.50567	6.09206	7.05014	6.89132	8.30785	7.85021	7.25609	6.32373	7.30854	7.57775	8.92699	7.07995	6.45151	6.45081	7.94243	6.96831	7.02297	6.65891
A0A087X1J5	SAMD11	Sterile alpha motif domain-containing protein 11		A0A087X1J5_HUMAN Unreviewed; 619 AA.	Homo sapiens (Human).	Eukaryota; Metazoa; Chordata; Craniata; Vertebrata; Euteleostomi;Mammalia; Eutheria; Euarchontoglires; Primates; Haplorrhini;Catarrhini; Hominidae; Homo.	9606																		7.69596
A0A024R3M0	SRPR	Signal recognition particle receptor ('docking protein'), isoform CRA_a		A0A024R3M0_HUMAN Unreviewed; 414 AA.	Homo sapiens (Human).	Eukaryota; Metazoa; Chordata; Craniata; Vertebrata; Euteleostomi;Mammalia; Eutheria; Euarchontoglires; Primates; Haplorrhini;Catarrhini; Hominidae; Homo.	9606		7.92097	8.02713	7.83618	8.01048	7.13049	7.59202	8.06602	7.71687	7.55798	7.73401	7.99034	6.54016	6.58708	6.45151	7.97282	6.42804	7.17824	7.75271	7.12408
A0A0P0C1B5	COX2	Cytochrome c oxidase subunit 2		A0A0P0C1B5_HUMAN Unreviewed; 227 AA.	Homo sapiens (Human).	Eukaryota; Metazoa; Chordata; Craniata; Vertebrata; Euteleostomi;Mammalia; Eutheria; Euarchontoglires; Primates; Haplorrhini;Catarrhini; Hominidae; Homo.	9606		9.6975	9.36005	9.5413	9.36252	9.38794	9.07744	9.37304	9.13776	8.92485	7.61161	9.13282	9.03408	9.28737	8.65135	9.37915	9.42103	8.85741	9.57788	9.28446
Q9Y2X7	GIT1	ARF GTPase-activating protein GIT1		GIT1_HUMAN Reviewed; 761 AA.	Homo sapiens (Human).	Eukaryota; Metazoa; Chordata; Craniata; Vertebrata; Euteleostomi;Mammalia; Eutheria; Euarchontoglires; Primates; Haplorrhini;Catarrhini; Hominidae; Homo.	9606	hsa:28964	7.90934	7.61639	7.33238		7.31604		7.57557	7.1531	6.50974		6.53908		7.14853	6.71668	6.55526	6.53838	5.9842	8.067	8.01227
Q8IUM6	WNT4	Protein Wnt		Q8IUM6_HUMAN Unreviewed; 351 AA.	Homo sapiens (Human).	Eukaryota; Metazoa; Chordata; Craniata; Vertebrata; Euteleostomi;Mammalia; Eutheria; Euarchontoglires; Primates; Haplorrhini;Catarrhini; Hominidae; Homo.	9606		7.94445	7.44813	7.84751	8.12517	8.1207	8.61626	7.58479	8.19457	8.57428	7.68846	8.33157	8.15801	7.41395	8.21102	7.63487	7.43471	7.86735	6.98507	7.90164
G3V4S9	NDRG2	Protein NDRG2		G3V4S9_HUMAN Unreviewed; 300 AA.	Homo sapiens (Human).	Eukaryota; Metazoa; Chordata; Craniata; Vertebrata; Euteleostomi;Mammalia; Eutheria; Euarchontoglires; Primates; Haplorrhini;Catarrhini; Hominidae; Homo.	9606		8.74633	8.7646	8.34537	8.5081	8.37637	7.47623	8.56048	7.9124			8.22887		8.43259	8.90775	8.40139	8.41108	7.37689	8.38546	8.75371
B3KU67		cDNA FLJ39264 fis, clone OCBBF2009603, highly similar to Staphylococcal nuclease domain-containing protein 1		B3KU67_HUMAN Unreviewed; 900 AA.	Homo sapiens (Human).	Eukaryota; Metazoa; Chordata; Craniata; Vertebrata; Euteleostomi;Mammalia; Eutheria; Euarchontoglires; Primates; Haplorrhini;Catarrhini; Hominidae; Homo.	9606		8.56698	8.31899	8.16099	8.16395	8.41106	8.31413	8.17775	8.16809	6.58081	7.30854	8.18853	7.54219	8.14135	8.98998	8.01645	8.54512	8.25055	8.53644	8.72273
B4E1L6		cDNA FLJ56936, highly similar to Vitamin K-dependent protein S		B4E1L6_HUMAN Unreviewed; 426 AA.	Homo sapiens (Human).	Eukaryota; Metazoa; Chordata; Craniata; Vertebrata; Euteleostomi;Mammalia; Eutheria; Euarchontoglires; Primates; Haplorrhini;Catarrhini; Hominidae; Homo.	9606		7.92434		6.96871	6.40002	7.00806	8.25234	7.11777	8.07222	7.09732	5.30222	7.35218	6.31362	6.67525	7.15072	7.12103	7.88911	7.92279	7.91466	7.80791
B8ZZT4	VAMP8	Vesicle-associated membrane protein 8		B8ZZT4_HUMAN Unreviewed; 99 AA.	Homo sapiens (Human).	Eukaryota; Metazoa; Chordata; Craniata; Vertebrata; Euteleostomi;Mammalia; Eutheria; Euarchontoglires; Primates; Haplorrhini;Catarrhini; Hominidae; Homo.	9606		7.2485	7.98214	6.09206	6.92484	7.48187	6.58339	6.59784	6.73294	8.16482	7.30854	8.02418	5.83065	7.79297	5.90562	7.27986	6.39983	7.10997	7.30226	8.09751
A0A024R1G6	APOL3	Apolipoprotein L, 3, isoform CRA_a		A0A024R1G6_HUMAN Unreviewed; 331 AA.	Homo sapiens (Human).	Eukaryota; Metazoa; Chordata; Craniata; Vertebrata; Euteleostomi;Mammalia; Eutheria; Euarchontoglires; Primates; Haplorrhini;Catarrhini; Hominidae; Homo.	9606		8.94886	7.49947	7.32271	8.81121	7.5575	7.8949	8.57758	7.91746	6.92737	5.43647	8.67021	8.57914	8.92633	9.08067	8.14772	9.16356	7.31362	9.02444	6.92376
A0A0S2Z4K6	TGFBI	Transforming growth factor beta-induced 68kDa isoform 2		A0A0S2Z4K6_HUMAN Unreviewed; 521 AA.	Homo sapiens (Human).	Eukaryota; Metazoa; Chordata; Craniata; Vertebrata; Euteleostomi;Mammalia; Eutheria; Euarchontoglires; Primates; Haplorrhini;Catarrhini; Hominidae; Homo.	9606		12.1212	11.9657	11.9878	12.0289	12.017	12.2062	11.7389	12.0078	11.8973	10.7298	11.6703	12.0778	11.7891	11.4868	12.037	11.5059	12.0352	11.4343	11.8078
H3BN72	COX4I1	Cytochrome c oxidase subunit 4 isoform 1, mitochondrial		H3BN72_HUMAN Unreviewed; 126 AA.	Homo sapiens (Human).	Eukaryota; Metazoa; Chordata; Craniata; Vertebrata; Euteleostomi;Mammalia; Eutheria; Euarchontoglires; Primates; Haplorrhini;Catarrhini; Hominidae; Homo.	9606		10.0939	9.81931	9.87749	9.76321	10.1429	9.56468	9.49731	9.79457	9.06933	8.28793	9.30875	9.10044	9.51723	8.74048	9.49522	9.37497	9.08532	9.54713	9.43624
J3QL02	CNDP2	Cytosolic non-specific dipeptidase		J3QL02_HUMAN Unreviewed; 138 AA.	Homo sapiens (Human).	Eukaryota; Metazoa; Chordata; Craniata; Vertebrata; Euteleostomi;Mammalia; Eutheria; Euarchontoglires; Primates; Haplorrhini;Catarrhini; Hominidae; Homo.	9606		9.27176	9.07667	8.91758	8.47533	9.11438	8.4862	9.03721	8.56504	8.50534		8.85818	8.53379	8.96842	9.42117	8.75	8.79035	8.55622	9.07978	9.18005
V9HW40	HEL-S-25	Epididymis secretory protein Li 25		V9HW40_HUMAN Unreviewed; 277 AA.	Homo sapiens (Human).	Eukaryota; Metazoa; Chordata; Craniata; Vertebrata; Euteleostomi;Mammalia; Eutheria; Euarchontoglires; Primates; Haplorrhini;Catarrhini; Hominidae; Homo.	9606	hsa:874	8.97061	8.62121	8.37069	8.29244	8.67186	8.41336	8.56865	8.05328	7.96562		8.39632	8.1819	8.25823	8.80502	8.35762	8.49475	8.25255	8.48403	8.90496
H0Y6Y8	MRPL43	39S ribosomal protein L43, mitochondrial		H0Y6Y8_HUMAN Unreviewed; 169 AA.	Homo sapiens (Human).	Eukaryota; Metazoa; Chordata; Craniata; Vertebrata; Euteleostomi;Mammalia; Eutheria; Euarchontoglires; Primates; Haplorrhini;Catarrhini; Hominidae; Homo.	9606		8.12648	7.65045	7.60534	7.29198	7.85387	7.4726	8.14943	7.55357	7.46521	6.51285	7.62009	7.44177	7.38813	7.07835	7.10138	7.61964	7.39034	8.15254	7.80157
Q9H319		Mutant desmin		Q9H319_HUMAN Unreviewed; 470 AA.	Homo sapiens (Human).	Eukaryota; Metazoa; Chordata; Craniata; Vertebrata; Euteleostomi;Mammalia; Eutheria; Euarchontoglires; Primates; Haplorrhini;Catarrhini; Hominidae; Homo.	9606		10.0926	10.198	10.0456	9.36484	9.80637	9.9233	10.1375	9.68614	9.64422		9.99259	9.55316	9.57013	9.69123	9.61413	9.89886	9.83926	9.89186	9.79641
Q2VF42	G6PD	Glucose-6-phosphate 1-dehydrogenase		Q2VF42_HUMAN Unreviewed; 475 AA.	Homo sapiens (Human).	Eukaryota; Metazoa; Chordata; Craniata; Vertebrata; Euteleostomi;Mammalia; Eutheria; Euarchontoglires; Primates; Haplorrhini;Catarrhini; Hominidae; Homo.	9606		9.01354	9.03272	8.69942	8.65428	8.74937	8.57631	8.57702	8.53971	8.3281		7.98355	8.17845	8.65462	8.9381	8.54938	8.65933	8.33744	9.07882	8.60741
B7Z7I4		cDNA FLJ54568, highly similar to T-complex protein 1 subunit eta		B7Z7I4_HUMAN Unreviewed; 443 AA.	Homo sapiens (Human).	Eukaryota; Metazoa; Chordata; Craniata; Vertebrata; Euteleostomi;Mammalia; Eutheria; Euarchontoglires; Primates; Haplorrhini;Catarrhini; Hominidae; Homo.	9606		9.47997	9.41173	9.06725	8.82711	9.38268	8.63249	9.19131	8.89051	8.48103	8.42501	8.7384	8.31316	9.26738	8.97153	8.64348	9.31659	8.48184	9.40432	9.3865
F5H5I6	GRSF1	G-rich sequence factor 1		F5H5I6_HUMAN Unreviewed; 424 AA.	Homo sapiens (Human).	Eukaryota; Metazoa; Chordata; Craniata; Vertebrata; Euteleostomi;Mammalia; Eutheria; Euarchontoglires; Primates; Haplorrhini;Catarrhini; Hominidae; Homo.	9606																		8.67276
O00399	DCTN6	Dynactin subunit 6		DCTN6_HUMAN Reviewed; 190 AA.	Homo sapiens (Human).	Eukaryota; Metazoa; Chordata; Craniata; Vertebrata; Euteleostomi;Mammalia; Eutheria; Euarchontoglires; Primates; Haplorrhini;Catarrhini; Hominidae; Homo.	9606	hsa:10671	7.06082	6.70177	7.01597	7.28379	7.75006	7.42775	7.37717	7.58393	7.01175	5.79836		6.3536	7.65491	8.16247	7.28217	7.24621	7.84654	7.47119	7.68275
Q6IAM0	EIF3G	Eukaryotic translation initiation factor 3 subunit G		Q6IAM0_HUMAN Unreviewed; 320 AA.	Homo sapiens (Human).	Eukaryota; Metazoa; Chordata; Craniata; Vertebrata; Euteleostomi;Mammalia; Eutheria; Euarchontoglires; Primates; Haplorrhini;Catarrhini; Hominidae; Homo.	9606		8.61627	7.74405	7.8827	7.4156	7.7821	8.18862	8.07769	7.51233	7.70016	7.04965	6.47474	8.94036	6.86137	7.93089	7.8382	7.93307	8.40986	7.60242	7.66042
Q7LDL9	OPTN	Optineurin		OPTN_HUMAN Reviewed; 577 AA.	Homo sapiens (Human).	Eukaryota; Metazoa; Chordata; Craniata; Vertebrata; Euteleostomi;Mammalia; Eutheria; Euarchontoglires; Primates; Haplorrhini;Catarrhini; Hominidae; Homo.	9606	hsa:10133	8.01014	7.81348	6.98996	6.74761	7.53887	6.6826		7.0411	6.64688		6.30739		7.32585	6.85599	7.00541	7.50758	7.16994	7.03394	7.72503
P10721	KIT	Mast/stem cell growth factor receptor Kit		KIT_HUMAN Reviewed; 976 AA.	Homo sapiens (Human).	Eukaryota; Metazoa; Chordata; Craniata; Vertebrata; Euteleostomi;Mammalia; Eutheria; Euarchontoglires; Primates; Haplorrhini;Catarrhini; Hominidae; Homo.	9606	hsa:3815	8.02486	7.76159	7.78329	7.5706	7.26515	7.55947	7.95731	7.60574	7.65764		7.54419	7.29549	7.46949		7.52295	7.13963	7.37112	7.92363	7.67302
B3KPB9	EIF3L	Eukaryotic translation initiation factor 3 subunit L		B3KPB9_HUMAN Unreviewed; 607 AA.	Homo sapiens (Human).	Eukaryota; Metazoa; Chordata; Craniata; Vertebrata; Euteleostomi;Mammalia; Eutheria; Euarchontoglires; Primates; Haplorrhini;Catarrhini; Hominidae; Homo.	9606		8.66393	8.5907	8.36744	8.1827	8.52563	8.48929	8.26491	7.61723	9.50874		7.46309	7.03316	8.17639	8.21172	8.46406	8.51544	7.40778	8.32174	8.72436
B7Z6F7		cDNA FLJ61705, highly similar to Symplekin		B7Z6F7_HUMAN Unreviewed; 1274 AA.	Homo sapiens (Human).	Eukaryota; Metazoa; Chordata; Craniata; Vertebrata; Euteleostomi;Mammalia; Eutheria; Euarchontoglires; Primates; Haplorrhini;Catarrhini; Hominidae; Homo.	9606		8.0211	7.78657	7.79639	7.03401	7.64381	7.84705	6.87405	7.8052	6.5459	7.73659	6.271	6.26613	7.08324	7.90751	9.2289	7.53412	7.02699	7.56324	8.12854
H0YKZ7	ANXA2	Annexin		H0YKZ7_HUMAN Unreviewed; 119 AA.	Homo sapiens (Human).	Eukaryota; Metazoa; Chordata; Craniata; Vertebrata; Euteleostomi;Mammalia; Eutheria; Euarchontoglires; Primates; Haplorrhini;Catarrhini; Hominidae; Homo.	9606		9.66575	9.48183	9.29973	8.90987	9.29876	9.24618	9.46925	9.31151	8.90306	7.01689	9.27121	9.36705	9.15334	8.71885	9.10926	9.38621	9.29868	9.33211	9.39381
A8K787		cDNA FLJ75273, highly similar to Homo sapiens solute carrier family 25 (mitochondrial carrier		A8K787_HUMAN Unreviewed; 298 AA.	Homo sapiens (Human).	Eukaryota; Metazoa; Chordata; Craniata; Vertebrata; Euteleostomi;Mammalia; Eutheria; Euarchontoglires; Primates; Haplorrhini;Catarrhini; Hominidae; Homo.	9606		10.3125	10.1986	10.0595	9.97265	10.1636	9.75553	9.95105	9.98613	9.78216	7.97623	9.60978	9.71139	9.9433	9.23771	9.86698	9.89495	9.57152	10.0684	9.7484
Q6NSA2	ZNF326	DBIRD complex subunit ZNF326		ZN326_HUMAN Reviewed; 582 AA.	Homo sapiens (Human).	Eukaryota; Metazoa; Chordata; Craniata; Vertebrata; Euteleostomi;Mammalia; Eutheria; Euarchontoglires; Primates; Haplorrhini;Catarrhini; Hominidae; Homo.	9606	hsa:284695																	7.12883
B4DV00		Protein arginine N-methyltransferase 5		B4DV00_HUMAN Unreviewed; 531 AA.	Homo sapiens (Human).	Eukaryota; Metazoa; Chordata; Craniata; Vertebrata; Euteleostomi;Mammalia; Eutheria; Euarchontoglires; Primates; Haplorrhini;Catarrhini; Hominidae; Homo.	9606		8.97375	8.69545	8.75896	8.57794	8.67669	8.39213	8.81645	8.34952	6.82622		7.12566	8.08706	8.78636	7.92036	8.67419	8.87704	6.6298	8.62351	8.88224
B7Z3X3		cDNA FLJ56097, highly similar to Homo sapiens dystrobrevin, alpha (DTNA), transcript variant 2, mRNA		B7Z3X3_HUMAN Unreviewed; 433 AA.	Homo sapiens (Human).	Eukaryota; Metazoa; Chordata; Craniata; Vertebrata; Euteleostomi;Mammalia; Eutheria; Euarchontoglires; Primates; Haplorrhini;Catarrhini; Hominidae; Homo.	9606			7.86828	7.63123	7.81708	7.07766	7.35131	7.69137	7.38364	6.28268	5.30222	6.85343	7.33112	6.47128		6.47936	6.78491	7.78091	7.03884	6.96639
A8K5M0		cDNA FLJ78346, highly similar to Homo sapiens 3-hydroxybutyrate dehydrogenase, type 2, mRNA		A8K5M0_HUMAN Unreviewed; 173 AA.	Homo sapiens (Human).	Eukaryota; Metazoa; Chordata; Craniata; Vertebrata; Euteleostomi;Mammalia; Eutheria; Euarchontoglires; Primates; Haplorrhini;Catarrhini; Hominidae; Homo.	9606		8.90759	8.42751	8.5486	8.00295	8.18376	8.26064	8.37813	7.69905	7.7561	8.43552	8.40468	6.22269	8.23444	9.03842	8.22209	8.61751	8.24856	8.46175	9.04149
I6PZI4	COII	Cytochrome c oxidase subunit 2		I6PZI4_HUMAN Unreviewed; 227 AA.	Homo sapiens (Human).	Eukaryota; Metazoa; Chordata; Craniata; Vertebrata; Euteleostomi;Mammalia; Eutheria; Euarchontoglires; Primates; Haplorrhini;Catarrhini; Hominidae; Homo.	9606		9.85663	9.65404	9.60852	9.3896	9.60491	9.18281	9.59712	9.38661	9.18315	7.61161	9.29024	9.31587	9.57194	8.88157	9.6008	9.66022	9.14932	9.78802	9.49655
P23588	EIF4B	Eukaryotic translation initiation factor 4B		IF4B_HUMAN Reviewed; 611 AA.	Homo sapiens (Human).	Eukaryota; Metazoa; Chordata; Craniata; Vertebrata; Euteleostomi;Mammalia; Eutheria; Euarchontoglires; Primates; Haplorrhini;Catarrhini; Hominidae; Homo.	9606	hsa:1975	9.06289	8.61475	8.71131	8.49108	8.58314	8.74812	8.99788	8.67132	8.52189		8.04943	8.19027	8.45804	8.2545	8.66281	7.6949	8.27035	8.29678	8.84101
B5BU15	SFRS6	Splicing factor arginine/serine-rich 6		B5BU15_HUMAN Unreviewed; 135 AA.	Homo sapiens (Human).	Eukaryota; Metazoa; Chordata; Craniata; Vertebrata; Euteleostomi;Mammalia; Eutheria; Euarchontoglires; Primates; Haplorrhini;Catarrhini; Hominidae; Homo.	9606		7.58095	7.33725	6.2264	8.04772	7.4999	7.4647	7.24014	7.03315	7.23537	5.44186	7.38035	7.61937	6.19665	8.00334	8.30074	6.09988	7.26839	7.90615	7.58681
A0A140VJE0		Testicular tissue protein Li 14		A0A140VJE0_HUMAN Unreviewed; 345 AA.	Homo sapiens (Human).	Eukaryota; Metazoa; Chordata; Craniata; Vertebrata; Euteleostomi;Mammalia; Eutheria; Euarchontoglires; Primates; Haplorrhini;Catarrhini; Hominidae; Homo.	9606		8.82609	8.45531	8.34217	8.55161	8.35226	8.5771	8.56391	8.68106	8.68349	6.05525	8.51816	8.1183	7.97287	9.10066	8.40188	8.59143	8.64288	8.46522	8.52531
B4F4P6	AQP1	Aquaporin 1		B4F4P6_HUMAN Unreviewed; 269 AA.	Homo sapiens (Human).	Eukaryota; Metazoa; Chordata; Craniata; Vertebrata; Euteleostomi;Mammalia; Eutheria; Euarchontoglires; Primates; Haplorrhini;Catarrhini; Hominidae; Homo.	9606		9.53312	8.97234	9.0257	9.09904	9.25885	9.06188	8.99057	8.94124	9.3274	8.44232	8.74876	9.13795	9.2399	8.70929	9.33883	9.41933	8.84557	9.45039	9.37401
M1VPF9	KIF5B-RET(NM_020975)_K22	KIF5B-RET(NM_020975)_K22R12 fusion protein		M1VPF9_HUMAN Unreviewed; 1215 AA.	Homo sapiens (Human).	Eukaryota; Metazoa; Chordata; Craniata; Vertebrata; Euteleostomi;Mammalia; Eutheria; Euarchontoglires; Primates; Haplorrhini;Catarrhini; Hominidae; Homo.	9606		8.19318	8.41207	8.79783	7.05793	8.67809	6.70364	7.51126	7.25385	6.94465		6.86897	7.24448	8.63521	8.49817	7.34371	7.43461	7.37935	8.46586	8.90831
B4DNG0	OLFML3	Olfactomedin-like protein 3		B4DNG0_HUMAN Unreviewed; 345 AA.	Homo sapiens (Human).	Eukaryota; Metazoa; Chordata; Craniata; Vertebrata; Euteleostomi;Mammalia; Eutheria; Euarchontoglires; Primates; Haplorrhini;Catarrhini; Hominidae; Homo.	9606		9.50442	9.31391	9.47968	9.38737	9.34269	9.42253	9.50977	9.20875	9.54572	8.70802	9.40737	9.5426	9.51002	9.03324	9.18884	9.34156	9.48409	9.15439	9.84402
G3V295	PSMA6	Proteasome subunit alpha type		G3V295_HUMAN Unreviewed; 203 AA.	Homo sapiens (Human).	Eukaryota; Metazoa; Chordata; Craniata; Vertebrata; Euteleostomi;Mammalia; Eutheria; Euarchontoglires; Primates; Haplorrhini;Catarrhini; Hominidae; Homo.	9606		9.01266	8.91649	8.73771	8.56669	8.95001	7.27054	8.78262	8.32475	8.33705		8.45756	7.85383	8.79191	9.15086	7.79722	8.8258	7.80751	8.75798	9.02425
A8K8B2		cDNA FLJ78127, highly similar to Homo sapiens SFRS protein kinase 1 (SRPK1), mRNA		A8K8B2_HUMAN Unreviewed; 655 AA.	Homo sapiens (Human).	Eukaryota; Metazoa; Chordata; Craniata; Vertebrata; Euteleostomi;Mammalia; Eutheria; Euarchontoglires; Primates; Haplorrhini;Catarrhini; Hominidae; Homo.	9606																		6.85421		6.6842
B4DV99		cDNA FLJ59441, highly similar to Thyroid hormone receptor-associated proteincomplex 100 kDa component		B4DV99_HUMAN Unreviewed; 821 AA.	Homo sapiens (Human).	Eukaryota; Metazoa; Chordata; Craniata; Vertebrata; Euteleostomi;Mammalia; Eutheria; Euarchontoglires; Primates; Haplorrhini;Catarrhini; Hominidae; Homo.	9606		8.98126	7.45699	6.50879	6.18977	6.96976	6.76282	6.78292	7.38364	7.61276	5.30222	8.35809	7.33112	5.98762	6.29171	6.65641	6.95795	7.18243	6.21098
B4DP27		cDNA FLJ52153, highly similar to Transmembrane emp24 domain-containing protein 2		B4DP27_HUMAN Unreviewed; 169 AA.	Homo sapiens (Human).	Eukaryota; Metazoa; Chordata; Craniata; Vertebrata; Euteleostomi;Mammalia; Eutheria; Euarchontoglires; Primates; Haplorrhini;Catarrhini; Hominidae; Homo.	9606		9.0636	9.00156	8.98305	8.77677	9.02779	8.74732	9.23464	9.02311	8.80898	6.29451	8.46318	8.81789	8.70326	8.06896	8.80709	8.65835	8.63442	9.08276	9.03261
Q86SZ9		Full-length cDNA clone CS0DJ006YA22 of T cells (Jurkat cell line) of Homo sapiens (human)		Q86SZ9_HUMAN Unreviewed; 174 AA.	Homo sapiens (Human).	Eukaryota; Metazoa; Chordata; Craniata; Vertebrata; Euteleostomi;Mammalia; Eutheria; Euarchontoglires; Primates; Haplorrhini;Catarrhini; Hominidae; Homo.	9606		9.32395	9.01873	8.94107	8.70105	8.80081	8.95475	9.49093	9.49258	8.8773	8.07902	8.56824	8.81907	8.94531	9.09909	9.01798	8.73482	9.00654	8.92184	9.21796
B3KQW3		Glucosylceramidase		B3KQW3_HUMAN Unreviewed; 330 AA.	Homo sapiens (Human).	Eukaryota; Metazoa; Chordata; Craniata; Vertebrata; Euteleostomi;Mammalia; Eutheria; Euarchontoglires; Primates; Haplorrhini;Catarrhini; Hominidae; Homo.	9606		6.66133		6.52205	6.70492	6.72093	5.53471	7.01784	5.33131		7.87096	7.45366	7.55798	5.35763	8.84918	6.69104	5.55838	7.3477	6.48915	6.30559
B4DXF1		cDNA FLJ57223		B4DXF1_HUMAN Unreviewed; 156 AA.	Homo sapiens (Human).	Eukaryota; Metazoa; Chordata; Craniata; Vertebrata; Euteleostomi;Mammalia; Eutheria; Euarchontoglires; Primates; Haplorrhini;Catarrhini; Hominidae; Homo.	9606		8.11815	8.10383	7.99778	7.51715	7.9322	7.61775	7.84753	7.45865	7.29416	7.69406	8.02677	7.25418	8.00887	8.25903	7.85583	8.07452	7.80799	8.18877	8.21207
A7E2E5	PDE3B	Phosphodiesterase		A7E2E5_HUMAN Unreviewed; 1112 AA.	Homo sapiens (Human).	Eukaryota; Metazoa; Chordata; Craniata; Vertebrata; Euteleostomi;Mammalia; Eutheria; Euarchontoglires; Primates; Haplorrhini;Catarrhini; Hominidae; Homo.	9606	hsa:5140	6.62535	6.80698	7.19243	9.60173	6.55487	8.83247	6.41806	8.42377	8.58349	6.63496	8.84551		6.7493	7.17466	6.71	6.40065	6.41552	6.35433	7.43243
C9J0S9	HSPD1	60 kDa heat shock protein, mitochondrial		C9J0S9_HUMAN Unreviewed; 58 AA.	Homo sapiens (Human).	Eukaryota; Metazoa; Chordata; Craniata; Vertebrata; Euteleostomi;Mammalia; Eutheria; Euarchontoglires; Primates; Haplorrhini;Catarrhini; Hominidae; Homo.	9606		7.94154	9.14907	6.52412	7.17999	8.57225	7.70952	7.8951	7.15308	5.85205	7.54714	5.78687	6.73229	8.73415	8.14978	7.25232	7.93392	9.07431	8.87723	8.03488
F8VWU0	DCN	Decorin		F8VWU0_HUMAN Unreviewed; 179 AA.	Homo sapiens (Human).	Eukaryota; Metazoa; Chordata; Craniata; Vertebrata; Euteleostomi;Mammalia; Eutheria; Euarchontoglires; Primates; Haplorrhini;Catarrhini; Hominidae; Homo.	9606		7.81464	8.78355	8.18594	8.44956	8.55614	7.95016	8.18139	7.99552	6.69145		8.42156	7.11265	7.47268	8.7353	7.38799	7.98871	8.63747	7.69535	8.08943
Q5TCU8	TPM2	Tropomyosin beta chain		Q5TCU8_HUMAN Unreviewed; 322 AA.	Homo sapiens (Human).	Eukaryota; Metazoa; Chordata; Craniata; Vertebrata; Euteleostomi;Mammalia; Eutheria; Euarchontoglires; Primates; Haplorrhini;Catarrhini; Hominidae; Homo.	9606		9.68845	9.49654	9.47604	9.05132	9.76438	9.39905	9.62082	9.33897	9.20105		9.34225	9.01539	9.39917	9.57463	9.07764	9.35195	8.85275	9.43394	9.89158
B4DWC4		Chloride intracellular channel protein		B4DWC4_HUMAN Unreviewed; 245 AA.	Homo sapiens (Human).	Eukaryota; Metazoa; Chordata; Craniata; Vertebrata; Euteleostomi;Mammalia; Eutheria; Euarchontoglires; Primates; Haplorrhini;Catarrhini; Hominidae; Homo.	9606		7.11933	8.3747	6.50787	7.05014	8.38566	6.90023	6.79656	8.21073	6.58081	7.30854	8.01408	5.83065	7.90262	8.70457	7.54606		6.63244	8.30872	8.92701
C9JKR2	ALB	Albumin, isoform CRA_k		C9JKR2_HUMAN Unreviewed; 417 AA.	Homo sapiens (Human).	Eukaryota; Metazoa; Chordata; Craniata; Vertebrata; Euteleostomi;Mammalia; Eutheria; Euarchontoglires; Primates; Haplorrhini;Catarrhini; Hominidae; Homo.	9606		10.9286	10.4962	10.7032	10.8058	10.4926	10.8169	11.0292	10.5459	10.9685	9.62269	11.0605	10.7574	10.4626	10.8533	10.6836	10.0902	10.9589	10.678	10.56
O43684	BUB3	Mitotic checkpoint protein BUB3		BUB3_HUMAN Reviewed; 328 AA.	Homo sapiens (Human).	Eukaryota; Metazoa; Chordata; Craniata; Vertebrata; Euteleostomi;Mammalia; Eutheria; Euarchontoglires; Primates; Haplorrhini;Catarrhini; Hominidae; Homo.	9606	hsa:9184	7.98737	7.29091		7.49511		7.58953		7.67186	7.40709					7.40861	7.71679		7.33545		8.37899
P27816	MAP4	Microtubule-associated protein 4		MAP4_HUMAN Reviewed; 1152 AA.	Homo sapiens (Human).	Eukaryota; Metazoa; Chordata; Craniata; Vertebrata; Euteleostomi;Mammalia; Eutheria; Euarchontoglires; Primates; Haplorrhini;Catarrhini; Hominidae; Homo.	9606	hsa:4134	8.5097	8.29091	8.23112	7.29584	8.33752	7.55491			7.24232		7.87954		8.28818	8.24387	7.55511	8.66884	8.01093	8.21305	8.24171
H0YJC0	PSMC6	26S protease regulatory subunit 10B		H0YJC0_HUMAN Unreviewed; 262 AA.	Homo sapiens (Human).	Eukaryota; Metazoa; Chordata; Craniata; Vertebrata; Euteleostomi;Mammalia; Eutheria; Euarchontoglires; Primates; Haplorrhini;Catarrhini; Hominidae; Homo.	9606		8.60787	8.61625	8.51709	6.84498	8.39026	7.60793	7.867	7.19886	7.10496	6.54891	7.75462	7.11881	8.32452	8.52434	7.9057	8.42573	8.21068	8.3504	8.53187
Q8N618	MYO1D	MYO1D protein		Q8N618_HUMAN Unreviewed; 163 AA.	Homo sapiens (Human).	Eukaryota; Metazoa; Chordata; Craniata; Vertebrata; Euteleostomi;Mammalia; Eutheria; Euarchontoglires; Primates; Haplorrhini;Catarrhini; Hominidae; Homo.	9606	hsa:4642	8.30877	7.59754	8.30181	7.59026	7.61112	7.39627	7.57342	7.09328	6.92338	6.49634	7.55393	7.0707	7.70086	8.37544	7.26507	7.37302	7.87956	7.50266	7.89704
Q8WW76	FGA	FGA protein		Q8WW76_HUMAN Unreviewed; 218 AA.	Homo sapiens (Human).	Eukaryota; Metazoa; Chordata; Craniata; Vertebrata; Euteleostomi;Mammalia; Eutheria; Euarchontoglires; Primates; Haplorrhini;Catarrhini; Hominidae; Homo.	9606		8.88254	8.76539	8.53763	8.70431	8.59321	9.04961	8.86171	9.00138	8.89506	7.05735	8.3428	9.10072	9.10674	8.5051	8.55173	8.25533	8.875	8.91015	8.93265
F8VRZ4	TUBA1A	Tubulin alpha-1A chain		F8VRZ4_HUMAN Unreviewed; 112 AA.	Homo sapiens (Human).	Eukaryota; Metazoa; Chordata; Craniata; Vertebrata; Euteleostomi;Mammalia; Eutheria; Euarchontoglires; Primates; Haplorrhini;Catarrhini; Hominidae; Homo.	9606		9.66871	9.67586	9.68824	9.28011	9.76499	9.38681	9.36989	9.36529	9.30079	6.96628	9.38345	9.29212	9.51066	9.45094	9.34706	9.42283	9.60098	9.5482	9.62844
Q15274	QPRT	Nicotinate-nucleotide pyrophosphorylase [carboxylating]		NADC_HUMAN Reviewed; 297 AA.	Homo sapiens (Human).	Eukaryota; Metazoa; Chordata; Craniata; Vertebrata; Euteleostomi;Mammalia; Eutheria; Euarchontoglires; Primates; Haplorrhini;Catarrhini; Hominidae; Homo.	9606	hsa:23475	8.31854	7.14734	8.37495	8.08627	8.61802	6.57179	8.55241	8.20506					7.64347	8.62609	8.39631	8.41339	7.13367	8.61493	8.29936
H0Y746	MMS19	MMS19 nucleotide excision repair protein homolog		H0Y746_HUMAN Unreviewed; 598 AA.	Homo sapiens (Human).	Eukaryota; Metazoa; Chordata; Craniata; Vertebrata; Euteleostomi;Mammalia; Eutheria; Euarchontoglires; Primates; Haplorrhini;Catarrhini; Hominidae; Homo.	9606										7.08725			7.89539					7.43331
A0A059RQE3	ND5	NADH-ubiquinone oxidoreductase chain 5		A0A059RQE3_HUMAN Unreviewed; 603 AA.	Homo sapiens (Human).	Eukaryota; Metazoa; Chordata; Craniata; Vertebrata; Euteleostomi;Mammalia; Eutheria; Euarchontoglires; Primates; Haplorrhini;Catarrhini; Hominidae; Homo.	9606		8.63972	8.62301	8.55085	8.2928	8.5898	7.40181	8.59602	8.21382	8.21037		7.8543	7.85229	8.5641	8.5311	8.08549	8.46476	6.76411	8.56848	7.98811
P11488	GNAT1	Guanine nucleotide-binding protein G(t) subunit alpha-1		GNAT1_HUMAN Reviewed; 350 AA.	Homo sapiens (Human).	Eukaryota; Metazoa; Chordata; Craniata; Vertebrata; Euteleostomi;Mammalia; Eutheria; Euarchontoglires; Primates; Haplorrhini;Catarrhini; Hominidae; Homo.	9606	hsa:2779		8.27523		7.64951			8.5503	7.93194			8.3184			8.47876		7.62102	7.14086	7.82635	8.28719
D3DT02	EPB41L4A	Erythrocyte membrane protein band 4.1 like 4A, isoform CRA_a		D3DT02_HUMAN Unreviewed; 580 AA.	Homo sapiens (Human).	Eukaryota; Metazoa; Chordata; Craniata; Vertebrata; Euteleostomi;Mammalia; Eutheria; Euarchontoglires; Primates; Haplorrhini;Catarrhini; Hominidae; Homo.	9606							9.35476										8.92878	9.7346
B9EJB8	COL12A1	Collagen, type XII, alpha 1		B9EJB8_HUMAN Unreviewed; 1899 AA.	Homo sapiens (Human).	Eukaryota; Metazoa; Chordata; Craniata; Vertebrata; Euteleostomi;Mammalia; Eutheria; Euarchontoglires; Primates; Haplorrhini;Catarrhini; Hominidae; Homo.	9606		10.0584	9.4686	9.77179	10.5073	9.74222	10.4426	9.86232	10.4089	10.6564	8.85071	10.1151	10.2991	10.1491	9.11385	10.2435	9.80508	10.5009	9.35776	10.2461
Q9H5Y7	SLITRK6	SLIT and NTRK-like protein 6		SLIK6_HUMAN Reviewed; 841 AA.	Homo sapiens (Human).	Eukaryota; Metazoa; Chordata; Craniata; Vertebrata; Euteleostomi;Mammalia; Eutheria; Euarchontoglires; Primates; Haplorrhini;Catarrhini; Hominidae; Homo.	9606	hsa:84189	6.75767																7.60631
Q96EB3	EEF1A1	EEF1A1 protein		Q96EB3_HUMAN Unreviewed; 161 AA.	Homo sapiens (Human).	Eukaryota; Metazoa; Chordata; Craniata; Vertebrata; Euteleostomi;Mammalia; Eutheria; Euarchontoglires; Primates; Haplorrhini;Catarrhini; Hominidae; Homo.	9606		9.83927	9.85481	9.89665	9.45894	9.90984	9.53152	9.54408	9.71293	9.59383	8.13798	9.44124	9.2829	9.57262	9.58989	9.53141	9.74016	9.29813	9.77507	9.83962
Q53EM5		Transketolase		Q53EM5_HUMAN Unreviewed; 623 AA.	Homo sapiens (Human).	Eukaryota; Metazoa; Chordata; Craniata; Vertebrata; Euteleostomi;Mammalia; Eutheria; Euarchontoglires; Primates; Haplorrhini;Catarrhini; Hominidae; Homo.	9606		10.9803	10.6123	10.7097	10.4107	10.708	10.6262	10.6032	10.5192	10.4034	9.75509	10.4862	10.2283	10.5019	11.0787	10.321	10.6843	10.3879	10.6367	10.8909
Q5CZ94	DKFZp781M0386	Putative uncharacterized protein DKFZp781M0386		Q5CZ94_HUMAN Unreviewed; 234 AA.	Homo sapiens (Human).	Eukaryota; Metazoa; Chordata; Craniata; Vertebrata; Euteleostomi;Mammalia; Eutheria; Euarchontoglires; Primates; Haplorrhini;Catarrhini; Hominidae; Homo.	9606		10.1757	9.98096	10.2543	10.3082	10.3342	10.1798	10.3521	10.214	10.4424	9.35307	10.2013	10.11	10.0564	10.0823	10.2643	10.3179	10.3599	10.1759	10.3925
A8K7Q2	HSPA8	Heat shock cognate 71 kDa protein		A8K7Q2_HUMAN Unreviewed; 410 AA.	Homo sapiens (Human).	Eukaryota; Metazoa; Chordata; Craniata; Vertebrata; Euteleostomi;Mammalia; Eutheria; Euarchontoglires; Primates; Haplorrhini;Catarrhini; Hominidae; Homo.	9606		9.93678	9.63339	9.65447	9.51388	9.72848	9.44854	9.60356	9.40018	9.37061	8.25604	9.5335	9.24551	9.50974	9.60903	9.41714	9.31899	9.17423	9.62647	9.71885
Q9UDQ6	ICA1	Putative uncharacterized protein ICA1		Q9UDQ6_HUMAN Unreviewed; 39 AA.	Homo sapiens (Human).	Eukaryota; Metazoa; Chordata; Craniata; Vertebrata; Euteleostomi;Mammalia; Eutheria; Euarchontoglires; Primates; Haplorrhini;Catarrhini; Hominidae; Homo.	9606		7.61531	7.16942	7.15831	7.40302	7.51945	7.6193	7.17214	7.89634	8.10616	7.96867	7.31457	7.95478	7.44413	7.1762	7.91871	7.19742	7.26603	7.33638	7.57879
Q9H8N9		cDNA FLJ13353 fis, clone OVARC1002182, weakly similar to BETA-TRCP (BETA-TRANSDUCIN REPEAT-CONTAINING PROTEIN)		Q9H8N9_HUMAN Unreviewed; 367 AA.	Homo sapiens (Human).	Eukaryota; Metazoa; Chordata; Craniata; Vertebrata; Euteleostomi;Mammalia; Eutheria; Euarchontoglires; Primates; Haplorrhini;Catarrhini; Hominidae; Homo.	9606	hsa:57590	7.44098	7.49785	7.50335	6.71736	7.63841	6.71471	5.64736	6.61677	6.45438	6.41973	6.32574	6.63908	7.10673	6.53902	6.65823	6.76095	6.35914	6.97366	7.56844
Q658I8	DKFZp566C0746	Putative uncharacterized protein DKFZp566C0746		Q658I8_HUMAN Unreviewed; 46 AA.	Homo sapiens (Human).	Eukaryota; Metazoa; Chordata; Craniata; Vertebrata; Euteleostomi;Mammalia; Eutheria; Euarchontoglires; Primates; Haplorrhini;Catarrhini; Hominidae; Homo.	9606		8.77526	9.07301	8.70663	8.15908	8.94139	8.13031	8.29393	8.12741	7.59596	7.49257	7.92889	8.93406	8.67359	8.3423	8.13835	8.42514	7.73187	8.62384	8.16654
Q53YK7	PRNP	Major prion protein		Q53YK7_HUMAN Unreviewed; 253 AA.	Homo sapiens (Human).	Eukaryota; Metazoa; Chordata; Craniata; Vertebrata; Euteleostomi;Mammalia; Eutheria; Euarchontoglires; Primates; Haplorrhini;Catarrhini; Hominidae; Homo.	9606	hsa:5621																	6.37076	6.84523	6.95932
E5RHS5	EIF3E	Eukaryotic translation initiation factor 3 subunit E		E5RHS5_HUMAN Unreviewed; 226 AA.	Homo sapiens (Human).	Eukaryota; Metazoa; Chordata; Craniata; Vertebrata; Euteleostomi;Mammalia; Eutheria; Euarchontoglires; Primates; Haplorrhini;Catarrhini; Hominidae; Homo.	9606		8.40716	8.0068	7.94407	6.98113	7.76987	9.23334	7.01244	6.98203	6.83359		7.65343	6.81665	7.84619	7.82896	8.17121	7.64991	7.78152	8.07249	8.18623
A8KAP3		cDNA FLJ78483, highly similar to Homo sapiens elongation factor Tu GTP binding domain containing 2 (EFTUD2), mRNA		A8KAP3_HUMAN Unreviewed; 972 AA.	Homo sapiens (Human).	Eukaryota; Metazoa; Chordata; Craniata; Vertebrata; Euteleostomi;Mammalia; Eutheria; Euarchontoglires; Primates; Haplorrhini;Catarrhini; Hominidae; Homo.	9606		8.58933	8.27807	8.52823	8.01326	7.60474	8.23085	8.15408	7.90096	7.42591	6.72259	7.5958	7.34054	7.81873	7.789	8.10731	8.32612	6.87978	7.60081	8.39716
Q9Y3E2	BOLA1	BolA-like protein 1		BOLA1_HUMAN Reviewed; 137 AA.	Homo sapiens (Human).	Eukaryota; Metazoa; Chordata; Craniata; Vertebrata; Euteleostomi;Mammalia; Eutheria; Euarchontoglires; Primates; Haplorrhini;Catarrhini; Hominidae; Homo.	9606	hsa:51027	7.05705	6.7546	7.35066	7.00983	7.51077	6.624	7.8458	7.0291	7.60349	7.24419	7.66463	8.9292	7.22907	7.28252	7.1991	7.2393	7.21309	7.73302	6.88222
B4DFL1		Dihydrolipoyl dehydrogenase		B4DFL1_HUMAN Unreviewed; 459 AA.	Homo sapiens (Human).	Eukaryota; Metazoa; Chordata; Craniata; Vertebrata; Euteleostomi;Mammalia; Eutheria; Euarchontoglires; Primates; Haplorrhini;Catarrhini; Hominidae; Homo.	9606		9.93221	9.86302	9.82244	9.58801	10.02	9.79279	9.5665	9.74527	9.7342	8.2804	9.10447	9.20954	9.72059	8.87403	9.43214	9.54572	9.16215	9.74566	9.57024
C9JYY9	NUDT5	ADP-sugar pyrophosphatase		C9JYY9_HUMAN Unreviewed; 97 AA.	Homo sapiens (Human).	Eukaryota; Metazoa; Chordata; Craniata; Vertebrata; Euteleostomi;Mammalia; Eutheria; Euarchontoglires; Primates; Haplorrhini;Catarrhini; Hominidae; Homo.	9606		6.49093	6.41943	5.99913	6.47006	6.70563	6.49877	6.71265	9.3254	6.73342	5.19042	6.69449	6.84955	6.22726	8.18117		6.40004	6.48752	6.63685	7.9546
B0QYN0	PARVG	Gamma-parvin		B0QYN0_HUMAN Unreviewed; 30 AA.	Homo sapiens (Human).	Eukaryota; Metazoa; Chordata; Craniata; Vertebrata; Euteleostomi;Mammalia; Eutheria; Euarchontoglires; Primates; Haplorrhini;Catarrhini; Hominidae; Homo.	9606		7.03556	5.95664			6.56666	6.89373	7.89613	6.68303	6.10435		8.19015	6.91233	6.75249	8.5109	7.40972	6.10722	6.35574	6.17413	6.69962
F5H4B6	ALDH16A1	Aldehyde dehydrogenase family 16 member A1		F5H4B6_HUMAN Unreviewed; 639 AA.	Homo sapiens (Human).	Eukaryota; Metazoa; Chordata; Craniata; Vertebrata; Euteleostomi;Mammalia; Eutheria; Euarchontoglires; Primates; Haplorrhini;Catarrhini; Hominidae; Homo.	9606		8.10438	7.54867	7.53355	7.93891	7.59626	7.94288	8.33468	7.61848	7.75909	7.5462	7.33871	7.75768	7.8351	7.31943	7.65757	7.95821	7.68126	7.96586	8.29003
E9PPA0	CHID1	Chitinase domain-containing protein 1		E9PPA0_HUMAN Unreviewed; 224 AA.	Homo sapiens (Human).	Eukaryota; Metazoa; Chordata; Craniata; Vertebrata; Euteleostomi;Mammalia; Eutheria; Euarchontoglires; Primates; Haplorrhini;Catarrhini; Hominidae; Homo.	9606			7.36715	7.71983								7.21928		7.51679				6.64277		7.69778
D6RGZ3	ARHGEF28	Rho guanine nucleotide exchange factor 28		D6RGZ3_HUMAN Unreviewed; 651 AA.	Homo sapiens (Human).	Eukaryota; Metazoa; Chordata; Craniata; Vertebrata; Euteleostomi;Mammalia; Eutheria; Euarchontoglires; Primates; Haplorrhini;Catarrhini; Hominidae; Homo.	9606																		7.59248
O60812	HNRNPCL1	Heterogeneous nuclear ribonucleoprotein C-like 1		HNRC1_HUMAN Reviewed; 293 AA.	Homo sapiens (Human).	Eukaryota; Metazoa; Chordata; Craniata; Vertebrata; Euteleostomi;Mammalia; Eutheria; Euarchontoglires; Primates; Haplorrhini;Catarrhini; Hominidae; Homo.	9606	hsa:343069	9.10874	9.01267	9.00672	8.63694	8.81346	8.41877	9.01649	8.8358	8.55458		8.71509	8.38673	8.72867	7.80376	8.78895	8.79059	8.2532	8.50714	8.99885
Q6PIL8	IGK@	IGK@ protein		Q6PIL8_HUMAN Unreviewed; 236 AA.	Homo sapiens (Human).	Eukaryota; Metazoa; Chordata; Craniata; Vertebrata; Euteleostomi;Mammalia; Eutheria; Euarchontoglires; Primates; Haplorrhini;Catarrhini; Hominidae; Homo.	9606		10.2959	10.1271	10.3358	10.111	10.2834	10.4697	10.5454	10.3564	10.3325	8.63888	10.1711	10.0726	10.3869	10.7153	10.158	10.5347	10.2556	10.1733	10.2436
P05141	SLC25A5	ADP/ATP translocase 2		ADT2_HUMAN Reviewed; 298 AA.	Homo sapiens (Human).	Eukaryota; Metazoa; Chordata; Craniata; Vertebrata; Euteleostomi;Mammalia; Eutheria; Euarchontoglires; Primates; Haplorrhini;Catarrhini; Hominidae; Homo.	9606	hsa:292	10.2392	10.2529	10.1501	10.1107	10.0985	9.89888	9.95375	9.97764	9.81583	7.94193	9.68956	9.81171	9.94629	9.29763	9.90196	9.96189	9.61495	10.1464	9.79936
H3BMV9	COG4	Conserved oligomeric Golgi complex subunit 4		H3BMV9_HUMAN Unreviewed; 193 AA.	Homo sapiens (Human).	Eukaryota; Metazoa; Chordata; Craniata; Vertebrata; Euteleostomi;Mammalia; Eutheria; Euarchontoglires; Primates; Haplorrhini;Catarrhini; Hominidae; Homo.	9606		7.15981		7.05208	6.47633	6.53636	7.0771	6.89048	6.62149	7.01194	6.78458	7.22896		7.00011	7.77953	7.22853	7.10355	6.63603	6.86931	8.01233
H0YDL5	RAB2A	Ras-related protein Rab-2A		H0YDL5_HUMAN Unreviewed; 69 AA.	Homo sapiens (Human).	Eukaryota; Metazoa; Chordata; Craniata; Vertebrata; Euteleostomi;Mammalia; Eutheria; Euarchontoglires; Primates; Haplorrhini;Catarrhini; Hominidae; Homo.	9606		6.98665	6.69222	7.54297	9.21798	7.68941	6.98719	6.7892	6.57895	7.79615	5.19042	6.05678		6.41889	5.84686	6.00332	6.95684	7.40004	6.91933	6.45557
Q71S06		Beta spectrin IV		Q71S06_HUMAN Unreviewed; 2002 AA.	Homo sapiens (Human).	Eukaryota; Metazoa; Chordata; Craniata; Vertebrata; Euteleostomi;Mammalia; Eutheria; Euarchontoglires; Primates; Haplorrhini;Catarrhini; Hominidae; Homo.	9606		9.0846	8.71946	8.7118	8.59935	8.97594	8.73247	8.63948	8.50458	8.36846		8.48195	8.38864	8.64139	8.42829	8.53661	8.5531	8.56351	8.51751	8.8836
B4DPK2		cDNA FLJ59729, highly similar to DnaJ homolog subfamily C member 11		B4DPK2_HUMAN Unreviewed; 521 AA.	Homo sapiens (Human).	Eukaryota; Metazoa; Chordata; Craniata; Vertebrata; Euteleostomi;Mammalia; Eutheria; Euarchontoglires; Primates; Haplorrhini;Catarrhini; Hominidae; Homo.	9606		8.36093	8.18692	7.98088	8.03848	8.55159	7.90307	8.3433	8.1436	7.17924		7.2547	7.94696	8.06589		8.09052	8.83588	7.30008	8.28352	8.85794
B4DVR4		cDNA FLJ60912, highly similar to Vinexin		B4DVR4_HUMAN Unreviewed; 385 AA.	Homo sapiens (Human).	Eukaryota; Metazoa; Chordata; Craniata; Vertebrata; Euteleostomi;Mammalia; Eutheria; Euarchontoglires; Primates; Haplorrhini;Catarrhini; Hominidae; Homo.	9606		8.76464	8.91312	8.75199	8.62452	8.62512	8.54513	8.58649	8.53675	8.57482	7.61084	8.17725	7.91269	8.44432	8.42362	8.19912	8.28031	8.63106	8.56887	8.78353
A8CGI1	M-RIP	Myosin phosphatase-Rho interacting protein		A8CGI1_HUMAN Unreviewed; 178 AA.	Homo sapiens (Human).	Eukaryota; Metazoa; Chordata; Craniata; Vertebrata; Euteleostomi;Mammalia; Eutheria; Euarchontoglires; Primates; Haplorrhini;Catarrhini; Hominidae; Homo.	9606		7.2897	7.46627	7.3964	6.6348	7.37685	7.28968	7.25744	6.70943	6.67768	6.41973	6.78989	6.97537	7.28178		6.71376	7.12	6.97116	7.22699	6.99253
Q5TD07	NQO2	Ribosyldihydronicotinamide dehydrogenase [quinone]		Q5TD07_HUMAN Unreviewed; 193 AA.	Homo sapiens (Human).	Eukaryota; Metazoa; Chordata; Craniata; Vertebrata; Euteleostomi;Mammalia; Eutheria; Euarchontoglires; Primates; Haplorrhini;Catarrhini; Hominidae; Homo.	9606		8.83169	9.20709	9.15644	8.02937	9.20298	8.55671	8.60349	7.99855	8.52733		7.62437	8.00305		9.17139	8.49473		7.92261	8.79309	8.98736
X2D4T8	cox2	Cytochrome c oxidase subunit 2		X2D4T8_HUMAN Unreviewed; 181 AA.	Homo sapiens (Human).	Eukaryota; Metazoa; Chordata; Craniata; Vertebrata; Euteleostomi;Mammalia; Eutheria; Euarchontoglires; Primates; Haplorrhini;Catarrhini; Hominidae; Homo.	9606		9.68324	9.53098	9.47003	9.24217	9.44156	9.04719	9.41985	9.26015	9.02729	7.34069	9.12699	9.35897	9.3915	8.71342	9.44798	9.44008	9.02365	9.58242	9.32776
A0A0A0MS41	SFXN3	Sideroflexin		A0A0A0MS41_HUMAN Unreviewed; 321 AA.	Homo sapiens (Human).	Eukaryota; Metazoa; Chordata; Craniata; Vertebrata; Euteleostomi;Mammalia; Eutheria; Euarchontoglires; Primates; Haplorrhini;Catarrhini; Hominidae; Homo.	9606		8.53858	8.77702	8.31276	8.26206	8.14578	7.19569	8.36683	8.36312	7.3058			7.62553	8.78746		8.02757	8.05229	7.50698	8.73564	7.85502
Q86SV6	GPC4	K-glypican		Q86SV6_HUMAN Unreviewed; 552 AA.	Homo sapiens (Human).	Eukaryota; Metazoa; Chordata; Craniata; Vertebrata; Euteleostomi;Mammalia; Eutheria; Euarchontoglires; Primates; Haplorrhini;Catarrhini; Hominidae; Homo.	9606		7.10003	6.96278	7.27922	8.18721	7.4355	8.50061	7.73288	8.1469	8.31594	5.70509	7.21053	8.21612	7.55531	7.3198	7.88745	7.09736	8.32811	7.58468	6.9697
B3KM75		cDNA FLJ10429 fis, clone NT2RP1000413, highly similar to Nck-associated protein 1		B3KM75_HUMAN Unreviewed; 234 AA.	Homo sapiens (Human).	Eukaryota; Metazoa; Chordata; Craniata; Vertebrata; Euteleostomi;Mammalia; Eutheria; Euarchontoglires; Primates; Haplorrhini;Catarrhini; Hominidae; Homo.	9606		7.69175	8.6824	8.63	8.64422	7.57987	8.21866	6.88775	8.77104	8.06761	7.53135	6.95375	8.38889	6.7872	6.36665	8.12858	6.53351	7.85847	8.1414	8.41695
M0QXB4	COPE	Coatomer protein complex, subunit epsilon, isoform CRA_g		M0QXB4_HUMAN Unreviewed; 331 AA.	Homo sapiens (Human).	Eukaryota; Metazoa; Chordata; Craniata; Vertebrata; Euteleostomi;Mammalia; Eutheria; Euarchontoglires; Primates; Haplorrhini;Catarrhini; Hominidae; Homo.	9606		8.53009	8.17633	8.26363	7.58889	8.04586	8.24991	8.26713	7.40401		7.42177	7.35609	7.3392	8.26292	8.01918	6.61473	7.76168	8.21017	7.8825	8.2168
Q9NT22	EMILIN3	EMILIN-3		EMIL3_HUMAN Reviewed; 766 AA.	Homo sapiens (Human).	Eukaryota; Metazoa; Chordata; Craniata; Vertebrata; Euteleostomi;Mammalia; Eutheria; Euarchontoglires; Primates; Haplorrhini;Catarrhini; Hominidae; Homo.	9606	hsa:90187		7.20108	6.09206	7.05014	7.585	7.53512	7.85021		6.32373	7.30854	6.73119	6.25892	7.07995	6.45151	6.45081	7.50045	6.96831	7.02297	6.65891
A0A0C4DGB6	ALB	Serum albumin		A0A0C4DGB6_HUMAN Unreviewed; 604 AA.	Homo sapiens (Human).	Eukaryota; Metazoa; Chordata; Craniata; Vertebrata; Euteleostomi;Mammalia; Eutheria; Euarchontoglires; Primates; Haplorrhini;Catarrhini; Hominidae; Homo.	9606		11.1074	10.6209	10.8719	10.9793	10.6395	11.0516	11.0821	10.8227	11.1869	9.7602	11.2232	10.886	10.6438	11.0711	10.8545	10.2931	11.16	10.7259	10.71
A0A0J9YWL9	TEX13C	Testis-expressed sequence 13C protein		TX13C_HUMAN Reviewed; 993 AA.	Homo sapiens (Human).	Eukaryota; Metazoa; Chordata; Craniata; Vertebrata; Euteleostomi;Mammalia; Eutheria; Euarchontoglires; Primates; Haplorrhini;Catarrhini; Hominidae; Homo.	9606	hsa:100129520	8.32221	7.77706	8.1512	8.0086	7.82889	7.91187	7.97969	7.82014	8.56502	6.98194	7.2869	7.77574	8.16733	7.39907	7.93671	7.47705	8.76696	7.87234	7.94977
P62736	ACTA2	Actin, aortic smooth muscle		ACTA_HUMAN Reviewed; 377 AA.	Homo sapiens (Human).	Eukaryota; Metazoa; Chordata; Craniata; Vertebrata; Euteleostomi;Mammalia; Eutheria; Euarchontoglires; Primates; Haplorrhini;Catarrhini; Hominidae; Homo.	9606	hsa:59	10.8674	10.8758	10.7099	10.5222	10.8836	10.5375	10.6671	10.5843	10.5506	7.59241	10.7175	10.4543	10.6068	10.8309	10.6145	10.5029	10.4815	10.6516	10.8163
A0A024RBA2	MARS	Methionine-tRNA synthetase, isoform CRA_a		A0A024RBA2_HUMAN Unreviewed; 427 AA.	Homo sapiens (Human).	Eukaryota; Metazoa; Chordata; Craniata; Vertebrata; Euteleostomi;Mammalia; Eutheria; Euarchontoglires; Primates; Haplorrhini;Catarrhini; Hominidae; Homo.	9606		8.8751	8.65423	7.54573	8.36535	8.71637	8.98563	8.4271	7.70377	7.09304	7.7773	5.92056	6.90849	8.01223	6.95504	7.05131	7.34236	7.96617	8.26162	8.67486
H3BP71	RNF40	E3 ubiquitin-protein ligase BRE1B		H3BP71_HUMAN Unreviewed; 961 AA.	Homo sapiens (Human).	Eukaryota; Metazoa; Chordata; Craniata; Vertebrata; Euteleostomi;Mammalia; Eutheria; Euarchontoglires; Primates; Haplorrhini;Catarrhini; Hominidae; Homo.	9606		7.08532	6.8398		7.06374	6.75721	7.5034	6.19202	6.46492	6.63002		6.84364			6.72904	7.89093	6.50434	6.9137	6.66873	6.77872
P61204	ARF3	ADP-ribosylation factor 3		ARF3_HUMAN Reviewed; 181 AA.	Homo sapiens (Human).	Eukaryota; Metazoa; Chordata; Craniata; Vertebrata; Euteleostomi;Mammalia; Eutheria; Euarchontoglires; Primates; Haplorrhini;Catarrhini; Hominidae; Homo.	9606	hsa:377	9.8047	9.77343	9.51642	9.45349	9.60942	9.36829	9.65491	9.49339	9.40563	8.56358	9.27829	9.21277	9.40074	9.73456	9.55314	9.59585	9.39141	9.58413	9.79989
Q53G49		Ribosomal protein L19		Q53G49_HUMAN Unreviewed; 196 AA.	Homo sapiens (Human).	Eukaryota; Metazoa; Chordata; Craniata; Vertebrata; Euteleostomi;Mammalia; Eutheria; Euarchontoglires; Primates; Haplorrhini;Catarrhini; Hominidae; Homo.	9606		8.42482	8.28823	8.87866	8.30987	7.00635	8.86575	8.83148	8.26339	8.15894		7.04308	8.41849	8.65943		8.84979	7.30808	8.50608	8.23928	8.94943
Q6IBC4	NDUFS6	NADH dehydrogenase [ubiquinone] iron-sulfur protein 6, mitochondrial		Q6IBC4_HUMAN Unreviewed; 124 AA.	Homo sapiens (Human).	Eukaryota; Metazoa; Chordata; Craniata; Vertebrata; Euteleostomi;Mammalia; Eutheria; Euarchontoglires; Primates; Haplorrhini;Catarrhini; Hominidae; Homo.	9606	hsa:4726	9.67561	9.00555	9.72388	9.05028	9.61512	9.23052	9.63525	8.7726	8.76611	7.83176	8.49063	9.03067	9.30302	8.84328	9.62834	9.01587	8.83727	9.11331	9.48964
A2RUS2	DENND3	DENN domain-containing protein 3		DEND3_HUMAN Reviewed; 1198 AA.	Homo sapiens (Human).	Eukaryota; Metazoa; Chordata; Craniata; Vertebrata; Euteleostomi;Mammalia; Eutheria; Euarchontoglires; Primates; Haplorrhini;Catarrhini; Hominidae; Homo.	9606	hsa:22898								7.68494	8.78684		8.8487	7.95795					7.2462
Q5SRN1	CDC40	Pre-mRNA-processing factor 17		Q5SRN1_HUMAN Unreviewed; 539 AA.	Homo sapiens (Human).	Eukaryota; Metazoa; Chordata; Craniata; Vertebrata; Euteleostomi;Mammalia; Eutheria; Euarchontoglires; Primates; Haplorrhini;Catarrhini; Hominidae; Homo.	9606		7.71603		7.65049	7.42722				7.62187							7.05235		6.79026	6.87891
J9JIC5	C17orf75	Protein Njmu-R1		J9JIC5_HUMAN Unreviewed; 396 AA.	Homo sapiens (Human).	Eukaryota; Metazoa; Chordata; Craniata; Vertebrata; Euteleostomi;Mammalia; Eutheria; Euarchontoglires; Primates; Haplorrhini;Catarrhini; Hominidae; Homo.	9606		6.87597	6.68502	6.83283					6.5806			6.0738	6.4378	6.34357		6.65581		6.44491		7.63422
M0R1D6	DNAJB1	DnaJ homolog subfamily B member 1		M0R1D6_HUMAN Unreviewed; 91 AA.	Homo sapiens (Human).	Eukaryota; Metazoa; Chordata; Craniata; Vertebrata; Euteleostomi;Mammalia; Eutheria; Euarchontoglires; Primates; Haplorrhini;Catarrhini; Hominidae; Homo.	9606		7.72459		7.2228	6.29988								6.81722	7.06751	7.93783	7.06798	7.45015	6.67944	7.26707	7.73738
G9LDN7	ND5	NADH-ubiquinone oxidoreductase chain 5		G9LDN7_HUMAN Unreviewed; 603 AA.	Homo sapiens (Human).	Eukaryota; Metazoa; Chordata; Craniata; Vertebrata; Euteleostomi;Mammalia; Eutheria; Euarchontoglires; Primates; Haplorrhini;Catarrhini; Hominidae; Homo.	9606		8.63972	8.62301	8.51741	8.24952	8.5898	7.40181	8.55194	8.21382	8.21037		7.8543	7.85229	8.5641	8.5311	8.02206	8.41412	6.76411	8.56848	7.98811
A0A096YCN7	ND5	NADH-ubiquinone oxidoreductase chain 5		A0A096YCN7_HUMAN Unreviewed; 603 AA.	Homo sapiens (Human).	Eukaryota; Metazoa; Chordata; Craniata; Vertebrata; Euteleostomi;Mammalia; Eutheria; Euarchontoglires; Primates; Haplorrhini;Catarrhini; Hominidae; Homo.	9606		8.63972	8.62301	8.55085	8.2928	8.5898	7.40181	8.59602	8.21382	8.21037		7.8543	7.85229	8.5641	8.5311	8.08549	8.46476	6.76411	8.56848	7.98811
H0YL12	ETFA	Electron transfer flavoprotein subunit alpha, mitochondrial		H0YL12_HUMAN Unreviewed; 239 AA.	Homo sapiens (Human).	Eukaryota; Metazoa; Chordata; Craniata; Vertebrata; Euteleostomi;Mammalia; Eutheria; Euarchontoglires; Primates; Haplorrhini;Catarrhini; Hominidae; Homo.	9606		9.02091	9.03303	8.89348	8.56932	9.01315	8.38235	8.82333	8.70903	8.43099	7.71359	8.35835	8.39539	8.86735	9.00838	8.70299	8.85055	8.21432	8.89202	9.21748
Q96C86	DCPS	m7GpppX diphosphatase		DCPS_HUMAN Reviewed; 337 AA.	Homo sapiens (Human).	Eukaryota; Metazoa; Chordata; Craniata; Vertebrata; Euteleostomi;Mammalia; Eutheria; Euarchontoglires; Primates; Haplorrhini;Catarrhini; Hominidae; Homo.	9606	hsa:28960	6.72813	6.24253	6.55278	6.68915	7.13355	6.08714	6.92984	7.52582	8.3636	7.71513	6.49345	5.90739	6.25515	7.04735	6.49992	6.72767	6.30432	7.1822	7.86596
Q6P602	TUBB	TUBB protein		Q6P602_HUMAN Unreviewed; 124 AA.	Homo sapiens (Human).	Eukaryota; Metazoa; Chordata; Craniata; Vertebrata; Euteleostomi;Mammalia; Eutheria; Euarchontoglires; Primates; Haplorrhini;Catarrhini; Hominidae; Homo.	9606		9.38643	9.2124	9.27186	8.95798	9.40177	8.97294	9.09773	8.7921	8.77087	7.98468	9.04932	9.21778	8.94458	9.23267	9.12786	9.02462	9.08926	9.15849	9.46135
Q3KNR6	ST13	Hsc70-interacting protein		Q3KNR6_HUMAN Unreviewed; 211 AA.	Homo sapiens (Human).	Eukaryota; Metazoa; Chordata; Craniata; Vertebrata; Euteleostomi;Mammalia; Eutheria; Euarchontoglires; Primates; Haplorrhini;Catarrhini; Hominidae; Homo.	9606		8.93456	9.03137	8.93489	8.45815	8.92363	8.65009	8.72903	8.44788	8.50129		8.47786	8.39511	8.72963	9.33651	8.6686	8.85135	8.51092	8.81827	9.15194
E9PIR7	TXNRD1	Thioredoxin reductase 1, cytoplasmic		E9PIR7_HUMAN Unreviewed; 482 AA.	Homo sapiens (Human).	Eukaryota; Metazoa; Chordata; Craniata; Vertebrata; Euteleostomi;Mammalia; Eutheria; Euarchontoglires; Primates; Haplorrhini;Catarrhini; Hominidae; Homo.	9606		7.42541	6.80714	8.03536	8.37985	8.93376	7.7081	8.04299	8.60898			7.67683	7.88581	7.4581	8.16259	8.5057		8.054	8.56929	8.87036
Q86UZ8	FZD2	FZD2 protein		Q86UZ8_HUMAN Unreviewed; 641 AA.	Homo sapiens (Human).	Eukaryota; Metazoa; Chordata; Craniata; Vertebrata; Euteleostomi;Mammalia; Eutheria; Euarchontoglires; Primates; Haplorrhini;Catarrhini; Hominidae; Homo.	9606	hsa:2535	7.47457	6.51838	7.15063	7.4839	6.32289	7.19372	7.22261	6.88568	6.43561	5.19042	6.73327	6.82301	6.95214	7.75041	6.44644	7.5417	6.7779	6.76259	7.80224
A0A0K1H1B1	DDX60L	Putative ATP-dependent RNA helicase DDX60		A0A0K1H1B1_HUMAN Unreviewed; 1706 AA.	Homo sapiens (Human).	Eukaryota; Metazoa; Chordata; Craniata; Vertebrata; Euteleostomi;Mammalia; Eutheria; Euarchontoglires; Primates; Haplorrhini;Catarrhini; Hominidae; Homo.	9606		7.11784	7.07311		7.19173	6.73919	6.671	7.12458	7.25256	7.36783	5.30222	6.75256	7.61545	6.00548	6.76807	7.70356	6.33735	7.57817	6.32008
H3BQJ5	NOL3	Nucleolar protein 3		H3BQJ5_HUMAN Unreviewed; 216 AA.	Homo sapiens (Human).	Eukaryota; Metazoa; Chordata; Craniata; Vertebrata; Euteleostomi;Mammalia; Eutheria; Euarchontoglires; Primates; Haplorrhini;Catarrhini; Hominidae; Homo.	9606		8.48086	8.35172		7.87264	8.34749	7.77607	8.09631	7.29161	7.17851	7.94373	7.84533		8.14851	8.43699	7.26199	7.99694	7.74679	8.17256	8.41064
F8W1B7	MMP14	Matrix metalloproteinase-14		F8W1B7_HUMAN Unreviewed; 194 AA.	Homo sapiens (Human).	Eukaryota; Metazoa; Chordata; Craniata; Vertebrata; Euteleostomi;Mammalia; Eutheria; Euarchontoglires; Primates; Haplorrhini;Catarrhini; Hominidae; Homo.	9606		8.08847		8.03645	7.94787	7.93036	6.4562	7.96852	7.70273	6.76132	6.41973	7.5528	7.94304	7.69182	7.62549	8.04165	7.75081	7.51964	7.67519	7.51632
A6YTU4	ND5	NADH-ubiquinone oxidoreductase chain 5		A6YTU4_HUMAN Unreviewed; 603 AA.	Homo sapiens (Human).	Eukaryota; Metazoa; Chordata; Craniata; Vertebrata; Euteleostomi;Mammalia; Eutheria; Euarchontoglires; Primates; Haplorrhini;Catarrhini; Hominidae; Homo.	9606		8.63972	8.62301	8.55085	8.2928	8.5898	7.40181	8.59602	8.21382	8.21037		7.8543	7.85229	8.5641	8.5311	8.08549	8.46476	6.76411	8.56848	7.98811
Q14678	KANK1	KN motif and ankyrin repeat domain-containing protein 1		KANK1_HUMAN Reviewed; 1352 AA.	Homo sapiens (Human).	Eukaryota; Metazoa; Chordata; Craniata; Vertebrata; Euteleostomi;Mammalia; Eutheria; Euarchontoglires; Primates; Haplorrhini;Catarrhini; Hominidae; Homo.	9606	hsa:23189			8.43862														7.82208
Q5VVD0	RPL11	Ribosomal protein L11, isoform CRA_b		Q5VVD0_HUMAN Unreviewed; 178 AA.	Homo sapiens (Human).	Eukaryota; Metazoa; Chordata; Craniata; Vertebrata; Euteleostomi;Mammalia; Eutheria; Euarchontoglires; Primates; Haplorrhini;Catarrhini; Hominidae; Homo.	9606	hsa:6135	8.55045	8.40327	8.16813	6.76483	8.1814	8.13404	8.23263	7.97944	7.2605		8.13767		8.33955	8.39441	8.25351	7.98537	8.33557	8.28179	8.54648
C9J7N5	SERPINI2	Serpin I2		C9J7N5_HUMAN Unreviewed; 206 AA.	Homo sapiens (Human).	Eukaryota; Metazoa; Chordata; Craniata; Vertebrata; Euteleostomi;Mammalia; Eutheria; Euarchontoglires; Primates; Haplorrhini;Catarrhini; Hominidae; Homo.	9606		8.08508	7.87325	7.63029	7.54448	7.51295	7.55969	7.72632	7.77909	7.81473		7.75922	7.74689	7.54773	9.59	7.79643	8.00438	8.06184	7.66659	8.19531
P27695	APEX1	DNA-(apurinic or apyrimidinic site) lyase		APEX1_HUMAN Reviewed; 318 AA.	Homo sapiens (Human).	Eukaryota; Metazoa; Chordata; Craniata; Vertebrata; Euteleostomi;Mammalia; Eutheria; Euarchontoglires; Primates; Haplorrhini;Catarrhini; Hominidae; Homo.	9606	hsa:328	9.23394	8.94895	9.01382	8.59548	8.86877	8.92641	8.78815	8.65486	8.41894	6.41973	8.75731	8.2312	8.93021	9.44128	8.8621	8.86077	8.72087	8.91334	9.16457
B2R657		Annexin		B2R657_HUMAN Unreviewed; 488 AA.	Homo sapiens (Human).	Eukaryota; Metazoa; Chordata; Craniata; Vertebrata; Euteleostomi;Mammalia; Eutheria; Euarchontoglires; Primates; Haplorrhini;Catarrhini; Hominidae; Homo.	9606	hsa:310	9.78611	9.13386	9.50533	8.94072	8.78356	8.66643	9.02547	8.46372	8.64766		8.56759	8.80606	8.86911	7.45166	8.85572	9.03529	9.00974	9.11691	8.73311
B2RA75		cDNA, FLJ94739, highly similar to Homo sapiens cAMP responsive element binding protein 3-like 1 (CREB3L1), mRNA		B2RA75_HUMAN Unreviewed; 519 AA.	Homo sapiens (Human).	Eukaryota; Metazoa; Chordata; Craniata; Vertebrata; Euteleostomi;Mammalia; Eutheria; Euarchontoglires; Primates; Haplorrhini;Catarrhini; Hominidae; Homo.	9606	hsa:90993	6.65252	7.88978	6.82525	7.15416	7.2201	8.40667	6.9883	7.25815	6.69175	5.19042	6.65304	7.47724	7.07519	7.22435	7.36979	6.47566	7.68956	7.91382	6.72676
P11142	HSPA8	Heat shock cognate 71 kDa protein		HSP7C_HUMAN Reviewed; 646 AA.	Homo sapiens (Human).	Eukaryota; Metazoa; Chordata; Craniata; Vertebrata; Euteleostomi;Mammalia; Eutheria; Euarchontoglires; Primates; Haplorrhini;Catarrhini; Hominidae; Homo.	9606	hsa:3312	10.573	10.4178	10.4362	10.1244	10.3308	10.0824	10.2191	10.0157	10.0125	8.54596	10.1482	9.99752	10.1841	10.324	10.1653	10.1602	9.90572	10.2755	10.4447
A0A087WTF0	PTPDC1	Protein tyrosine phosphatase domain-containing protein 1		A0A087WTF0_HUMAN Unreviewed; 808 AA.	Homo sapiens (Human).	Eukaryota; Metazoa; Chordata; Craniata; Vertebrata; Euteleostomi;Mammalia; Eutheria; Euarchontoglires; Primates; Haplorrhini;Catarrhini; Hominidae; Homo.	9606		7.19416	7.86623	6.50787	8.82603	8.60769	6.95936	6.26096	7.14171	6.82124	5.44186	6.85937	5.83065	6.70461	8.23427	5.9446	6.48757	6.92428	8.30711	7.50278
B2R4S9	HIST1H2BE	Histone H2B		B2R4S9_HUMAN Unreviewed; 126 AA.	Homo sapiens (Human).	Eukaryota; Metazoa; Chordata; Craniata; Vertebrata; Euteleostomi;Mammalia; Eutheria; Euarchontoglires; Primates; Haplorrhini;Catarrhini; Hominidae; Homo.	9606	hsa:8339	9.89143	10.1829	10.0802	10.1342	9.9823	10.1406	10.0344	9.88698	10.152	8.14082	9.79419	9.91686	10.0239	7.8235	10.1701	9.87213	9.851	10.0984	10.0088
Q53YY1	AGT	Angiotensinogen (Serine (Or cysteine) proteinase inhibitor, clade A (Alpha-1 antiproteinase, antitrypsin), member 8)		Q53YY1_HUMAN Unreviewed; 485 AA.	Homo sapiens (Human).	Eukaryota; Metazoa; Chordata; Craniata; Vertebrata; Euteleostomi;Mammalia; Eutheria; Euarchontoglires; Primates; Haplorrhini;Catarrhini; Hominidae; Homo.	9606				6.31469	7.72786		7.38836	7.82116		7.92505		6.80954	8.22593	8.03451		7.79717		8.51452	7.79192	7.77161
E5RJL6	RRNAD1	Protein RRNAD1		E5RJL6_HUMAN Unreviewed; 100 AA.	Homo sapiens (Human).	Eukaryota; Metazoa; Chordata; Craniata; Vertebrata; Euteleostomi;Mammalia; Eutheria; Euarchontoglires; Primates; Haplorrhini;Catarrhini; Hominidae; Homo.	9606			8.62091					8.45044	8.30346							8.2585		7.29778		8.27794
Q96RD1	OR6C1	Olfactory receptor 6C1		OR6C1_HUMAN Reviewed; 312 AA.	Homo sapiens (Human).	Eukaryota; Metazoa; Chordata; Craniata; Vertebrata; Euteleostomi;Mammalia; Eutheria; Euarchontoglires; Primates; Haplorrhini;Catarrhini; Hominidae; Homo.	9606	hsa:390321	7.89952	7.86621	7.78724	7.3279	7.77473	8.8216	7.55992	7.22318	7.00945	6.38707		7.26948	7.3354	7.12363	7.27824	7.33921	8.2966	7.43002	8.30708
C9JQS9	PCCB	Propionyl-CoA carboxylase beta chain, mitochondrial		C9JQS9_HUMAN Unreviewed; 559 AA.	Homo sapiens (Human).	Eukaryota; Metazoa; Chordata; Craniata; Vertebrata; Euteleostomi;Mammalia; Eutheria; Euarchontoglires; Primates; Haplorrhini;Catarrhini; Hominidae; Homo.	9606		7.94686	8.00455	7.6555	6.70869	8.16857		7.66734	7.63947				8.00639	8.30929		7.60306	8.0857	7.84979	7.98603	7.51301
P40926	MDH2	Malate dehydrogenase, mitochondrial		MDHM_HUMAN Reviewed; 338 AA.	Homo sapiens (Human).	Eukaryota; Metazoa; Chordata; Craniata; Vertebrata; Euteleostomi;Mammalia; Eutheria; Euarchontoglires; Primates; Haplorrhini;Catarrhini; Hominidae; Homo.	9606	hsa:4191	10.1025	10.0538	9.90249	9.56997	10.1234	9.51003	9.94633	9.65856	9.50891	6.96715	9.56682	9.59222	9.8789	9.99827	9.76614	10.1807	9.47639	10.025	10.1192
K7EKB6	THOP1	Thimet oligopeptidase		K7EKB6_HUMAN Unreviewed; 176 AA.	Homo sapiens (Human).	Eukaryota; Metazoa; Chordata; Craniata; Vertebrata; Euteleostomi;Mammalia; Eutheria; Euarchontoglires; Primates; Haplorrhini;Catarrhini; Hominidae; Homo.	9606		6.33764	6.86242	6.96507	6.16918	7.16525	7.15061	6.2682	6.41222	6.57243	6.63496	6.40418		7.22227	6.82556	6.60799	6.99488	8.00042	6.41661	6.98404
B4E2E5		cDNA FLJ56289, highly similar to Homo sapiens sperm specific antigen 2 (SSFA2), mRNA		B4E2E5_HUMAN Unreviewed; 1084 AA.	Homo sapiens (Human).	Eukaryota; Metazoa; Chordata; Craniata; Vertebrata; Euteleostomi;Mammalia; Eutheria; Euarchontoglires; Primates; Haplorrhini;Catarrhini; Hominidae; Homo.	9606		6.79796	6.76737	6.30397	8.59154	6.38507	7.47973	7.48035	7.94821	7.57231	6.84286	8.05844	8.49141	6.41985	7.54838	7.81236	7.17963	7.52163	8.20921	6.85364
A0A024R012	SIRT5	NAD-dependent protein deacylase sirtuin-5, mitochondrial		A0A024R012_HUMAN Unreviewed; 310 AA.	Homo sapiens (Human).	Eukaryota; Metazoa; Chordata; Craniata; Vertebrata; Euteleostomi;Mammalia; Eutheria; Euarchontoglires; Primates; Haplorrhini;Catarrhini; Hominidae; Homo.	9606	hsa:23408	7.71643	7.28619	7.27068	7.31948	7.68747	6.75037	7.7664	6.73233	6.59246	6.99726	6.38756	6.88049	7.44396	7.47448	7.40186	7.1393	6.81912	7.09705	7.69655
A0A096LPA6	RANBP6	Ran-binding protein 6		A0A096LPA6_HUMAN Unreviewed; 228 AA.	Homo sapiens (Human).	Eukaryota; Metazoa; Chordata; Craniata; Vertebrata; Euteleostomi;Mammalia; Eutheria; Euarchontoglires; Primates; Haplorrhini;Catarrhini; Hominidae; Homo.	9606		7.23619	6.73666	6.47986	6.90228	7.10066	6.96058	6.94614	6.83411	5.85807	6.63496	6.45165	6.65544	6.61363	7.65592	5.96426		6.78276	6.87977	6.81396
E5RJS4	CRISPLD1	Cysteine-rich secretory protein LCCL domain-containing 1		E5RJS4_HUMAN Unreviewed; 105 AA.	Homo sapiens (Human).	Eukaryota; Metazoa; Chordata; Craniata; Vertebrata; Euteleostomi;Mammalia; Eutheria; Euarchontoglires; Primates; Haplorrhini;Catarrhini; Hominidae; Homo.	9606		7.06689	7.60161	6.60357	8.95612	8.06487	9.03006	7.13891	9.2593	8.16311		8.05171	9.19691	6.90979	6.56055	7.02689	6.95891	8.54614	7.11535	6.96265
H7C248	LOXL3	Lysyl oxidase homolog 3		H7C248_HUMAN Unreviewed; 180 AA.	Homo sapiens (Human).	Eukaryota; Metazoa; Chordata; Craniata; Vertebrata; Euteleostomi;Mammalia; Eutheria; Euarchontoglires; Primates; Haplorrhini;Catarrhini; Hominidae; Homo.	9606		7.84689	7.00562	8.6781	8.06597	7.96893	7.88838	8.23211	9.33573	7.93281	5.8941	8.09159	8.57461	7.85141	7.38047	8.07187	6.65641	7.22463	7.98376	7.35369
H0Y7R7	NT5E	5'-nucleotidase		H0Y7R7_HUMAN Unreviewed; 230 AA.	Homo sapiens (Human).	Eukaryota; Metazoa; Chordata; Craniata; Vertebrata; Euteleostomi;Mammalia; Eutheria; Euarchontoglires; Primates; Haplorrhini;Catarrhini; Hominidae; Homo.	9606		7.07722	6.3404	6.93476	7.08159	7.06059	6.47438	6.46189	6.42033	6.74645		6.1165	6.2958	6.28343	6.55684	7.17745	6.32412	6.66808	6.94774	6.57883
V5L8C9	ND5	NADH-ubiquinone oxidoreductase chain 5		V5L8C9_HUMAN Unreviewed; 603 AA.	Homo sapiens (Human).	Eukaryota; Metazoa; Chordata; Craniata; Vertebrata; Euteleostomi;Mammalia; Eutheria; Euarchontoglires; Primates; Haplorrhini;Catarrhini; Hominidae; Homo.	9606		8.63972	8.62301	8.51741	8.24952	8.5898	7.40181	8.55194	8.21382	8.21037		7.8543	7.85229	8.5641	8.5311	8.02206	8.41412	6.76411	8.56848	7.98811
Q16619	CTF1	Cardiotrophin-1		CTF1_HUMAN Reviewed; 201 AA.	Homo sapiens (Human).	Eukaryota; Metazoa; Chordata; Craniata; Vertebrata; Euteleostomi;Mammalia; Eutheria; Euarchontoglires; Primates; Haplorrhini;Catarrhini; Hominidae; Homo.	9606	hsa:1489		7.20108	6.09206	6.3984		7.53512	7.85021	6.85403	6.32373	7.02459	6.75131	8.92699	7.07995	6.22422	6.45081	7.50045	6.96831	6.8254	6.65891
Q96BG6	ACTN4	ACTN4 protein		Q96BG6_HUMAN Unreviewed; 634 AA.	Homo sapiens (Human).	Eukaryota; Metazoa; Chordata; Craniata; Vertebrata; Euteleostomi;Mammalia; Eutheria; Euarchontoglires; Primates; Haplorrhini;Catarrhini; Hominidae; Homo.	9606		10.4642	10.2531	10.2071	10.0509	10.3674	10.1352	10.2586	9.97684	9.91252	8.45196	9.83865	9.78666	10.2072	9.9308	9.98605	10.076	9.91492	10.0774	10.3805
B7Z9E1		cDNA, FLJ78805, moderately similar to Mus musculus enoyl Coenzyme A hydratase domain containing 2 (Echdc2), mRNA		B7Z9E1_HUMAN Unreviewed; 127 AA.	Homo sapiens (Human).	Eukaryota; Metazoa; Chordata; Craniata; Vertebrata; Euteleostomi;Mammalia; Eutheria; Euarchontoglires; Primates; Haplorrhini;Catarrhini; Hominidae; Homo.	9606		6.53343	7.22898	6.42583	6.51813	6.41253			6.86051	8.00566			6.30203	6.40037	7.3614	6.80725	5.66981	7.48962	7.64955	6.47149
H3BPY5	CARHSP1	Calcium-regulated heat-stable protein 1		H3BPY5_HUMAN Unreviewed; 125 AA.	Homo sapiens (Human).	Eukaryota; Metazoa; Chordata; Craniata; Vertebrata; Euteleostomi;Mammalia; Eutheria; Euarchontoglires; Primates; Haplorrhini;Catarrhini; Hominidae; Homo.	9606		7.05757	6.61998	6.81524	7.14123	6.89994	6.34547	7.20043	7.48949	7.26002	5.44186	6.53581	7.14808	8.04324	7.12626	6.38678	7.92745	7.53953	6.2969	6.92168
P02100	HBE1	Hemoglobin subunit epsilon		HBE_HUMAN Reviewed; 147 AA.	Homo sapiens (Human).	Eukaryota; Metazoa; Chordata; Craniata; Vertebrata; Euteleostomi;Mammalia; Eutheria; Euarchontoglires; Primates; Haplorrhini;Catarrhini; Hominidae; Homo.	9606	hsa:3046	8.56387	7.76436	8.11564	8.2658	10.1823	8.5557	8.43457	8.27844	8.07503	7.56712	8.15781	9.51472	8.62426	9.77921	8.61225	10.056	8.84612	9.21958	8.3349
Q59G92		HLA-B associated transcript 1 variant		Q59G92_HUMAN Unreviewed; 310 AA.	Homo sapiens (Human).	Eukaryota; Metazoa; Chordata; Craniata; Vertebrata; Euteleostomi;Mammalia; Eutheria; Euarchontoglires; Primates; Haplorrhini;Catarrhini; Hominidae; Homo.	9606		9.19516	8.90782	8.99308	8.70316	8.81417	8.77423	8.92031	8.8448	8.64886	7.56807	8.74467	8.38679	8.73393	9.07152	8.69561	8.71848	8.33239	8.67837	9.21234
D6RAF8	HNRNPD	Heterogeneous nuclear ribonucleoprotein D0		D6RAF8_HUMAN Unreviewed; 221 AA.	Homo sapiens (Human).	Eukaryota; Metazoa; Chordata; Craniata; Vertebrata; Euteleostomi;Mammalia; Eutheria; Euarchontoglires; Primates; Haplorrhini;Catarrhini; Hominidae; Homo.	9606		9.54357	9.50766	9.32696	8.83663	9.12443	9.13186	9.36605	8.99229	8.73134	7.59938	9.01181	8.54157	9.16674	9.42517	9.08456	9.32635	9.02628	9.29831	9.36555
D3DXF2	ABHD11	Abhydrolase domain containing 11, isoform CRA_d		D3DXF2_HUMAN Unreviewed; 202 AA.	Homo sapiens (Human).	Eukaryota; Metazoa; Chordata; Craniata; Vertebrata; Euteleostomi;Mammalia; Eutheria; Euarchontoglires; Primates; Haplorrhini;Catarrhini; Hominidae; Homo.	9606		8.51781	8.40531	8.14347	8.2809	8.30579	8.09515	8.32247	8.01189	8.91503	8.04105	8.04844	8.95092	8.1495	7.92965	8.00462	8.50505	8.17265	8.19731	7.98367
B4DNS2		cDNA FLJ51602, highly similar to Interferon-induced guanylate-binding protein 1		B4DNS2_HUMAN Unreviewed; 357 AA.	Homo sapiens (Human).	Eukaryota; Metazoa; Chordata; Craniata; Vertebrata; Euteleostomi;Mammalia; Eutheria; Euarchontoglires; Primates; Haplorrhini;Catarrhini; Hominidae; Homo.	9606		7.93841	7.78394	8.17145	7.03745	7.72215	7.82246	7.67811	6.7679	6.8354	6.24788	7.85656	6.53349	7.74552	8.62851		7.95175	6.8235		8.06629
H0YLS6	PSMA4	Proteasome subunit alpha type		H0YLS6_HUMAN Unreviewed; 125 AA.	Homo sapiens (Human).	Eukaryota; Metazoa; Chordata; Craniata; Vertebrata; Euteleostomi;Mammalia; Eutheria; Euarchontoglires; Primates; Haplorrhini;Catarrhini; Hominidae; Homo.	9606		8.37588	8.16085	8.10173	7.93055	8.26441	7.34006	8.44871	7.88363	7.64271	5.30222	7.91333	7.54727	8.31413	8.53863	7.20493	8.02903	7.86676	8.07122	8.1531
U3KQ84	DDOST	Dolichyl-diphosphooligosaccharide--protein glycosyltransferase 48 kDa subunit		U3KQ84_HUMAN Unreviewed; 154 AA.	Homo sapiens (Human).	Eukaryota; Metazoa; Chordata; Craniata; Vertebrata; Euteleostomi;Mammalia; Eutheria; Euarchontoglires; Primates; Haplorrhini;Catarrhini; Hominidae; Homo.	9606		8.03449	8.09753	8.06088	7.90656	8.04692	7.84985	7.94252	7.98608	7.7699	7.65656	7.89279	7.87847	8.51432	7.50784	7.93879	7.86443	8.04501	7.90655	8.24762
Q9Y4B4	RAD54L2	Helicase ARIP4		ARIP4_HUMAN Reviewed; 1467 AA.	Homo sapiens (Human).	Eukaryota; Metazoa; Chordata; Craniata; Vertebrata; Euteleostomi;Mammalia; Eutheria; Euarchontoglires; Primates; Haplorrhini;Catarrhini; Hominidae; Homo.	9606	hsa:23132								7.81378									6.47776	7.95263
A0A140T9C0	TNXB	Tenascin-X		A0A140T9C0_HUMAN Unreviewed; 4222 AA.	Homo sapiens (Human).	Eukaryota; Metazoa; Chordata; Craniata; Vertebrata; Euteleostomi;Mammalia; Eutheria; Euarchontoglires; Primates; Haplorrhini;Catarrhini; Hominidae; Homo.	9606							7.87459		7.91132	8.02673								7.04326
E9PBD5	ADAMTS20	A disintegrin and metalloproteinase with thrombospondin motifs 20		E9PBD5_HUMAN Unreviewed; 1504 AA.	Homo sapiens (Human).	Eukaryota; Metazoa; Chordata; Craniata; Vertebrata; Euteleostomi;Mammalia; Eutheria; Euarchontoglires; Primates; Haplorrhini;Catarrhini; Hominidae; Homo.	9606		7.42069	7.31689	6.82931	6.73728	6.78066	7.34667	7.02346	6.25208	8.64334	6.24788	6.71991	6.80935	7.2351	7.70131	6.5587	7.07124	6.11393	7.11916	7.2424
E7ETT4	PCCB	Propionyl-CoA carboxylase beta chain, mitochondrial		E7ETT4_HUMAN Unreviewed; 482 AA.	Homo sapiens (Human).	Eukaryota; Metazoa; Chordata; Craniata; Vertebrata; Euteleostomi;Mammalia; Eutheria; Euarchontoglires; Primates; Haplorrhini;Catarrhini; Hominidae; Homo.	9606		7.94686	8.00455	7.5316	6.70869	8.16857		7.66734	7.63947				8.00639	8.02635		7.60306	7.9975	7.84979	7.83383	7.51301
D3XNU5	CDH1	E-cadherin 1		D3XNU5_HUMAN Unreviewed; 882 AA.	Homo sapiens (Human).	Eukaryota; Metazoa; Chordata; Craniata; Vertebrata; Euteleostomi;Mammalia; Eutheria; Euarchontoglires; Primates; Haplorrhini;Catarrhini; Hominidae; Homo.	9606			8.29858	7.5154	8.0353	7.60673	8.86205	8.07811	8.69738	8.12676		8.50308	8.6245	8.22593	8.49904	8.99779	7.73178	8.46916	8.14878	8.33087
E7EMJ5	CTNNB1	Catenin beta-1		E7EMJ5_HUMAN Unreviewed; 149 AA.	Homo sapiens (Human).	Eukaryota; Metazoa; Chordata; Craniata; Vertebrata; Euteleostomi;Mammalia; Eutheria; Euarchontoglires; Primates; Haplorrhini;Catarrhini; Hominidae; Homo.	9606		9.06219	8.71677	9.04949	8.36059	8.63938	8.59929	9.02295	8.64851	8.60745	5.70509	8.41686	8.57685	8.56051	7.16869	8.69364	8.49021	8.53131	8.63033	9.14253
Q59F65		G protein pathway suppressor 1 isoform 2 variant		Q59F65_HUMAN Unreviewed; 284 AA.	Homo sapiens (Human).	Eukaryota; Metazoa; Chordata; Craniata; Vertebrata; Euteleostomi;Mammalia; Eutheria; Euarchontoglires; Primates; Haplorrhini;Catarrhini; Hominidae; Homo.	9606		7.41614	7.03785	7.54475	7.25884	7.36103	9.16074	6.60385	7.2361	6.97001	5.44186	6.05718		6.61807	7.14157	6.56436	7.56394	8.25283	7.61236	7.19851
B4DXR3		cDNA FLJ58640, highly similar to Calmodulin-binding transcription activator 1		B4DXR3_HUMAN Unreviewed; 716 AA.	Homo sapiens (Human).	Eukaryota; Metazoa; Chordata; Craniata; Vertebrata; Euteleostomi;Mammalia; Eutheria; Euarchontoglires; Primates; Haplorrhini;Catarrhini; Hominidae; Homo.	9606		7.74302	6.4838		7.78497		7.74057	6.62101	8.02895		6.24788	7.85827	8.10816	6.48639	6.71749	7.59477	7.21968	7.00468	6.47227
P55884	EIF3B	Eukaryotic translation initiation factor 3 subunit B		EIF3B_HUMAN Reviewed; 814 AA.	Homo sapiens (Human).	Eukaryota; Metazoa; Chordata; Craniata; Vertebrata; Euteleostomi;Mammalia; Eutheria; Euarchontoglires; Primates; Haplorrhini;Catarrhini; Hominidae; Homo.	9606	hsa:8662	8.96236	8.5884	8.74301	8.57669	8.6505	8.21801	8.79538	8.01443	8.08343		7.75362	9.14489	8.50395	8.3742	8.76441	8.60761	8.18506	8.74306	8.76871
Q0D2M2	HIST1H2BC	HIST1H2BC protein		Q0D2M2_HUMAN Unreviewed; 126 AA.	Homo sapiens (Human).	Eukaryota; Metazoa; Chordata; Craniata; Vertebrata; Euteleostomi;Mammalia; Eutheria; Euarchontoglires; Primates; Haplorrhini;Catarrhini; Hominidae; Homo.	9606		10.443	10.1939	10.2167	10.1637	9.99781	10.1573	10.1528	10.0552	10.1811	8.46913	9.82047	9.96113	10.037	9.01173	10.1824	10.1115	9.95903	10.1295	10.2886
A0A1B0GXL9	TFEB	Transcription factor EB		A0A1B0GXL9_HUMAN Unreviewed; 267 AA.	Homo sapiens (Human).	Eukaryota; Metazoa; Chordata; Craniata; Vertebrata; Euteleostomi;Mammalia; Eutheria; Euarchontoglires; Primates; Haplorrhini;Catarrhini; Hominidae; Homo.	9606																		6.92375
Q92614	MYO18A	Unconventional myosin-XVIIIa		MY18A_HUMAN Reviewed; 2054 AA.	Homo sapiens (Human).	Eukaryota; Metazoa; Chordata; Craniata; Vertebrata; Euteleostomi;Mammalia; Eutheria; Euarchontoglires; Primates; Haplorrhini;Catarrhini; Hominidae; Homo.	9606	hsa:399687	8.33353	8.1317	7.88893		8.07842	7.72923		8.24731					7.60165		7.71145	8.03854	6.92227	8.12099	8.31911
E9PLC6	NDUFV1	NADH dehydrogenase [ubiquinone] flavoprotein 1, mitochondrial		E9PLC6_HUMAN Unreviewed; 136 AA.	Homo sapiens (Human).	Eukaryota; Metazoa; Chordata; Craniata; Vertebrata; Euteleostomi;Mammalia; Eutheria; Euarchontoglires; Primates; Haplorrhini;Catarrhini; Hominidae; Homo.	9606		9.27483	9.35155	9.21304	8.69016	9.35367	8.44831	9.16125	8.93631	8.63657	8.57415	8.61889	8.55706	9.19305	7.81495	8.78251	9.15447	8.68352	9.20052	8.91286
Q1HP67	LPA	Lipoprotein, Lp(A)		Q1HP67_HUMAN Unreviewed; 2040 AA.	Homo sapiens (Human).	Eukaryota; Metazoa; Chordata; Craniata; Vertebrata; Euteleostomi;Mammalia; Eutheria; Euarchontoglires; Primates; Haplorrhini;Catarrhini; Hominidae; Homo.	9606		6.64253	6.57327	6.4331	7.20706	7.60511	6.17028	6.79551	7.14171	7.34095	5.44186	6.96702	6.41498	6.32539	7.48616	7.14209		6.14341	7.22058	6.51867
Q8IUU5	RASGRF1	RASGRF1 protein		Q8IUU5_HUMAN Unreviewed; 1181 AA.	Homo sapiens (Human).	Eukaryota; Metazoa; Chordata; Craniata; Vertebrata; Euteleostomi;Mammalia; Eutheria; Euarchontoglires; Primates; Haplorrhini;Catarrhini; Hominidae; Homo.	9606															7.61377		7.30723	7.3845	6.54366	7.49669
A0A059S8A4	COX2	Cytochrome c oxidase subunit 2		A0A059S8A4_HUMAN Unreviewed; 227 AA.	Homo sapiens (Human).	Eukaryota; Metazoa; Chordata; Craniata; Vertebrata; Euteleostomi;Mammalia; Eutheria; Euarchontoglires; Primates; Haplorrhini;Catarrhini; Hominidae; Homo.	9606		9.87011	9.82621	9.81146	9.55436	9.74892	9.21221	9.75497	9.62759	9.18765	7.61161	9.30706	9.50335	9.69149	8.88157	9.63998	9.68789	9.2322	9.76784	9.62808
Q9Y6X5	ENPP4	Bis(5'-adenosyl)-triphosphatase ENPP4		ENPP4_HUMAN Reviewed; 453 AA.	Homo sapiens (Human).	Eukaryota; Metazoa; Chordata; Craniata; Vertebrata; Euteleostomi;Mammalia; Eutheria; Euarchontoglires; Primates; Haplorrhini;Catarrhini; Hominidae; Homo.	9606	hsa:22875	6.83403	6.7584	7.06363	7.41583	6.76805	9.07302	6.58494	7.49883	7.61677	5.30222	6.8714	7.31993	7.46709	7.66945	7.44426	7.27722	7.20717	6.77251	6.93809
C9JS14	QPCT	Glutaminyl-peptide cyclotransferase		C9JS14_HUMAN Unreviewed; 117 AA.	Homo sapiens (Human).	Eukaryota; Metazoa; Chordata; Craniata; Vertebrata; Euteleostomi;Mammalia; Eutheria; Euarchontoglires; Primates; Haplorrhini;Catarrhini; Hominidae; Homo.	9606		9.05213	9.18934	9.82897	9.39034	9.63212	9.55459	9.68688	9.31899	9.66459	7.69453	7.64091	8.40611	8.01333	7.86885	9.14563	7.96897	8.27766	9.26958	8.18121
X1WI29	LAMB3	Laminin subunit beta-3		X1WI29_HUMAN Unreviewed; 159 AA.	Homo sapiens (Human).	Eukaryota; Metazoa; Chordata; Craniata; Vertebrata; Euteleostomi;Mammalia; Eutheria; Euarchontoglires; Primates; Haplorrhini;Catarrhini; Hominidae; Homo.	9606		8.44974	7.42442	8.05625	7.26489	8.08596	7.6248	8.10457	7.21636	8.26833	5.30222	7.39188	7.80086	8.12964	5.92968	7.49792	6.39983	7.27706	7.04693	8.09751
B4E1T5		cDNA FLJ55764, highly similar to Apolipoprotein-L2		B4E1T5_HUMAN Unreviewed; 449 AA.	Homo sapiens (Human).	Eukaryota; Metazoa; Chordata; Craniata; Vertebrata; Euteleostomi;Mammalia; Eutheria; Euarchontoglires; Primates; Haplorrhini;Catarrhini; Hominidae; Homo.	9606		8.42248	7.50557	8.10864	7.80836	7.93266	7.84542	8.36688	7.80513	7.42374	7.63063	7.85394	7.86241	7.98216	7.82414	7.85385	7.80567	7.46892	8.05333	8.31631
A0A024R5G4	NUMA1	Nuclear mitotic apparatus protein 1, isoform CRA_c		A0A024R5G4_HUMAN Unreviewed; 1536 AA.	Homo sapiens (Human).	Eukaryota; Metazoa; Chordata; Craniata; Vertebrata; Euteleostomi;Mammalia; Eutheria; Euarchontoglires; Primates; Haplorrhini;Catarrhini; Hominidae; Homo.	9606		8.98211	8.81669	8.87736	8.0657	8.32896	8.54277	8.6757	8.2504	8.04056		8.60473	7.79874	8.3298		8.55057	8.44962	7.75655	8.34688	8.72951
H0Y5U1	AGRN	Agrin		H0Y5U1_HUMAN Unreviewed; 271 AA.	Homo sapiens (Human).	Eukaryota; Metazoa; Chordata; Craniata; Vertebrata; Euteleostomi;Mammalia; Eutheria; Euarchontoglires; Primates; Haplorrhini;Catarrhini; Hominidae; Homo.	9606		8.79975	8.70462	8.22708	8.95061	8.48884	8.48147	8.50336	9.34787	8.46779	7.67576	8.27298	8.32505	8.55924	8.18812	8.20048	7.62546	8.39664	8.40428	8.48662
C9JPC0	PSMD2	26S proteasome non-ATPase regulatory subunit 2		C9JPC0_HUMAN Unreviewed; 217 AA.	Homo sapiens (Human).	Eukaryota; Metazoa; Chordata; Craniata; Vertebrata; Euteleostomi;Mammalia; Eutheria; Euarchontoglires; Primates; Haplorrhini;Catarrhini; Hominidae; Homo.	9606		7.87084	7.66503	7.30406	7.3806	7.67336	7.8716	7.14949	7.57227	7.69248	7.70555	7.08467	6.96197	7.46945	8.04539	7.57698	7.63574	7.75243	7.71973	8.27602
Q9Y5U8	MPC1	Mitochondrial pyruvate carrier 1		MPC1_HUMAN Reviewed; 109 AA.	Homo sapiens (Human).	Eukaryota; Metazoa; Chordata; Craniata; Vertebrata; Euteleostomi;Mammalia; Eutheria; Euarchontoglires; Primates; Haplorrhini;Catarrhini; Hominidae; Homo.	9606	hsa:51660	8.28464	8.06121	8.33357	8.38601	8.46234	7.83715	8.22768	8.1334	7.79422	6.24788	7.10417	7.61584	6.82176	7.31612	7.60709	8.22834	6.66567	8.23428	7.87835
A0A0S2Z3P8	FGFR1	Fibroblast growth factor receptor 1 isoform 4		A0A0S2Z3P8_HUMAN Unreviewed; 341 AA.	Homo sapiens (Human).	Eukaryota; Metazoa; Chordata; Craniata; Vertebrata; Euteleostomi;Mammalia; Eutheria; Euarchontoglires; Primates; Haplorrhini;Catarrhini; Hominidae; Homo.	9606		8.95115	8.55684	8.49597	6.73246	8.77172	9.16588	9.17093	9.43471		5.79836	9.26198		8.83908	7.37345	8.42947	8.54353	8.49408	8.65827	8.47421
H7C3P0	BIRC6	Baculoviral IAP repeat-containing protein 6		H7C3P0_HUMAN Unreviewed; 191 AA.	Homo sapiens (Human).	Eukaryota; Metazoa; Chordata; Craniata; Vertebrata; Euteleostomi;Mammalia; Eutheria; Euarchontoglires; Primates; Haplorrhini;Catarrhini; Hominidae; Homo.	9606		6.60491	6.60303	6.74935	7.16044	6.82888	6.94179	7.06338	9.3254	7.30275	5.19042	5.9466	6.84955	7.19409	7.92115	6.55525	7.12591	6.5498	6.89358	6.82346
Q13791		Apolipoprotein E3		Q13791_HUMAN Unreviewed; 40 AA.	Homo sapiens (Human).	Eukaryota; Metazoa; Chordata; Craniata; Vertebrata; Euteleostomi;Mammalia; Eutheria; Euarchontoglires; Primates; Haplorrhini;Catarrhini; Hominidae; Homo.	9606		9.89152	9.92922	9.84634	9.11743	9.13518	9.22774	9.23644	9.02767	8.82919	7.78193	10.1248	9.51708	9.62458	9.15012	8.8935	9.67932	8.8184	9.95657	9.6823
H3BR70	PKM	Pyruvate kinase		H3BR70_HUMAN Unreviewed; 366 AA.	Homo sapiens (Human).	Eukaryota; Metazoa; Chordata; Craniata; Vertebrata; Euteleostomi;Mammalia; Eutheria; Euarchontoglires; Primates; Haplorrhini;Catarrhini; Hominidae; Homo.	9606		10.946	10.8117	10.7757	10.3906	10.579	10.5526	10.7144	10.4975	10.5457	9.73384	10.6074	10.2231	10.6104	10.9682	10.6383	10.5956	10.5002	10.4523	10.7922
Q9H398		PRO2637		Q9H398_HUMAN Unreviewed; 179 AA.	Homo sapiens (Human).	Eukaryota; Metazoa; Chordata; Craniata; Vertebrata; Euteleostomi;Mammalia; Eutheria; Euarchontoglires; Primates; Haplorrhini;Catarrhini; Hominidae; Homo.	9606		6.93956	8.25967	6.85242	8.03106	6.82536	6.74677	7.30883	9.3254	6.66359	5.19042	7.52473	6.84955	6.50738	8.37338	6.6667	7.22077	6.28039	6.61873	7.80944
Q8WYY9		Putative uncharacterized protein		Q8WYY9_HUMAN Unreviewed; 521 AA.	Homo sapiens (Human).	Eukaryota; Metazoa; Chordata; Craniata; Vertebrata; Euteleostomi;Mammalia; Eutheria; Euarchontoglires; Primates; Haplorrhini;Catarrhini; Hominidae; Homo.	9606		8.54158	8.21581	8.3874	8.13174	7.74123	7.92601	7.9221	7.90389	7.98523	6.41973	8.13495	7.55055	7.7366	7.23394	7.77737	7.63713	7.74482	7.71817	7.94606
H0Y9V9	RPL9	60S ribosomal protein L9		H0Y9V9_HUMAN Unreviewed; 189 AA.	Homo sapiens (Human).	Eukaryota; Metazoa; Chordata; Craniata; Vertebrata; Euteleostomi;Mammalia; Eutheria; Euarchontoglires; Primates; Haplorrhini;Catarrhini; Hominidae; Homo.	9606		8.76189	8.65144	8.4423	8.26001	6.99758	8.65452	8.26655	8.28425	7.92203			7.83356	8.17315		8.33457	7.30883	7.94484	7.52558	8.24417
P08754	GNAI3	Guanine nucleotide-binding protein G(k) subunit alpha		GNAI3_HUMAN Reviewed; 354 AA.	Homo sapiens (Human).	Eukaryota; Metazoa; Chordata; Craniata; Vertebrata; Euteleostomi;Mammalia; Eutheria; Euarchontoglires; Primates; Haplorrhini;Catarrhini; Hominidae; Homo.	9606	hsa:2773	8.54666	8.67904	8.35131	7.97867	8.50936	7.27667	8.86807	7.98701	7.709	5.79836	8.43185	7.03431	8.15382	8.54967	7.08213	7.90432	7.66009	8.21537	8.58971
Q05BZ6	HLTF	HLTF protein		Q05BZ6_HUMAN Unreviewed; 460 AA.	Homo sapiens (Human).	Eukaryota; Metazoa; Chordata; Craniata; Vertebrata; Euteleostomi;Mammalia; Eutheria; Euarchontoglires; Primates; Haplorrhini;Catarrhini; Hominidae; Homo.	9606																		6.79802
O15143	ARPC1B	Actin-related protein 2/3 complex subunit 1B		ARC1B_HUMAN Reviewed; 372 AA.	Homo sapiens (Human).	Eukaryota; Metazoa; Chordata; Craniata; Vertebrata; Euteleostomi;Mammalia; Eutheria; Euarchontoglires; Primates; Haplorrhini;Catarrhini; Hominidae; Homo.	9606	hsa:10095	8.82886	8.51534	8.4635	9.10874	8.7284	8.08414	8.57266	8.03101	8.24299	6.41973	8.10101	7.97917	8.3262	9.44667	8.05864	8.32444	7.91567	8.59574	8.72341
H0YDX7	HBS1L	HBS1-like protein		H0YDX7_HUMAN Unreviewed; 554 AA.	Homo sapiens (Human).	Eukaryota; Metazoa; Chordata; Craniata; Vertebrata; Euteleostomi;Mammalia; Eutheria; Euarchontoglires; Primates; Haplorrhini;Catarrhini; Hominidae; Homo.	9606		6.83247	6.96412	6.68179	6.57713	6.55659	7.74361	7.73927	6.02872	6.57043	6.99726	5.86285	7.40482	6.29594	6.49266	6.70386	6.51328	5.65358	6.65004	6.83115
E9PAS5	SORBS2	Sorbin and SH3 domain-containing protein 2		SRBS2_HUMAN Reviewed; 1100 AA.	Homo sapiens (Human).	Eukaryota; Metazoa; Chordata; Craniata; Vertebrata; Euteleostomi;Mammalia; Eutheria; Euarchontoglires; Primates; Haplorrhini;Catarrhini; Hominidae; Homo.	9606	hsa:8470	8.54235	7.59185	8.31757	7.47683	8.05701	7.88821	7.93555	7.62331	7.44841		7.54788	7.42845	7.71666		7.00824		7.99567	7.93235	8.48726
B1ANH2	GUK1	Guanylate kinase		B1ANH2_HUMAN Unreviewed; 253 AA.	Homo sapiens (Human).	Eukaryota; Metazoa; Chordata; Craniata; Vertebrata; Euteleostomi;Mammalia; Eutheria; Euarchontoglires; Primates; Haplorrhini;Catarrhini; Hominidae; Homo.	9606		7.88581	7.76611	7.48271	8.11126	7.35554	8.76663	8.04767	7.42241	7.84073	7.39423	7.98598	8.93384	7.44368	8.12574	8.06007	7.65186	8.0934	7.40504	8.19197
A0A0A0MTC1	RNF213	E3 ubiquitin-protein ligase RNF213		A0A0A0MTC1_HUMAN Unreviewed; 5256 AA.	Homo sapiens (Human).	Eukaryota; Metazoa; Chordata; Craniata; Vertebrata; Euteleostomi;Mammalia; Eutheria; Euarchontoglires; Primates; Haplorrhini;Catarrhini; Hominidae; Homo.	9606		9.0061	7.36416	7.76192	8.06921	7.12769	7.9248	7.1262	7.89116	9.04165	6.24788	7.07515	5.89096	7.75732	9.1852	6.80408	6.5817	6.68151	7.49775	6.93284
O94925	GLS	Glutaminase kidney isoform, mitochondrial		GLSK_HUMAN Reviewed; 669 AA.	Homo sapiens (Human).	Eukaryota; Metazoa; Chordata; Craniata; Vertebrata; Euteleostomi;Mammalia; Eutheria; Euarchontoglires; Primates; Haplorrhini;Catarrhini; Hominidae; Homo.	9606	hsa:2744	9.96753	9.97839	9.81421	9.39143	10.0614	9.43926	9.92476	9.65266	9.12834	7.1622	9.15561	9.23522	9.75429	9.24725	9.36529	9.70059	9.21727	9.80873	9.38163
B7ZAW3		cDNA, FLJ79327, highly similar to Methylcrotonoyl-CoA carboxylase subunit alpha, mitochondrial (EC 6.4.1.4)		B7ZAW3_HUMAN Unreviewed; 201 AA.	Homo sapiens (Human).	Eukaryota; Metazoa; Chordata; Craniata; Vertebrata; Euteleostomi;Mammalia; Eutheria; Euarchontoglires; Primates; Haplorrhini;Catarrhini; Hominidae; Homo.	9606		8.59224	8.35003	8.40102	8.49449	8.46943	7.84544	8.66491	8.04732	7.79479	7.9189	7.54989	7.75672	8.25394	7.31404	8.09457	8.06867	7.4781	8.30408	8.06729
Q6ZQU6		cDNA FLJ46880 fis, clone UTERU3015299, highly similar to NADH-ubiquinone oxidoreductase 20 kDa subunit, mitochondrial (EC 1.6.5.3)		Q6ZQU6_HUMAN Unreviewed; 155 AA.	Homo sapiens (Human).	Eukaryota; Metazoa; Chordata; Craniata; Vertebrata; Euteleostomi;Mammalia; Eutheria; Euarchontoglires; Primates; Haplorrhini;Catarrhini; Hominidae; Homo.	9606		8.75336	8.87096	8.85247	8.42602	8.89811	8.28697	8.73431	8.67363	8.36811		8.01567	8.46676	8.45661	7.23946	8.64952	8.3964	8.41652	8.78706	8.68101
Q5T6L6	ASS1	Argininosuccinate synthase		Q5T6L6_HUMAN Unreviewed; 198 AA.	Homo sapiens (Human).	Eukaryota; Metazoa; Chordata; Craniata; Vertebrata; Euteleostomi;Mammalia; Eutheria; Euarchontoglires; Primates; Haplorrhini;Catarrhini; Hominidae; Homo.	9606		8.73981	8.3908	8.50286	8.13615	8.48618	8.58648	8.43642	8.27967	8.22329		8.42681	7.75226	8.11878	9.0111	8.47478	8.33622	8.11302	7.56057	8.73728
A0N4Y6	Tcr-alpha	HCG2039767		A0N4Y6_HUMAN Unreviewed; 20 AA.	Homo sapiens (Human).	Eukaryota; Metazoa; Chordata; Craniata; Vertebrata; Euteleostomi;Mammalia; Eutheria; Euarchontoglires; Primates; Haplorrhini;Catarrhini; Hominidae; Homo.	9606		6.86347		7.08281	6.68644	7.14585	7.40623	6.85177	7.88453	8.23671	7.52959	7.11809	8.55374	7.03404	6.48271	8.38523	6.85967	8.13977		7.38473
B2R983		cDNA, FLJ94267, highly similar to Homo sapiens glutathione S-transferase omega 1 (GSTO1), mRNA		B2R983_HUMAN Unreviewed; 241 AA.	Homo sapiens (Human).	Eukaryota; Metazoa; Chordata; Craniata; Vertebrata; Euteleostomi;Mammalia; Eutheria; Euarchontoglires; Primates; Haplorrhini;Catarrhini; Hominidae; Homo.	9606		9.13568	9.07404	9.24632	8.73746	9.10666	8.4523	9.09152	8.37673	8.51781		8.56082	8.65318	8.92212	9.40402	8.8184	9.05211	8.42127	9.06087	9.24886
A0A1B0GV93	HSD17B12	Very-long-chain 3-oxoacyl-CoA reductase		A0A1B0GV93_HUMAN Unreviewed; 276 AA.	Homo sapiens (Human).	Eukaryota; Metazoa; Chordata; Craniata; Vertebrata; Euteleostomi;Mammalia; Eutheria; Euarchontoglires; Primates; Haplorrhini;Catarrhini; Hominidae; Homo.	9606		9.32899	9.22337	9.19733	8.61841	9.15825	8.89817	8.87417	9.08815	8.73028	7.79982	8.47225	8.56015	9.00218	7.70675	8.67834	8.71198	8.01152	8.95479	8.63374
B4E320		cDNA FLJ50065, highly similar to MAM domain-containing protein 2		B4E320_HUMAN Unreviewed; 686 AA.	Homo sapiens (Human).	Eukaryota; Metazoa; Chordata; Craniata; Vertebrata; Euteleostomi;Mammalia; Eutheria; Euarchontoglires; Primates; Haplorrhini;Catarrhini; Hominidae; Homo.	9606		9.95598	9.80992	10.0565	9.70658	9.92284	9.44365	9.79202	9.5621	9.83806	8.51057	9.32113	9.67613	9.41968	8.68537	9.63542	9.44595	9.20383	9.25034	9.6216
B2RB47		cDNA, FLJ95309, highly similar to Homo sapiens adenosine monophosphate deaminase 2 (isoform L)(AMPD2), mRNA		B2RB47_HUMAN Unreviewed; 879 AA.	Homo sapiens (Human).	Eukaryota; Metazoa; Chordata; Craniata; Vertebrata; Euteleostomi;Mammalia; Eutheria; Euarchontoglires; Primates; Haplorrhini;Catarrhini; Hominidae; Homo.	9606	hsa:271	8.52054	7.7363	7.58632	7.26062	8.15353	7.18973	7.36634	7.49187	7.18205	6.24788	7.54028	7.08261	7.82882	7.91113	7.4347	7.25399	8.09461	7.6667	7.88834
Q9NZE6	EIF4A2	BM-010		Q9NZE6_HUMAN Unreviewed; 312 AA.	Homo sapiens (Human).	Eukaryota; Metazoa; Chordata; Craniata; Vertebrata; Euteleostomi;Mammalia; Eutheria; Euarchontoglires; Primates; Haplorrhini;Catarrhini; Hominidae; Homo.	9606		9.32343	9.21225	9.16287	8.95216	9.21821	8.98388	9.11553	8.88402	8.84927	7.55965	8.79782	8.55707	8.98602	9.19512	8.79052	8.8158	8.53588	8.76846	9.15593
X5CMH5	TAP2	Antigen peptide transporter 2		X5CMH5_HUMAN Unreviewed; 703 AA.	Homo sapiens (Human).	Eukaryota; Metazoa; Chordata; Craniata; Vertebrata; Euteleostomi;Mammalia; Eutheria; Euarchontoglires; Primates; Haplorrhini;Catarrhini; Hominidae; Homo.	9606			6.50609	6.88113				7.66825	6.88955				7.94318			6.96736		7.25182
C9J9N4	GLI3	Transcriptional activator GLI3		C9J9N4_HUMAN Unreviewed; 180 AA.	Homo sapiens (Human).	Eukaryota; Metazoa; Chordata; Craniata; Vertebrata; Euteleostomi;Mammalia; Eutheria; Euarchontoglires; Primates; Haplorrhini;Catarrhini; Hominidae; Homo.	9606		6.51864	7.68484	6.50787	7.05014		6.90023	6.59784		6.58081	7.30854	6.73119	5.83065	6.52777	6.45151	6.40169		6.63244	7.02297	6.44978
E5KSE7		Mitochondrial short-chain specific acyl-CoA dehydrogenase		E5KSE7_HUMAN Unreviewed; 412 AA.	Homo sapiens (Human).	Eukaryota; Metazoa; Chordata; Craniata; Vertebrata; Euteleostomi;Mammalia; Eutheria; Euarchontoglires; Primates; Haplorrhini;Catarrhini; Hominidae; Homo.	9606		9.09036	9.04777	9.08512	8.78901	9.23305	8.40496	9.25714	9.38742	8.47699	6.65029	8.46202	8.45418	8.87825	8.49765	8.78784	9.02222	8.75688	9.06306	8.98398
Q6FIE5	PHP14	PHP14 protein		Q6FIE5_HUMAN Unreviewed; 125 AA.	Homo sapiens (Human).	Eukaryota; Metazoa; Chordata; Craniata; Vertebrata; Euteleostomi;Mammalia; Eutheria; Euarchontoglires; Primates; Haplorrhini;Catarrhini; Hominidae; Homo.	9606		9.41695	9.15478	9.29184	9.25133	9.19688	9.28794	9.49436	9.07563	9.08091	8.07247	9.01454	8.70906	8.97067	9.57442	9.21868	9.02495	8.76426	9.26547	9.47869
C9JTV5	ARPC2	Actin-related protein 2/3 complex subunit 2		C9JTV5_HUMAN Unreviewed; 89 AA.	Homo sapiens (Human).	Eukaryota; Metazoa; Chordata; Craniata; Vertebrata; Euteleostomi;Mammalia; Eutheria; Euarchontoglires; Primates; Haplorrhini;Catarrhini; Hominidae; Homo.	9606		8.51905	8.27557	8.28766	8.26039	8.26535	8.24045	8.36398	8.3232	8.07228	7.97619	7.84719	7.89551	8.16689	8.30569	8.16307	8.06919	7.99021	8.23309	8.47097
Q56VL3	OCIAD2	OCIA domain-containing protein 2		OCAD2_HUMAN Reviewed; 154 AA.	Homo sapiens (Human).	Eukaryota; Metazoa; Chordata; Craniata; Vertebrata; Euteleostomi;Mammalia; Eutheria; Euarchontoglires; Primates; Haplorrhini;Catarrhini; Hominidae; Homo.	9606	hsa:132299	7.50634	6.66906	6.74572	6.40264	7.19293	7.26158	6.86174	7.38364	7.75032	5.30222	6.73471	7.33112	6.3786	6.49369	7.05618	6.13057	7.31834	7.02193	6.71973
F8VTT8	CS	Citrate synthase, mitochondrial		F8VTT8_HUMAN Unreviewed; 149 AA.	Homo sapiens (Human).	Eukaryota; Metazoa; Chordata; Craniata; Vertebrata; Euteleostomi;Mammalia; Eutheria; Euarchontoglires; Primates; Haplorrhini;Catarrhini; Hominidae; Homo.	9606		9.40665	9.39652	9.33854	9.19347	9.46657	9.01928	9.33756	9.09745	9.04668	7.4713	8.51863	9.21738	9.43711	9.04613	9.14741	9.54478	9.09574	9.29744	8.95927
B7Z442		cDNA FLJ56100, highly similar to Cytochrome P450 4F2 (EC 1.14.13.30)		B7Z442_HUMAN Unreviewed; 447 AA.	Homo sapiens (Human).	Eukaryota; Metazoa; Chordata; Craniata; Vertebrata; Euteleostomi;Mammalia; Eutheria; Euarchontoglires; Primates; Haplorrhini;Catarrhini; Hominidae; Homo.	9606		5.86974	7.09005	6.35422	6.59248	6.78886	6.78723	7.41137	6.34835	6.7521	7.52959	6.32925	7.28432	6.75105	7.88323	6.85748	6.68643	6.87921	6.82951	5.35113
Q708E2		C-myb v-myb myeloblastosis viral oncogene homologue (avian), exon 1 and joined CDS		Q708E2_HUMAN Unreviewed; 726 AA.	Homo sapiens (Human).	Eukaryota; Metazoa; Chordata; Craniata; Vertebrata; Euteleostomi;Mammalia; Eutheria; Euarchontoglires; Primates; Haplorrhini;Catarrhini; Hominidae; Homo.	9606														7.03744				7.49894
A8JMW8	ND5	NADH-ubiquinone oxidoreductase chain 5		A8JMW8_HUMAN Unreviewed; 603 AA.	Homo sapiens (Human).	Eukaryota; Metazoa; Chordata; Craniata; Vertebrata; Euteleostomi;Mammalia; Eutheria; Euarchontoglires; Primates; Haplorrhini;Catarrhini; Hominidae; Homo.	9606		8.63972	8.62301	8.55085	8.2928	8.5898	7.40181	8.59602	8.21382	8.21037		7.8543	7.85229	8.5641	8.5311	8.08549	8.46476	6.76411	8.56848	7.98811
B3KSQ7	DBN1	Drebrin 1, isoform CRA_d		B3KSQ7_HUMAN Unreviewed; 599 AA.	Homo sapiens (Human).	Eukaryota; Metazoa; Chordata; Craniata; Vertebrata; Euteleostomi;Mammalia; Eutheria; Euarchontoglires; Primates; Haplorrhini;Catarrhini; Hominidae; Homo.	9606		8.01929	8.02163	7.59179	7.7633	8.49913	8.18552	8.6739	8.46168	8.07657	7.39206	7.59839	7.54264	7.70619	7.80531	7.98657	8.03322	7.36994	8.04196	8.16704
Q53HJ6		Epsilon subunit of coatomer protein complex isoform a variant		Q53HJ6_HUMAN Unreviewed; 308 AA.	Homo sapiens (Human).	Eukaryota; Metazoa; Chordata; Craniata; Vertebrata; Euteleostomi;Mammalia; Eutheria; Euarchontoglires; Primates; Haplorrhini;Catarrhini; Hominidae; Homo.	9606		8.53009	8.18764	8.26363	7.82123	8.67194	8.31709	8.45877	7.81655	6.69103	7.82754	7.50842	8.02579	8.26555	8.40275	7.37427	7.95992	8.24192	7.8825	8.3047
A8W2L8	MLH1	MutL-like 1 protein		A8W2L8_HUMAN Unreviewed; 150 AA.	Homo sapiens (Human).	Eukaryota; Metazoa; Chordata; Craniata; Vertebrata; Euteleostomi;Mammalia; Eutheria; Euarchontoglires; Primates; Haplorrhini;Catarrhini; Hominidae; Homo.	9606		7.49846	7.33264	7.4085	6.68189	6.67213	6.863	6.13684	7.13806	7.15737		6.40426	6.44618	7.30646	6.92518	6.76792	6.86432	6.1805	6.85892	7.1303
Q562X4	ACT	Actin-like protein		Q562X4_HUMAN Unreviewed; 103 AA.	Homo sapiens (Human).	Eukaryota; Metazoa; Chordata; Craniata; Vertebrata; Euteleostomi;Mammalia; Eutheria; Euarchontoglires; Primates; Haplorrhini;Catarrhini; Hominidae; Homo.	9606		10.4314	10.1145	9.20469	9.97326	10.1182	9.57588	10.2003	10.1713	10.0548	7.40549	9.65851	8.81769	8.68623	9.87796	9.93662	9.71631	8.36745	9.85844	8.8323
Q9NZL4	HSPBP1	Hsp70-binding protein 1		HPBP1_HUMAN Reviewed; 362 AA.	Homo sapiens (Human).	Eukaryota; Metazoa; Chordata; Craniata; Vertebrata; Euteleostomi;Mammalia; Eutheria; Euarchontoglires; Primates; Haplorrhini;Catarrhini; Hominidae; Homo.	9606	hsa:23640	7.45416	7.06758	6.95147	6.94319	7.09142	6.80132	6.62416	6.4779	6.3244		6.25716	6.22856	6.73655	7.66011	6.64368	6.50088	6.36935		6.7428
J3KR23	IST1	IST1 homolog		J3KR23_HUMAN Unreviewed; 289 AA.	Homo sapiens (Human).	Eukaryota; Metazoa; Chordata; Craniata; Vertebrata; Euteleostomi;Mammalia; Eutheria; Euarchontoglires; Primates; Haplorrhini;Catarrhini; Hominidae; Homo.	9606		7.05639	7.87632				6.93054	7.05194				6.65249			7.63115	7.0868		6.50748	6.8635	6.99602
I3PXH0	ND5	NADH-ubiquinone oxidoreductase chain 5		I3PXH0_HUMAN Unreviewed; 603 AA.	Homo sapiens (Human).	Eukaryota; Metazoa; Chordata; Craniata; Vertebrata; Euteleostomi;Mammalia; Eutheria; Euarchontoglires; Primates; Haplorrhini;Catarrhini; Hominidae; Homo.	9606		8.63972	8.62301	8.51741	8.24952	8.5898	7.40181	8.55194	8.21382	8.21037		7.8543	7.85229	8.5641	8.5311	8.02206	8.41412	6.76411	8.56848	7.98811
A0A059RQT0	COX2	Cytochrome c oxidase subunit 2		A0A059RQT0_HUMAN Unreviewed; 227 AA.	Homo sapiens (Human).	Eukaryota; Metazoa; Chordata; Craniata; Vertebrata; Euteleostomi;Mammalia; Eutheria; Euarchontoglires; Primates; Haplorrhini;Catarrhini; Hominidae; Homo.	9606		9.85237	9.65404	9.6046	9.38661	9.59924	9.18281	9.59194	9.38661	9.18315	7.61161	9.29024	9.31587	9.57194	8.88157	9.6008	9.66022	9.14932	9.78428	9.49382
A2NKM6		NANUC-1 heavy chain		A2NKM6_HUMAN Unreviewed; 121 AA.	Homo sapiens (Human).	Eukaryota; Metazoa; Chordata; Craniata; Vertebrata; Euteleostomi;Mammalia; Eutheria; Euarchontoglires; Primates; Haplorrhini;Catarrhini; Hominidae; Homo.	9606		8.72089	8.34165	9.10007	9.09441	8.71253	8.75525	9.07323	8.79801	9.03438	6.24788	8.23875	8.57947	8.66334	9.03677	8.62604	8.45529	8.98708	8.73242	8.91753
H7C574	HBP1	HMG box-containing protein 1		H7C574_HUMAN Unreviewed; 85 AA.	Homo sapiens (Human).	Eukaryota; Metazoa; Chordata; Craniata; Vertebrata; Euteleostomi;Mammalia; Eutheria; Euarchontoglires; Primates; Haplorrhini;Catarrhini; Hominidae; Homo.	9606		7.23999	8.82288	9.82734	7.68411	8.05827	9.64053	9.16293	7.43608	7.53718	6.78458	7.25197	9.33794	8.14076	5.79308	7.82962	5.93739	7.00067	7.62027	7.87472
Q9NYI7		Pyruvate kinase M2		Q9NYI7_HUMAN Unreviewed; 55 AA.	Homo sapiens (Human).	Eukaryota; Metazoa; Chordata; Craniata; Vertebrata; Euteleostomi;Mammalia; Eutheria; Euarchontoglires; Primates; Haplorrhini;Catarrhini; Hominidae; Homo.	9606		9.93771	9.83873	9.7665	9.55445	9.67801	9.48293	9.62984	9.43194	9.27449	8.88916	9.6035	9.29011	9.35616	10.0719	9.40049	9.5916	9.28562	9.63747	9.74101
Q86VC0	RPSA	40S ribosomal protein SA		RSSA_HUMAN Reviewed; 295 AA.	Homo sapiens (Human).	Eukaryota; Metazoa; Chordata; Craniata; Vertebrata; Euteleostomi;Mammalia; Eutheria; Euarchontoglires; Primates; Haplorrhini;Catarrhini; Hominidae; Homo.	9606	hsa:3921	9.86194	9.72657	9.7631	9.2951	9.91082	9.46024	9.5024	9.44619	9.26095	7.99432	9.43654	8.80983	9.58826	9.42305	9.54446	9.70224	9.38736	9.64164	9.63785
P25391	LAMA1	Laminin subunit alpha-1		LAMA1_HUMAN Reviewed; 3075 AA.	Homo sapiens (Human).	Eukaryota; Metazoa; Chordata; Craniata; Vertebrata; Euteleostomi;Mammalia; Eutheria; Euarchontoglires; Primates; Haplorrhini;Catarrhini; Hominidae; Homo.	9606	hsa:284217						6.41032											6.90671		8.85263
Q96CD8		Putative uncharacterized protein		Q96CD8_HUMAN Unreviewed; 287 AA.	Homo sapiens (Human).	Eukaryota; Metazoa; Chordata; Craniata; Vertebrata; Euteleostomi;Mammalia; Eutheria; Euarchontoglires; Primates; Haplorrhini;Catarrhini; Hominidae; Homo.	9606		10.1874	10.1165	10.1409	9.70936	10.1215	9.89974	9.75739	9.89686	9.80683	7.9108	9.8282	9.5803	9.90242	10.0228	9.93311	9.93823	9.68117	10.0354	10.1903
Q9ULI3	HEG1	Protein HEG homolog 1		HEG1_HUMAN Reviewed; 1381 AA.	Homo sapiens (Human).	Eukaryota; Metazoa; Chordata; Craniata; Vertebrata; Euteleostomi;Mammalia; Eutheria; Euarchontoglires; Primates; Haplorrhini;Catarrhini; Hominidae; Homo.	9606	hsa:57493	7.52745	7.85258	8.48556	7.29148	7.34716	8.7465	7.92051	7.4447	7.70733	7.61819	7.49808	8.92915	7.25038	7.76158	6.86235	7.70693	7.92632	7.49062	7.65306
A6NMB9	FIGNL2	Putative fidgetin-like protein 2		FIGL2_HUMAN Reviewed; 653 AA.	Homo sapiens (Human).	Eukaryota; Metazoa; Chordata; Craniata; Vertebrata; Euteleostomi;Mammalia; Eutheria; Euarchontoglires; Primates; Haplorrhini;Catarrhini; Hominidae; Homo.	9606	hsa:401720			8.01875	9.84649		8.93444		10.1729	9.03826		9.28683	10.3144	9.59262		9.54075	9.75533	9.84315	9.88744
D3DPG0	TTN	Titin, isoform CRA_a		D3DPG0_HUMAN Unreviewed; 34942 AA.	Homo sapiens (Human).	Eukaryota; Metazoa; Chordata; Craniata; Vertebrata; Euteleostomi;Mammalia; Eutheria; Euarchontoglires; Primates; Haplorrhini;Catarrhini; Hominidae; Homo.	9606		8.60162	9.77133		6.92342	8.27348	6.56769	7.21448		8.71452	9.37108	10.2284	9.02156	9.95986	10.2336			7.9327	7.83254	7.25514
O15385		NAD (H)-specific isocitrate dehydrogenase gamma subunit		O15385_HUMAN Unreviewed; 210 AA.	Homo sapiens (Human).	Eukaryota; Metazoa; Chordata; Craniata; Vertebrata; Euteleostomi;Mammalia; Eutheria; Euarchontoglires; Primates; Haplorrhini;Catarrhini; Hominidae; Homo.	9606		8.91771	8.7526	8.85735	8.34651	8.95794		8.27833	7.92843	8.04857		8.31209	8.29944	8.79359	8.59888	8.40457	8.46721	8.31203	8.78198	8.81047
Q9BXW7	CECR5	Cat eye syndrome critical region protein 5		CECR5_HUMAN Reviewed; 423 AA.	Homo sapiens (Human).	Eukaryota; Metazoa; Chordata; Craniata; Vertebrata; Euteleostomi;Mammalia; Eutheria; Euarchontoglires; Primates; Haplorrhini;Catarrhini; Hominidae; Homo.	9606	hsa:27440	8.51136	8.20468	8.16584	8.31527	8.54522	8.31751	8.56441	8.12874	8.22263	8.03136	8.46394	7.9117	8.36138	7.67318	8.1569	8.16575	7.50012	8.43789	8.20585
F8WCZ6	C1S	Complement C1s subcomponent		F8WCZ6_HUMAN Unreviewed; 521 AA.	Homo sapiens (Human).	Eukaryota; Metazoa; Chordata; Craniata; Vertebrata; Euteleostomi;Mammalia; Eutheria; Euarchontoglires; Primates; Haplorrhini;Catarrhini; Hominidae; Homo.	9606		6.41862	7.56387	6.91798	6.94588	7.40785	7.7532	8.54348	6.81221	7.04021	6.87338	7.30462	7.3571	7.38224	6.84075	7.1322	7.41861	6.44518	7.10613	6.80441
B4DKX5		cDNA FLJ56021, highly similar to Bifunctional aminoacyl-tRNA synthetase[Includes: Glutamyl-tRNA synthetase (EC 6.1.1.17)		B4DKX5_HUMAN Unreviewed; 988 AA.	Homo sapiens (Human).	Eukaryota; Metazoa; Chordata; Craniata; Vertebrata; Euteleostomi;Mammalia; Eutheria; Euarchontoglires; Primates; Haplorrhini;Catarrhini; Hominidae; Homo.	9606		9.20275	9.07436	8.89522	8.98516	9.02185	8.80339	8.9868	8.54456	8.74474	8.42496	8.43968	9.05457	8.61217	8.28153	8.59489	8.75099	8.20662	8.95617	8.91114
F8WBW9	COMT	Catechol O-methyltransferase		F8WBW9_HUMAN Unreviewed; 199 AA.	Homo sapiens (Human).	Eukaryota; Metazoa; Chordata; Craniata; Vertebrata; Euteleostomi;Mammalia; Eutheria; Euarchontoglires; Primates; Haplorrhini;Catarrhini; Hominidae; Homo.	9606		8.94844	9.01114	8.68029	8.75582	8.78843	8.41436	8.2961	8.7362	8.49193	7.12378	8.2704	8.42637	8.77874	8.69872	8.49632	8.60888	7.86773	8.59294	8.51589
B2KLX4	ND5	NADH-ubiquinone oxidoreductase chain 5		B2KLX4_HUMAN Unreviewed; 603 AA.	Homo sapiens (Human).	Eukaryota; Metazoa; Chordata; Craniata; Vertebrata; Euteleostomi;Mammalia; Eutheria; Euarchontoglires; Primates; Haplorrhini;Catarrhini; Hominidae; Homo.	9606		8.63972	8.62301	8.55085	8.2928	8.5898	7.40181	8.59602	8.21382	8.21037		7.8543	7.85229	8.5641	8.5311	8.08549	8.46476	6.76411	8.56848	7.98811
A0A0G2JQD2	GSTT1	Glutathione S-transferase theta-1		A0A0G2JQD2_HUMAN Unreviewed; 65 AA.	Homo sapiens (Human).	Eukaryota; Metazoa; Chordata; Craniata; Vertebrata; Euteleostomi;Mammalia; Eutheria; Euarchontoglires; Primates; Haplorrhini;Catarrhini; Hominidae; Homo.	9606		6.75552	5.69303	7.58075	7.05765	6.76952			6.73294	6.72242		6.09233		6.32627	7.15109	7.57892	6.51556	6.71679	6.79719	8.09751
H0YDT4	NDUFS8	NADH dehydrogenase [ubiquinone] iron-sulfur protein 8, mitochondrial		H0YDT4_HUMAN Unreviewed; 93 AA.	Homo sapiens (Human).	Eukaryota; Metazoa; Chordata; Craniata; Vertebrata; Euteleostomi;Mammalia; Eutheria; Euarchontoglires; Primates; Haplorrhini;Catarrhini; Hominidae; Homo.	9606		7.63521	7.83124	7.712	6.82508	8.1651	6.72566	7.42272	7.11614	6.91268	7.63063	7.32893	6.75616	7.8799	7.02022	7.24656	8.03503	6.41046	7.78635	7.83714
B4DDN6		cDNA FLJ54422, highly similar to Teashirt homolog 3		B4DDN6_HUMAN Unreviewed; 663 AA.	Homo sapiens (Human).	Eukaryota; Metazoa; Chordata; Craniata; Vertebrata; Euteleostomi;Mammalia; Eutheria; Euarchontoglires; Primates; Haplorrhini;Catarrhini; Hominidae; Homo.	9606		8.87129	7.34894	8.06095	7.34194	8.71681	8.54634	7.81687	7.47582	8.08702	6.45166	7.35886	8.47551	8.38772	7.47464	8.40321	8.10007	8.88157	7.51074	7.64011
B2XFN4	ND5	NADH-ubiquinone oxidoreductase chain 5		B2XFN4_HUMAN Unreviewed; 603 AA.	Homo sapiens (Human).	Eukaryota; Metazoa; Chordata; Craniata; Vertebrata; Euteleostomi;Mammalia; Eutheria; Euarchontoglires; Primates; Haplorrhini;Catarrhini; Hominidae; Homo.	9606		8.63972	8.62301	8.55085	8.2928	8.5898	7.40181	8.59602	8.21382	8.21037		7.8543	7.85229	8.5641	8.5311	8.08549	8.46476	6.76411	8.56848	7.98811
P20645	M6PR	Cation-dependent mannose-6-phosphate receptor		MPRD_HUMAN Reviewed; 277 AA.	Homo sapiens (Human).	Eukaryota; Metazoa; Chordata; Craniata; Vertebrata; Euteleostomi;Mammalia; Eutheria; Euarchontoglires; Primates; Haplorrhini;Catarrhini; Hominidae; Homo.	9606	hsa:4074	8.69391	8.61762	9.06902	8.29089	8.6433	8.43787	8.77256	8.31215	7.97307		8.17978	7.95008	8.55974	7.64209	8.48936	8.05285	8.22199	8.71049	8.2887
Q2T9H3	SLC5A7	SLC5A7 protein		Q2T9H3_HUMAN Unreviewed; 333 AA.	Homo sapiens (Human).	Eukaryota; Metazoa; Chordata; Craniata; Vertebrata; Euteleostomi;Mammalia; Eutheria; Euarchontoglires; Primates; Haplorrhini;Catarrhini; Hominidae; Homo.	9606		6.53383	6.85508	6.63105	6.77015	6.0101		6.05365	6.46492	6.06904		6.71716		6.71122	7.98884	7.2507	6.28009	7.59179	6.99931	6.77872
I3L252	TKFC	Triokinase/FMN cyclase		I3L252_HUMAN Unreviewed; 219 AA.	Homo sapiens (Human).	Eukaryota; Metazoa; Chordata; Craniata; Vertebrata; Euteleostomi;Mammalia; Eutheria; Euarchontoglires; Primates; Haplorrhini;Catarrhini; Hominidae; Homo.	9606		8.05356	7.90626	7.81805	8.05196	7.79975	7.55472	7.86747	7.60365	8.29105	6.96571	8.22862	7.00141	7.6184	8.33961	7.6662	7.75079	7.57164	7.88973	8.43968
Q0VDC6	FKBP1A	FKBP1A protein		Q0VDC6_HUMAN Unreviewed; 145 AA.	Homo sapiens (Human).	Eukaryota; Metazoa; Chordata; Craniata; Vertebrata; Euteleostomi;Mammalia; Eutheria; Euarchontoglires; Primates; Haplorrhini;Catarrhini; Hominidae; Homo.	9606	hsa:2280	8.76063	8.45497	8.1904	8.04812	7.89539	7.66523	8.22104	7.84825	8.13645	7.36131	7.61165	7.72908	8.30385	8.61268	7.82504	8.12302	7.40703	8.26571	8.34761
Q308M2	MAPK8	Mitogen-activated protein kinase 8		MK08_HUMAN Reviewed; 427 AA.	Homo sapiens (Human).	Eukaryota; Metazoa; Chordata; Craniata; Vertebrata; Euteleostomi;Mammalia; Eutheria; Euarchontoglires; Primates; Haplorrhini;Catarrhini; Hominidae; Homo.	9606	hsa:5599	7.351	6.94172	7.15065		6.57721	6.4709	6.94349									6.58546	6.56354	6.99248	7.13356
A8MTB9	CEACAM18	Carcinoembryonic antigen-related cell adhesion molecule 18		CEA18_HUMAN Reviewed; 384 AA.	Homo sapiens (Human).	Eukaryota; Metazoa; Chordata; Craniata; Vertebrata; Euteleostomi;Mammalia; Eutheria; Euarchontoglires; Primates; Haplorrhini;Catarrhini; Hominidae; Homo.	9606			6.32464	6.51496	8.16851	7.89489	9.30643		7.10983	7.8976	5.30222	5.85177	9.8892	7.13505	6.83999	6.76137	7.32978	6.37858	8.79784	7.27859
M0R091	ZNF671	Zinc finger protein 671		M0R091_HUMAN Unreviewed; 107 AA.	Homo sapiens (Human).	Eukaryota; Metazoa; Chordata; Craniata; Vertebrata; Euteleostomi;Mammalia; Eutheria; Euarchontoglires; Primates; Haplorrhini;Catarrhini; Hominidae; Homo.	9606		6.46267	7.68484	6.50787	7.05014		6.90023	6.59784		6.58081	7.30854	6.73119	5.83065	6.52777	6.45151	6.40169		6.63244	7.02297	6.44978
Q86WV4	MRPS9	MRPS9 protein		Q86WV4_HUMAN Unreviewed; 302 AA.	Homo sapiens (Human).	Eukaryota; Metazoa; Chordata; Craniata; Vertebrata; Euteleostomi;Mammalia; Eutheria; Euarchontoglires; Primates; Haplorrhini;Catarrhini; Hominidae; Homo.	9606		8.26731	8.48351	7.88994	7.69059	8.19379	8.41288	7.67231	9.33235	7.65303	7.69927	8.37111	7.64324	8.07697	8.43616	8.1327	8.55754	7.80701	7.93122	7.60887
Q8J014	rps2	Ribosomal protein S2		Q8J014_HUMAN Unreviewed; 233 AA.	Homo sapiens (Human).	Eukaryota; Metazoa; Chordata; Craniata; Vertebrata; Euteleostomi;Mammalia; Eutheria; Euarchontoglires; Primates; Haplorrhini;Catarrhini; Hominidae; Homo.	9606		8.77971	8.44422	8.60475	8.5186	8.45766	8.65191	8.92878	8.49903	8.42242	7.35932	8.05196	8.28066	8.35983	7.5995	8.59483	8.06643	8.32104	8.50477	8.92994
Q9NX20	MRPL16	39S ribosomal protein L16, mitochondrial		RM16_HUMAN Reviewed; 251 AA.	Homo sapiens (Human).	Eukaryota; Metazoa; Chordata; Craniata; Vertebrata; Euteleostomi;Mammalia; Eutheria; Euarchontoglires; Primates; Haplorrhini;Catarrhini; Hominidae; Homo.	9606	hsa:54948	8.64927	8.3245	8.32478	8.1427	8.39793	7.78839	8.31153	8.15591	7.67551	6.76981	7.43377	7.84106	8.21914	8.37499	7.99164	8.18323	7.51237	8.14967	8.18426
A0A024QZT0	VDAC2	Voltage-dependent anion channel 2, isoform CRA_c		A0A024QZT0_HUMAN Unreviewed; 294 AA.	Homo sapiens (Human).	Eukaryota; Metazoa; Chordata; Craniata; Vertebrata; Euteleostomi;Mammalia; Eutheria; Euarchontoglires; Primates; Haplorrhini;Catarrhini; Hominidae; Homo.	9606	hsa:7417	9.70395	9.8477	9.49811	9.42348	9.70688	9.24324	9.70039	9.33887	9.26453	7.92051	9.15529	9.2866	9.40661	8.37961	9.45939	9.49147	9.09543	9.37767	9.40892
P36405	ARL3	ADP-ribosylation factor-like protein 3		ARL3_HUMAN Reviewed; 182 AA.	Homo sapiens (Human).	Eukaryota; Metazoa; Chordata; Craniata; Vertebrata; Euteleostomi;Mammalia; Eutheria; Euarchontoglires; Primates; Haplorrhini;Catarrhini; Hominidae; Homo.	9606	hsa:403	8.07261	8.20729	7.77904	8.13073	7.82369	7.6973	7.82393	7.54542	7.50384	8.02444	7.67383	7.33077	8.14078	8.22399	7.7228	7.80657	7.68645	7.90547	8.15175
A4D1R5	LOC202789	Similar to Ubiquinol-cytochrome C reductase iron-sulfur subunit, mitochondrial (Rieske iron-sulfur protein) (RISP)		A4D1R5_HUMAN Unreviewed; 282 AA.	Homo sapiens (Human).	Eukaryota; Metazoa; Chordata; Craniata; Vertebrata; Euteleostomi;Mammalia; Eutheria; Euarchontoglires; Primates; Haplorrhini;Catarrhini; Hominidae; Homo.	9606		8.01379	7.22326	7.49994			7.48847	7.42494	7.26463	7.48997			7.40324	7.6093		7.14336		6.99061		7.88468
G9LMI1	ND5	NADH-ubiquinone oxidoreductase chain 5		G9LMI1_HUMAN Unreviewed; 603 AA.	Homo sapiens (Human).	Eukaryota; Metazoa; Chordata; Craniata; Vertebrata; Euteleostomi;Mammalia; Eutheria; Euarchontoglires; Primates; Haplorrhini;Catarrhini; Hominidae; Homo.	9606		8.63972	8.62301	8.51741	8.24952	8.5898	7.40181	8.55194	8.21382	8.21037		7.8543	7.85229	8.5641	8.5311	8.02206	8.41412	6.76411	8.56848	7.98811
Q9HD34	LYRM4	LYR motif-containing protein 4		LYRM4_HUMAN Reviewed; 91 AA.	Homo sapiens (Human).	Eukaryota; Metazoa; Chordata; Craniata; Vertebrata; Euteleostomi;Mammalia; Eutheria; Euarchontoglires; Primates; Haplorrhini;Catarrhini; Hominidae; Homo.	9606	hsa:57128	7.66653	7.87287	7.33262	7.31197	7.99746	7.10771	7.67209	7.14224	7.25972	7.31923	7.35555	6.45491	7.70816	8.30174	7.1606	6.52677	7.65802	7.42694	6.7885
B3KXH0		cDNA FLJ45395 fis, clone BRHIP3027191, highly similar to 150 kDa oxygen-regulated protein (Orp150)		B3KXH0_HUMAN Unreviewed; 991 AA.	Homo sapiens (Human).	Eukaryota; Metazoa; Chordata; Craniata; Vertebrata; Euteleostomi;Mammalia; Eutheria; Euarchontoglires; Primates; Haplorrhini;Catarrhini; Hominidae; Homo.	9606	hsa:10525	8.82975	8.67984	8.75863	8.38302	8.65645	8.23165	8.71633	8.29257	8.15771		7.78148	7.9593	8.72875	7.71886	7.86219	8.06769	7.71671	8.68915	8.72484
F1AK74	ND5	NADH-ubiquinone oxidoreductase chain 5		F1AK74_HUMAN Unreviewed; 603 AA.	Homo sapiens (Human).	Eukaryota; Metazoa; Chordata; Craniata; Vertebrata; Euteleostomi;Mammalia; Eutheria; Euarchontoglires; Primates; Haplorrhini;Catarrhini; Hominidae; Homo.	9606		8.63972	8.62301	8.55085	8.2928	8.5898	7.40181	8.59602	8.21382	8.21037		7.8543	7.85229	8.5641	8.5311	8.08549	8.46476	6.76411	8.56848	7.98811
J3KSP6	FUK	Fucokinase, isoform CRA_d		J3KSP6_HUMAN Unreviewed; 575 AA.	Homo sapiens (Human).	Eukaryota; Metazoa; Chordata; Craniata; Vertebrata; Euteleostomi;Mammalia; Eutheria; Euarchontoglires; Primates; Haplorrhini;Catarrhini; Hominidae; Homo.	9606		7.15602					7.46919		7.46646									7.2782		6.62774
Q99447	PCYT2	Ethanolamine-phosphate cytidylyltransferase		PCY2_HUMAN Reviewed; 389 AA.	Homo sapiens (Human).	Eukaryota; Metazoa; Chordata; Craniata; Vertebrata; Euteleostomi;Mammalia; Eutheria; Euarchontoglires; Primates; Haplorrhini;Catarrhini; Hominidae; Homo.	9606	hsa:5833	8.0362	8.13653	7.41547	7.4966	7.28013		7.60541	6.99783	6.65518				6.89178	8.44864		7.40934	7.04726	8.01714	8.00538
Q9HC07	TMEM165	Transmembrane protein 165		TM165_HUMAN Reviewed; 324 AA.	Homo sapiens (Human).	Eukaryota; Metazoa; Chordata; Craniata; Vertebrata; Euteleostomi;Mammalia; Eutheria; Euarchontoglires; Primates; Haplorrhini;Catarrhini; Hominidae; Homo.	9606	hsa:55858	7.60684	7.46699	7.29747	7.37702	8.81126	7.53714	7.21073	7.43545	6.9059	5.79836	6.58205	7.06271	7.31655	7.29108	7.47801	7.51561	6.15033	7.59845	7.61927
P33778	HIST1H2BB	Histone H2B type 1-B		H2B1B_HUMAN Reviewed; 126 AA.	Homo sapiens (Human).	Eukaryota; Metazoa; Chordata; Craniata; Vertebrata; Euteleostomi;Mammalia; Eutheria; Euarchontoglires; Primates; Haplorrhini;Catarrhini; Hominidae; Homo.	9606	hsa:3018	10.4077	10.172	10.1669	10.1313	9.96321	10.1251	10.1193	9.91915	10.1679	8.14082	9.82735	9.90971	9.98081	7.8235	10.1623	10.0941	9.92901	10.1154	10.2455
Q9H2K3	KMT5B	Histone-lysine N-methyltransferase KMT5B		KMT5B_HUMAN Reviewed; 885 AA.	Homo sapiens (Human).	Eukaryota; Metazoa; Chordata; Craniata; Vertebrata; Euteleostomi;Mammalia; Eutheria; Euarchontoglires; Primates; Haplorrhini;Catarrhini; Hominidae; Homo.	9606	hsa:51111	7.11933	7.68484	6.50787	7.36595	6.80172	6.90023	8.08958		6.58081	7.30854	6.26121	5.83065	6.52777	7.59987	6.40169		6.63244	6.3857	6.44978
B3KRJ7		cDNA FLJ34419 fis, clone HEART2008257, highly similar to Aminomethyltransferase, mitochondrial (EC 2.1.2.10)		B3KRJ7_HUMAN Unreviewed; 334 AA.	Homo sapiens (Human).	Eukaryota; Metazoa; Chordata; Craniata; Vertebrata; Euteleostomi;Mammalia; Eutheria; Euarchontoglires; Primates; Haplorrhini;Catarrhini; Hominidae; Homo.	9606		7.91725	7.35178	7.65232	7.68538	7.99711	7.41744	7.62587	7.75965	6.68128	6.41973	6.54626	6.97838	7.70226	6.78368	7.61994	7.47394	7.18253	7.53456	7.46106
Q7Z2Y2	DKFZp686P10119	Putative uncharacterized protein DKFZp686P10119		Q7Z2Y2_HUMAN Unreviewed; 84 AA.	Homo sapiens (Human).	Eukaryota; Metazoa; Chordata; Craniata; Vertebrata; Euteleostomi;Mammalia; Eutheria; Euarchontoglires; Primates; Haplorrhini;Catarrhini; Hominidae; Homo.	9606		8.07941	7.7219	7.90275	7.47506	8.14589	7.53441	7.96246	9.3361	7.83572	5.8941	7.66738	7.94276	6.68261	7.44518	8.04161	7.63109	7.23845	7.83753	7.84646
V5JPT0	ATP8	ATP synthase protein 8		V5JPT0_HUMAN Unreviewed; 68 AA.	Homo sapiens (Human).	Eukaryota; Metazoa; Chordata; Craniata; Vertebrata; Euteleostomi;Mammalia; Eutheria; Euarchontoglires; Primates; Haplorrhini;Catarrhini; Hominidae; Homo.	9606		9.21326	9.00423	8.92285	8.71582	9.09162	7.87391	8.51227	7.92831	7.72609			8.51468	8.51778		8.44219	8.19655	8.54913	8.63186	8.24857
Q59GE4		Ribosomal protein S10 variant		Q59GE4_HUMAN Unreviewed; 174 AA.	Homo sapiens (Human).	Eukaryota; Metazoa; Chordata; Craniata; Vertebrata; Euteleostomi;Mammalia; Eutheria; Euarchontoglires; Primates; Haplorrhini;Catarrhini; Hominidae; Homo.	9606		8.79684	8.49771	8.12714	8.34134	7.93686	8.48643	8.63582	8.59674	8.09411	8.13778	8.05007	7.71866	8.48716	7.8053	8.15135	7.77032	8.21172	8.09872	8.13227
E9PRM1	CAPN1	Calpain-1 catalytic subunit		E9PRM1_HUMAN Unreviewed; 201 AA.	Homo sapiens (Human).	Eukaryota; Metazoa; Chordata; Craniata; Vertebrata; Euteleostomi;Mammalia; Eutheria; Euarchontoglires; Primates; Haplorrhini;Catarrhini; Hominidae; Homo.	9606		8.53302	8.31891	8.46667	8.33051	8.49018	8.57159	8.33965	7.72613	8.15761	7.23456	7.6496	7.52165	7.93953	8.20735	8.02404	7.72326	7.75572	8.18538	8.27041
K7EP35		Uncharacterized protein		K7EP35_HUMAN Unreviewed; 144 AA.	Homo sapiens (Human).	Eukaryota; Metazoa; Chordata; Craniata; Vertebrata; Euteleostomi;Mammalia; Eutheria; Euarchontoglires; Primates; Haplorrhini;Catarrhini; Hominidae; Homo.	9606		9.12381	9.10432	8.9792	8.62444	9.28601	8.05939	8.99697	8.70323	8.37195	7.23412	8.31606	8.25201	8.88674		8.64856	8.73008	7.78161	8.73738	8.73938
F8W809	TXNRD1	Thioredoxin reductase 1, cytoplasmic		F8W809_HUMAN Unreviewed; 498 AA.	Homo sapiens (Human).	Eukaryota; Metazoa; Chordata; Craniata; Vertebrata; Euteleostomi;Mammalia; Eutheria; Euarchontoglires; Primates; Haplorrhini;Catarrhini; Hominidae; Homo.	9606		7.92731	6.80714	8.03536	8.37985	8.93376	7.7081	8.04299	8.60898			7.67683	7.88581	7.4581	8.16259	8.5057		8.054	8.56929	8.87036
W0C3F1	ND5	NADH-ubiquinone oxidoreductase chain 5		W0C3F1_HUMAN Unreviewed; 603 AA.	Homo sapiens (Human).	Eukaryota; Metazoa; Chordata; Craniata; Vertebrata; Euteleostomi;Mammalia; Eutheria; Euarchontoglires; Primates; Haplorrhini;Catarrhini; Hominidae; Homo.	9606		8.63972	8.62301	8.55085	8.2928	8.5898	7.40181	8.59602	8.21382	8.21037		7.8543	7.85229	8.5641	8.5311	8.08549	8.46476	6.76411	8.56848	7.98811
A0A024R1P8	NPTXR	Neuronal pentraxin receptor, isoform CRA_a		A0A024R1P8_HUMAN Unreviewed; 489 AA.	Homo sapiens (Human).	Eukaryota; Metazoa; Chordata; Craniata; Vertebrata; Euteleostomi;Mammalia; Eutheria; Euarchontoglires; Primates; Haplorrhini;Catarrhini; Hominidae; Homo.	9606																		8.85662
G3V220	TCERG1	Transcription elongation regulator 1		G3V220_HUMAN Unreviewed; 1032 AA.	Homo sapiens (Human).	Eukaryota; Metazoa; Chordata; Craniata; Vertebrata; Euteleostomi;Mammalia; Eutheria; Euarchontoglires; Primates; Haplorrhini;Catarrhini; Hominidae; Homo.	9606		7.10955							6.59994									6.73187		7.01029
B4DK06		cDNA FLJ60610, highly similar to Dynamin-1 (EC 3.6.5.5)		B4DK06_HUMAN Unreviewed; 851 AA.	Homo sapiens (Human).	Eukaryota; Metazoa; Chordata; Craniata; Vertebrata; Euteleostomi;Mammalia; Eutheria; Euarchontoglires; Primates; Haplorrhini;Catarrhini; Hominidae; Homo.	9606		8.4478	8.3978	8.17385	7.65937	7.96791	7.61034	8.03103	7.69725	7.42223		7.99889	7.11654	8.13973	8.25308	8.12245	7.36984	7.11356	8.3765	8.51047
Q6IBR1	PRMT5	Protein arginine N-methyltransferase 5		ANM5_HUMAN Reviewed; 637 AA.	Homo sapiens (Human).	Eukaryota; Metazoa; Chordata; Craniata; Vertebrata; Euteleostomi;Mammalia; Eutheria; Euarchontoglires; Primates; Haplorrhini;Catarrhini; Hominidae; Homo.	9606	hsa:10419	9.00088	8.69545	8.78007	8.57794	8.69348	8.39213	8.83112	8.37162	6.82622		7.12566	8.08706	8.79245	7.92036	8.69149	8.8831	6.6298	8.6282	8.88572
Q15930	ZNF	DNA-binding protein		Q15930_HUMAN Unreviewed; 87 AA.	Homo sapiens (Human).	Eukaryota; Metazoa; Chordata; Craniata; Vertebrata; Euteleostomi;Mammalia; Eutheria; Euarchontoglires; Primates; Haplorrhini;Catarrhini; Hominidae; Homo.	9606		8.07032	7.26618	8.14136	8.51356	8.18121	7.33494	7.1138	7.4624	7.386	5.30222	6.71953	8.79221		6.52599	7.73733	6.95224	6.60035		6.50149
Q6IPI1	RPL29	Ribosomal protein L29		Q6IPI1_HUMAN Unreviewed; 161 AA.	Homo sapiens (Human).	Eukaryota; Metazoa; Chordata; Craniata; Vertebrata; Euteleostomi;Mammalia; Eutheria; Euarchontoglires; Primates; Haplorrhini;Catarrhini; Hominidae; Homo.	9606		6.55761	7.31917	6.97378	7.11826	7.68608	7.81397	7.88218	6.83411	6.88757	7.39206	7.48443	6.71602	7.76057	7.00127	6.53267	7.85951	8.3955	7.07866	6.74295
D6R9C3	COX7A2	Cytochrome c oxidase subunit 7A2, mitochondrial		D6R9C3_HUMAN Unreviewed; 53 AA.	Homo sapiens (Human).	Eukaryota; Metazoa; Chordata; Craniata; Vertebrata; Euteleostomi;Mammalia; Eutheria; Euarchontoglires; Primates; Haplorrhini;Catarrhini; Hominidae; Homo.	9606		8.92937	8.62335	8.84951	8.77293	8.78733	8.50301	8.82453	8.57406	8.43855	7.63063	8.19911	8.42563	8.6068	7.77845	7.9965	8.45364	8.44376	8.64574	8.54809
E9PHW9	ANK2	Ankyrin-2		E9PHW9_HUMAN Unreviewed; 1730 AA.	Homo sapiens (Human).	Eukaryota; Metazoa; Chordata; Craniata; Vertebrata; Euteleostomi;Mammalia; Eutheria; Euarchontoglires; Primates; Haplorrhini;Catarrhini; Hominidae; Homo.	9606		8.96567	6.98996	8.38025	7.87809		8.25535	8.69154		7.42285		8.30028	8.2129	7.84826		8.14803	7.99519	7.75189		8.98315
D6W539	HADHB	Hydroxyacyl-Coenzyme A dehydrogenase/3-ketoacyl-Coenzyme A thiolase/enoyl-Coenzyme A hydratase (Trifunctional protein), beta subunit, isoform CRA_b		D6W539_HUMAN Unreviewed; 372 AA.	Homo sapiens (Human).	Eukaryota; Metazoa; Chordata; Craniata; Vertebrata; Euteleostomi;Mammalia; Eutheria; Euarchontoglires; Primates; Haplorrhini;Catarrhini; Hominidae; Homo.	9606		9.64122	9.68559	9.5874	9.37916	9.76115	8.86184	9.56501	9.17304	9.20565	7.99125	9.09044	9.07067	9.52832	8.92619	9.09106	9.38649	9.04757	9.46903	9.16366
Q5JXH9	FHL1	Four and a half LIM domains protein 1		Q5JXH9_HUMAN Unreviewed; 155 AA.	Homo sapiens (Human).	Eukaryota; Metazoa; Chordata; Craniata; Vertebrata; Euteleostomi;Mammalia; Eutheria; Euarchontoglires; Primates; Haplorrhini;Catarrhini; Hominidae; Homo.	9606		7.24254	8.64227	8.40296	7.56415	7.87734	6.59869	6.63719	6.44874	8.44736	5.70509	6.8655	7.0096	7.77831	8.23272		7.15963	6.3885	8.04837	8.178
[truncated: 58,520 more rows]
