# Supplementary material for: Proteomic analysis of corneal endothelial cell-descemet membrane tissues reveals influence of insulin dependence and disease severity in type 2 diabetes mellitus
Source: PLoS One. 2018 Mar 12;13(3):e0192287. doi: 10.1371/journal.pone.0192287 (PMC5846724; doi:10.1371/journal.pone.0192287)
Supplement: S2 Table — Multiple data sheets provided comparing all 4 groups and several different two-way comparisons including AD compared to ND, all insulin samples (NAD-i and AD) compared to non-insulin samples (NAD-ni and ND), NAD samples with and without insulin, ND compared to NAD-ni, and AD compared to NAD-i. Within the 4-way analysis, comparison fold changes are also shown for all two way comparisons (i.e. AD vs. ND), as well as each independent p-value and fold change. The second column represents the p-value for the 4-way analysis for each protein. (XLSX) [file pone.0192287.s002.xlsx]

## Sheet: 4-way ANOVA
Protein	p-value(Column 2)	p-value(AD vs. NAD-i)	Ratio(AD vs. NAD-i)	Fold-Change(AD vs. NAD-i)	Fold-Change(AD vs. NAD-i) (Description)	Fold Change(AD vs. NAD-i) 95% lower limit	Fold Change(AD vs. NAD-i) 95% upper limit	p-value(AD vs. NAD-ni)	Ratio(AD vs. NAD-ni)	Fold-Change(AD vs. NAD-ni)	Fold-Change(AD vs. NAD-ni) (Description)	Fold Change(AD vs. NAD-ni) 95% lower limit	Fold Change(AD vs. NAD-ni) 95% upper limit	p-value(AD vs. ND)	Ratio(AD vs. ND)	Fold-Change(AD vs. ND)	Fold-Change(AD vs. ND) (Description)	Fold Change(AD vs. ND) 95% lower limit	Fold Change(AD vs. ND) 95% upper limit	p-value(NAD-i vs. NAD-ni)	Ratio(NAD-i vs. NAD-ni)	Fold-Change(NAD-i vs. NAD-ni)	Fold-Change(NAD-i vs. NAD-ni) (Description)	Fold Change(NAD-i vs. NAD-ni) 95% lower limit	Fold Change(NAD-i vs. NAD-ni) 95% upper limit	p-value(NAD-i vs. ND)	Ratio(NAD-i vs. ND)	Fold-Change(NAD-i vs. ND)	Fold-Change(NAD-i vs. ND) (Description)	Fold Change(NAD-i vs. ND) 95% lower limit	Fold Change(NAD-i vs. ND) 95% upper limit	p-value(NAD-ni vs. ND)	Ratio(NAD-ni vs. ND)	Fold-Change(NAD-ni vs. ND)	Fold-Change(NAD-ni vs. ND) (Description)	Fold Change(NAD-ni vs. ND) 95% lower limit	Fold Change(NAD-ni vs. ND) 95% upper limit	F(Column 2)	SS(Column 2)	SS(Error)	F(Error)
B2R8F9	4.13962e-22	1	1	1	No change between AD and NAD-i	?	?	1	1	1	No change between AD and NAD-ni	?	?	3.60018e-22	0.00309532	-323.068	AD down vs ND	-368.523	-283.22	1	1	1	No change between NAD-i and NAD-ni	?	?	3.60018e-22	0.00309532	-323.068	NAD-i down vs ND	-368.523	-283.22	3.60018e-22	0.00309532	-323.068	NAD-ni down vs ND	-368.523	-283.22	4145.64	219.423	0.264642	1
Q9BZW7	4.13962e-22	1	1	1	No change between AD and NAD-i	?	?	1	1	1	No change between AD and NAD-ni	?	?	3.60018e-22	0.00309532	-323.068	AD down vs ND	-368.523	-283.22	1	1	1	No change between NAD-i and NAD-ni	?	?	3.60018e-22	0.00309532	-323.068	NAD-i down vs ND	-368.523	-283.22	3.60018e-22	0.00309532	-323.068	NAD-ni down vs ND	-368.523	-283.22	4145.64	219.423	0.264642	1
B8ZZZ9	4.13962e-22	1	1	1	No change between AD and NAD-i	?	?	1	1	1	No change between AD and NAD-ni	?	?	3.60018e-22	0.00309532	-323.068	AD down vs ND	-368.523	-283.22	1	1	1	No change between NAD-i and NAD-ni	?	?	3.60018e-22	0.00309532	-323.068	NAD-i down vs ND	-368.523	-283.22	3.60018e-22	0.00309532	-323.068	NAD-ni down vs ND	-368.523	-283.22	4145.64	219.423	0.264642	1
F8WA32	4.13962e-22	1	1	1	No change between AD and NAD-i	?	?	1	1	1	No change between AD and NAD-ni	?	?	3.60018e-22	0.00309532	-323.068	AD down vs ND	-368.523	-283.22	1	1	1	No change between NAD-i and NAD-ni	?	?	3.60018e-22	0.00309532	-323.068	NAD-i down vs ND	-368.523	-283.22	3.60018e-22	0.00309532	-323.068	NAD-ni down vs ND	-368.523	-283.22	4145.64	219.423	0.264642	1
A0A0S2Z4I5	1.9904e-06	0.200665	2.71329	2.71329	AD up vs NAD-i	-1.80636	13.2983	1.43092e-05	0.00913231	-109.501	AD down vs NAD-ni	-536.685	-22.3419	0.000113773	0.0167302	-59.772	AD down vs ND	-322.605	-11.0745	1.52148e-06	0.00336577	-297.109	NAD-i down vs NAD-ni	-1456.18	-60.62	1.12609e-05	0.00616603	-162.179	NAD-i down vs ND	-875.322	-30.0484	0.45591	1.83198	1.83198	NAD-ni up vs ND	-2.94613	9.88769	28.3507	246.111	43.4047	1
C9JGJ9	3.78657e-06	0.19221	0.358615	-2.78851	AD down vs NAD-i	-13.8211	1.77745	1.63458e-06	0.00334473	-298.978	AD down vs NAD-ni	-1481.86	-60.3211	1	1	1	No change between AD and ND	?	?	1.62595e-05	0.00932681	-107.218	NAD-i down vs NAD-ni	-531.418	-21.632	0.217448	2.78851	2.78851	NAD-i up vs ND	-1.95869	15.2304	3.30197e-06	298.978	298.978	NAD-ni up vs ND	54.7394	1632.97	25.5817	225.218	44.0193	1
Q5T8R3	7.81026e-06	0.193102	3.09581	3.09581	AD up vs NAD-i	-1.89187	18.1318	0.000100035	0.0129762	-77.0642	AD down vs NAD-ni	-451.355	-13.1579	0.000180153	0.013041	-76.6815	AD down vs ND	-499.947	-11.7614	8.41386e-06	0.00419154	-238.576	NAD-i down vs NAD-ni	-1397.31	-40.7343	1.6452e-05	0.00421246	-237.391	NAD-i down vs ND	-1547.74	-36.4109	0.995559	1.00499	1.00499	NAD-ni up vs ND	-6.48741	6.55232	22.7353	244.083	53.6793	1
Q5T8R5	7.81026e-06	0.193102	3.09581	3.09581	AD up vs NAD-i	-1.89187	18.1318	0.000100035	0.0129762	-77.0642	AD down vs NAD-ni	-451.355	-13.1579	0.000180153	0.013041	-76.6815	AD down vs ND	-499.947	-11.7614	8.41386e-06	0.00419154	-238.576	NAD-i down vs NAD-ni	-1397.31	-40.7343	1.6452e-05	0.00421246	-237.391	NAD-i down vs ND	-1547.74	-36.4109	0.995559	1.00499	1.00499	NAD-ni up vs ND	-6.48741	6.55232	22.7353	244.083	53.6793	1
C9JS14	2.50522e-05	0.018529	1.56251	1.56251	AD up vs NAD-i	1.08989	2.24007	0.000921542	0.499022	-2.00392	AD down vs NAD-ni	-2.87289	-1.39779	0.00761726	0.57571	-1.73698	AD down vs ND	-2.54521	-1.18541	6.48168e-06	0.319373	-3.13114	NAD-i down vs NAD-ni	-4.48891	-2.18406	5.35567e-05	0.368453	-2.71405	NAD-i down vs ND	-3.97692	-1.85221	0.4376	1.15368	1.15368	NAD-ni up vs ND	-1.27012	1.69049	18.6914	8.33339	2.22921	1
E5RJP2	2.575e-05	0.000282319	1.55788	1.55788	AD up vs NAD-i	1.27438	1.90445	0.239198	0.89091	-1.12245	AD down vs NAD-ni	-1.37215	1.0891	0.0344602	0.792569	-1.26172	AD down vs ND	-1.56131	-1.01962	2.76133e-05	0.571872	-1.74864	NAD-i down vs NAD-ni	-2.13765	-1.43043	6.40279e-06	0.508747	-1.96561	NAD-i down vs ND	-2.43234	-1.58844	0.260192	0.889617	-1.12408	NAD-ni down vs ND	-1.39099	1.10085	18.6034	2.57908	0.693174	1
C9JNG9	4.24173e-05	0.0181973	1.16999	1.16999	AD up vs NAD-i	1.03119	1.32748	0.00120245	0.789835	-1.26609	AD down vs NAD-ni	-1.43651	-1.11588	0.0211338	0.850608	-1.17563	AD down vs ND	-1.34413	-1.02825	7.98591e-06	0.675076	-1.48131	NAD-i down vs NAD-ni	-1.68071	-1.30558	0.000137513	0.727018	-1.37548	NAD-i down vs ND	-1.57263	-1.20305	0.256549	1.07694	1.07694	NAD-ni up vs ND	-1.06165	1.2313	17.0598	0.934849	0.273992	1
E9PNC3	4.42419e-05	1	1	1	No change between AD and NAD-i	?	?	0.191794	0.381066	-2.62422	AD down vs NAD-ni	-11.8129	1.71537	1.52735e-05	0.00921778	-108.486	AD down vs ND	-535.012	-21.998	0.191794	0.381066	-2.62422	NAD-i down vs NAD-ni	-11.8129	1.71537	1.52735e-05	0.00921778	-108.486	NAD-i down vs ND	-535.012	-21.998	0.00016736	0.0241894	-41.3404	NAD-ni down vs ND	-203.875	-8.38271	16.9342	131.691	38.8833	1
E5RIA0	4.55095e-05	0.000496755	1.60085	1.60085	AD up vs NAD-i	1.27586	2.00862	0.323683	0.897055	-1.11476	AD down vs NAD-ni	-1.39871	1.12555	0.0297809	0.762551	-1.31139	AD down vs ND	-1.66823	-1.03088	6.82924e-05	0.560362	-1.78456	NAD-i down vs NAD-ni	-2.23912	-1.42228	8.91785e-06	0.476341	-2.09933	NAD-i down vs ND	-2.67058	-1.65028	0.170789	0.850061	-1.17639	NAD-ni down vs ND	-1.49649	1.08137	16.8503	2.98115	0.884596	1
Q13435	4.55946e-05	3.16014e-05	86.3895	86.3895	AD up vs NAD-i	17.0462	437.819	0.949901	1.04985	1.04985	AD up vs NAD-ni	-4.82733	5.32061	0.943783	0.943734	-1.05962	AD down vs ND	-5.9257	5.27763	3.55219e-05	0.0121525	-82.2874	NAD-i down vs NAD-ni	-417.03	-16.2368	5.13428e-05	0.0109242	-91.5401	NAD-i down vs ND	-511.919	-16.369	0.896783	0.898922	-1.11244	NAD-ni down vs ND	-6.2211	5.02703	16.8448	152.451	45.2518	1
E9PPJ0	5.58785e-05	3.53381e-05	82.3571	82.3571	AD up vs NAD-i	16.2583	417.183	0.999127	1.00085	1.00085	AD up vs NAD-ni	-5.06125	5.06983	0.885184	1.1259	1.1259	AD up vs ND	-4.96441	6.29317	3.54103e-05	0.0121525	-82.2874	NAD-i down vs NAD-ni	-416.83	-16.2446	8.62877e-05	0.013671	-73.1476	NAD-i down vs ND	-408.854	-13.0868	0.885998	1.12495	1.12495	NAD-ni up vs ND	-4.96861	6.28784	16.2502	146.983	45.225	1
B3KRS4	5.94473e-05	0.000125866	44.0904	44.0904	AD up vs NAD-i	9.11321	213.313	0.477538	0.583437	-1.71398	AD down vs NAD-ni	-8.29238	2.82271	0.365788	0.481115	-2.07851	AD down vs ND	-11.0651	2.56126	3.20939e-05	0.0132327	-75.5702	NAD-i down vs NAD-ni	-365.615	-15.6199	3.77559e-05	0.010912	-91.6422	NAD-i down vs ND	-487.866	-17.2143	0.809172	0.824622	-1.21268	NAD-ni down vs ND	-6.4558	4.38996	16.0724	137.259	42.7	1
X5DR09	6.37007e-05	6.05075e-05	60.3291	60.3291	AD up vs NAD-i	12.3342	295.083	0.92605	0.932116	-1.07283	AD down vs NAD-ni	-5.24744	4.55919	0.665184	0.705589	-1.41726	AD down vs ND	-7.63284	3.80005	5.07308e-05	0.0154505	-64.7227	NAD-i down vs NAD-ni	-316.573	-13.2324	4.77804e-05	0.0116957	-85.5018	NAD-i down vs ND	-460.482	-15.8759	0.729397	0.756975	-1.32105	NAD-ni down vs ND	-7.11469	4.0768	15.8757	137.464	43.2938	1
Q75M87	6.37324e-05	6.12697e-05	61.585	61.585	AD up vs NAD-i	12.4667	304.228	0.925131	0.930886	-1.07425	AD down vs NAD-ni	-5.30674	4.59855	0.653553	0.69488	-1.4391	AD down vs ND	-7.83242	3.78194	5.12531e-05	0.0151155	-66.1575	NAD-i down vs NAD-ni	-326.816	-13.3923	4.68844e-05	0.0112833	-88.6269	NAD-i down vs ND	-482.36	-16.284	0.718124	0.746471	-1.33964	NAD-ni down vs ND	-7.29109	4.06274	15.8743	139.174	43.8364	1
Q499G6	6.43401e-05	6.10569e-05	62.0199	62.0199	AD up vs NAD-i	12.5273	307.048	0.932559	0.937459	-1.06671	AD down vs NAD-ni	-5.28107	4.64116	0.660216	0.699787	-1.42901	AD down vs ND	-7.79557	3.8175	5.19885e-05	0.0151155	-66.1575	NAD-i down vs NAD-ni	-327.532	-13.363	4.75606e-05	0.0112833	-88.6269	NAD-i down vs ND	-483.481	-16.2462	0.718492	0.746471	-1.33964	NAD-ni down vs ND	-7.30803	4.07218	15.8474	139.319	43.9566	1
X5D939	6.43401e-05	6.10569e-05	62.0199	62.0199	AD up vs NAD-i	12.5273	307.048	0.932559	0.937459	-1.06671	AD down vs NAD-ni	-5.28107	4.64116	0.660216	0.699787	-1.42901	AD down vs ND	-7.79557	3.8175	5.19885e-05	0.0151155	-66.1575	NAD-i down vs NAD-ni	-327.532	-13.363	4.75606e-05	0.0112833	-88.6269	NAD-i down vs ND	-483.481	-16.2462	0.718492	0.746471	-1.33964	NAD-ni down vs ND	-7.30803	4.07218	15.8474	139.319	43.9566	1
B4DH52	6.43401e-05	6.10569e-05	62.0199	62.0199	AD up vs NAD-i	12.5273	307.048	0.932559	0.937459	-1.06671	AD down vs NAD-ni	-5.28107	4.64116	0.660216	0.699787	-1.42901	AD down vs ND	-7.79557	3.8175	5.19885e-05	0.0151155	-66.1575	NAD-i down vs NAD-ni	-327.532	-13.363	4.75606e-05	0.0112833	-88.6269	NAD-i down vs ND	-483.481	-16.2462	0.718492	0.746471	-1.33964	NAD-ni down vs ND	-7.30803	4.07218	15.8474	139.319	43.9566	1
A8K9W7	6.43401e-05	6.10569e-05	62.0199	62.0199	AD up vs NAD-i	12.5273	307.048	0.932559	0.937459	-1.06671	AD down vs NAD-ni	-5.28107	4.64116	0.660216	0.699787	-1.42901	AD down vs ND	-7.79557	3.8175	5.19885e-05	0.0151155	-66.1575	NAD-i down vs NAD-ni	-327.532	-13.363	4.75606e-05	0.0112833	-88.6269	NAD-i down vs ND	-483.481	-16.2462	0.718492	0.746471	-1.33964	NAD-ni down vs ND	-7.30803	4.07218	15.8474	139.319	43.9566	1
Q32P42	0.00010044	0.000105901	74.5282	74.5282	AD up vs NAD-i	12.7704	434.948	0.709864	0.730647	-1.36865	AD down vs NAD-ni	-7.98748	4.26407	0.744151	0.746892	-1.33888	AD down vs ND	-8.69625	4.85118	5.17737e-05	0.00980363	-102.003	NAD-i down vs NAD-ni	-595.292	-17.4782	9.91419e-05	0.0100216	-99.7844	NAD-i down vs ND	-648.116	-15.3629	0.980345	1.02223	1.02223	NAD-ni up vs ND	-6.35389	6.63957	14.6233	156.36	53.4628	1
A8K7F2	0.000101596	1	1	1	No change between AD and NAD-i	?	?	6.70138e-05	0.0153916	-64.9704	AD down vs NAD-ni	-332.356	-12.7007	1	1	1	No change between AD and ND	?	?	6.70138e-05	0.0153916	-64.9704	NAD-i down vs NAD-ni	-332.356	-12.7007	1	1	1	No change between NAD-i and ND	?	?	0.000121195	64.9704	64.9704	NAD-ni up vs ND	11.5034	366.948	14.5928	133.593	45.7738	1
Q7RTN0	0.000101596	1	1	1	No change between AD and NAD-i	?	?	6.70138e-05	0.0153916	-64.9704	AD down vs NAD-ni	-332.356	-12.7007	1	1	1	No change between AD and ND	?	?	6.70138e-05	0.0153916	-64.9704	NAD-i down vs NAD-ni	-332.356	-12.7007	1	1	1	No change between NAD-i and ND	?	?	0.000121195	64.9704	64.9704	NAD-ni up vs ND	11.5034	366.948	14.5928	133.593	45.7738	1
O75298	0.000101596	1	1	1	No change between AD and NAD-i	?	?	6.70138e-05	0.0153916	-64.9704	AD down vs NAD-ni	-332.356	-12.7007	1	1	1	No change between AD and ND	?	?	6.70138e-05	0.0153916	-64.9704	NAD-i down vs NAD-ni	-332.356	-12.7007	1	1	1	No change between NAD-i and ND	?	?	0.000121195	64.9704	64.9704	NAD-ni up vs ND	11.5034	366.948	14.5928	133.593	45.7738	1
Q6GMT0	0.000101596	1	1	1	No change between AD and NAD-i	?	?	6.70138e-05	0.0153916	-64.9704	AD down vs NAD-ni	-332.356	-12.7007	1	1	1	No change between AD and ND	?	?	6.70138e-05	0.0153916	-64.9704	NAD-i down vs NAD-ni	-332.356	-12.7007	1	1	1	No change between NAD-i and ND	?	?	0.000121195	64.9704	64.9704	NAD-ni up vs ND	11.5034	366.948	14.5928	133.593	45.7738	1
Q96CG9	0.000101596	1	1	1	No change between AD and NAD-i	?	?	6.70138e-05	0.0153916	-64.9704	AD down vs NAD-ni	-332.356	-12.7007	1	1	1	No change between AD and ND	?	?	6.70138e-05	0.0153916	-64.9704	NAD-i down vs NAD-ni	-332.356	-12.7007	1	1	1	No change between NAD-i and ND	?	?	0.000121195	64.9704	64.9704	NAD-ni up vs ND	11.5034	366.948	14.5928	133.593	45.7738	1
I3L159	0.000127575	6.22296e-05	133.935	133.935	AD up vs NAD-i	20.004	896.747	0.0470279	6.89139	6.89139	AD up vs NAD-ni	1.02927	46.1406	0.675654	0.667814	-1.49742	AD down vs ND	-11.2516	5.01792	0.00460633	0.0514533	-19.4351	NAD-i down vs NAD-ni	-130.126	-2.90275	5.04131e-05	0.00498611	-200.557	NAD-i down vs ND	-1506.98	-26.6913	0.0261654	0.0969055	-10.3193	NAD-ni down vs ND	-77.5389	-1.37336	13.9952	173.859	62.1136	1
I3L1F5	0.000127575	6.22296e-05	133.935	133.935	AD up vs NAD-i	20.004	896.747	0.0470279	6.89139	6.89139	AD up vs NAD-ni	1.02927	46.1406	0.675654	0.667814	-1.49742	AD down vs ND	-11.2516	5.01792	0.00460633	0.0514533	-19.4351	NAD-i down vs NAD-ni	-130.126	-2.90275	5.04131e-05	0.00498611	-200.557	NAD-i down vs ND	-1506.98	-26.6913	0.0261654	0.0969055	-10.3193	NAD-ni down vs ND	-77.5389	-1.37336	13.9952	173.859	62.1136	1
P52298	0.000129184	1	1	1	No change between AD and NAD-i	?	?	0.00444397	0.0565022	-17.6984	AD down vs NAD-ni	-110.529	-2.83396	7.25426e-05	0.00722712	-138.368	AD down vs ND	-965.679	-19.8261	0.00444397	0.0565022	-17.6984	NAD-i down vs NAD-ni	-110.529	-2.83396	7.25426e-05	0.00722712	-138.368	NAD-i down vs ND	-965.679	-19.8261	0.0394318	0.127909	-7.81807	NAD-ni down vs ND	-54.5629	-1.12021	13.9628	160.987	57.6483	1
B3KSB0	0.000129184	1	1	1	No change between AD and NAD-i	?	?	0.00444397	0.0565022	-17.6984	AD down vs NAD-ni	-110.529	-2.83396	7.25426e-05	0.00722712	-138.368	AD down vs ND	-965.679	-19.8261	0.00444397	0.0565022	-17.6984	NAD-i down vs NAD-ni	-110.529	-2.83396	7.25426e-05	0.00722712	-138.368	NAD-i down vs ND	-965.679	-19.8261	0.0394318	0.127909	-7.81807	NAD-ni down vs ND	-54.5629	-1.12021	13.9628	160.987	57.6483	1
A0A024R7K8	0.000134358	0.000127087	66.9632	66.9632	AD up vs NAD-i	11.6104	386.211	0.820881	0.827436	-1.20855	AD down vs NAD-ni	-6.97035	4.77225	0.727771	0.73399	-1.36242	AD down vs ND	-8.73898	4.70804	8.18562e-05	0.0123566	-80.9285	NAD-i down vs NAD-ni	-466.756	-14.0318	0.000112782	0.0109611	-91.2318	NAD-i down vs ND	-585.19	-14.2231	0.892515	0.887065	-1.12731	NAD-ni down vs ND	-7.23095	5.68992	13.8618	146.24	52.7495	1
Q8TBK5	0.000140483	0.000534493	1.7041	1.7041	AD up vs NAD-i	1.31501	2.20834	0.52074	0.923142	-1.08326	AD down vs NAD-ni	-1.40378	1.19629	0.122398	0.809638	-1.23512	AD down vs ND	-1.62595	1.06583	0.000146309	0.541717	-1.84598	NAD-i down vs NAD-ni	-2.3922	-1.42449	3.70047e-05	0.475111	-2.10477	NAD-i down vs ND	-2.77078	-1.59885	0.325211	0.877047	-1.14019	NAD-ni down vs ND	-1.50098	1.15457	13.7476	3.17362	1.15424	1
Q05D62	0.000148836	0.000383802	1.79631	1.79631	AD up vs NAD-i	1.3652	2.36356	0.55032	0.92434	-1.08185	AD down vs NAD-ni	-1.42349	1.21624	0.220125	0.839667	-1.19095	AD down vs ND	-1.59334	1.12337	0.000116279	0.514577	-1.94334	NAD-i down vs NAD-ni	-2.55703	-1.47694	5.3702e-05	0.46744	-2.13931	NAD-i down vs ND	-2.86213	-1.59904	0.492519	0.908396	-1.10084	NAD-ni down vs ND	-1.47279	1.21532	13.6008	3.5197	1.29393	1
A0A024R488	0.000159337	9.33041e-05	116.492	116.492	AD up vs NAD-i	17.0391	796.422	0.00779198	15.9276	15.9276	AD up vs NAD-ni	2.32972	108.893	0.761917	0.744425	-1.34332	AD down vs ND	-10.3197	5.71888	0.0433753	0.136728	-7.31381	NAD-i down vs NAD-ni	-50.0025	-1.06978	9.20995e-05	0.00639037	-156.485	NAD-i down vs ND	-1202.16	-20.3697	0.00593683	0.046738	-21.3959	NAD-ni down vs ND	-164.369	-2.7851	13.4289	170.509	63.4858	1
Q8IWB7	0.000159337	9.33041e-05	116.492	116.492	AD up vs NAD-i	17.0391	796.422	0.00779198	15.9276	15.9276	AD up vs NAD-ni	2.32972	108.893	0.761917	0.744425	-1.34332	AD down vs ND	-10.3197	5.71888	0.0433753	0.136728	-7.31381	NAD-i down vs NAD-ni	-50.0025	-1.06978	9.20995e-05	0.00639037	-156.485	NAD-i down vs ND	-1202.16	-20.3697	0.00593683	0.046738	-21.3959	NAD-ni down vs ND	-164.369	-2.7851	13.4289	170.509	63.4858	1
B4DWZ0	0.000162258	0.0432057	7.70529	7.70529	AD up vs NAD-i	1.07364	55.2992	0.0056044	0.0504407	-19.8253	AD down vs NAD-ni	-142.282	-2.76242	0.00891167	0.0525749	-19.0205	AD down vs ND	-153.841	-2.35164	6.85096e-05	0.00654624	-152.759	NAD-i down vs NAD-ni	-1096.32	-21.2852	0.000134287	0.00682322	-146.558	NAD-i down vs ND	-1185.39	-18.1201	0.966854	1.04231	1.04231	NAD-ni up vs ND	-7.75985	8.43039	13.3834	178.621	66.7326	1
E9PNY1	0.000169446	0.419839	0.425266	-2.35147	AD down vs NAD-i	-21.1614	3.82706	0.000576563	0.0113396	-88.1866	AD down vs NAD-ni	-793.612	-9.79935	0.000100214	0.00325708	-307.023	AD down vs ND	-3156.89	-29.8596	0.00311909	0.0266647	-37.5027	NAD-i down vs NAD-ni	-337.496	-4.16733	0.000462206	0.00765893	-130.567	NAD-i down vs ND	-1342.52	-12.6983	0.271775	0.287231	-3.48152	NAD-ni down vs ND	-35.7978	2.95338	13.2751	220.199	82.9364	1
E9PJX1	0.000169446	0.419839	0.425266	-2.35147	AD down vs NAD-i	-21.1614	3.82706	0.000576563	0.0113396	-88.1866	AD down vs NAD-ni	-793.612	-9.79935	0.000100214	0.00325708	-307.023	AD down vs ND	-3156.89	-29.8596	0.00311909	0.0266647	-37.5027	NAD-i down vs NAD-ni	-337.496	-4.16733	0.000462206	0.00765893	-130.567	NAD-i down vs ND	-1342.52	-12.6983	0.271775	0.287231	-3.48152	NAD-ni down vs ND	-35.7978	2.95338	13.2751	220.199	82.9364	1
B4DHV1	0.000169446	0.419839	0.425266	-2.35147	AD down vs NAD-i	-21.1614	3.82706	0.000576563	0.0113396	-88.1866	AD down vs NAD-ni	-793.612	-9.79935	0.000100214	0.00325708	-307.023	AD down vs ND	-3156.89	-29.8596	0.00311909	0.0266647	-37.5027	NAD-i down vs NAD-ni	-337.496	-4.16733	0.000462206	0.00765893	-130.567	NAD-i down vs ND	-1342.52	-12.6983	0.271775	0.287231	-3.48152	NAD-ni down vs ND	-35.7978	2.95338	13.2751	220.199	82.9364	1
E9PMQ3	0.000169446	0.419839	0.425266	-2.35147	AD down vs NAD-i	-21.1614	3.82706	0.000576563	0.0113396	-88.1866	AD down vs NAD-ni	-793.612	-9.79935	0.000100214	0.00325708	-307.023	AD down vs ND	-3156.89	-29.8596	0.00311909	0.0266647	-37.5027	NAD-i down vs NAD-ni	-337.496	-4.16733	0.000462206	0.00765893	-130.567	NAD-i down vs ND	-1342.52	-12.6983	0.271775	0.287231	-3.48152	NAD-ni down vs ND	-35.7978	2.95338	13.2751	220.199	82.9364	1
E9PQ47	0.000169446	0.419839	0.425266	-2.35147	AD down vs NAD-i	-21.1614	3.82706	0.000576563	0.0113396	-88.1866	AD down vs NAD-ni	-793.612	-9.79935	0.000100214	0.00325708	-307.023	AD down vs ND	-3156.89	-29.8596	0.00311909	0.0266647	-37.5027	NAD-i down vs NAD-ni	-337.496	-4.16733	0.000462206	0.00765893	-130.567	NAD-i down vs ND	-1342.52	-12.6983	0.271775	0.287231	-3.48152	NAD-ni down vs ND	-35.7978	2.95338	13.2751	220.199	82.9364	1
Q15118	0.000191112	0.000155119	63.4062	63.4062	AD up vs NAD-i	10.8528	370.443	0.913982	0.913041	-1.09524	AD down vs NAD-ni	-6.39881	5.33433	0.783377	0.782034	-1.27872	AD down vs ND	-8.31506	5.0853	0.000125488	0.0143999	-69.4451	NAD-i down vs NAD-ni	-405.724	-11.8864	0.000157135	0.0123337	-81.0786	NAD-i down vs ND	-527.226	-12.4685	0.862394	0.856515	-1.16752	NAD-ni down vs ND	-7.59199	5.56962	12.9779	138.938	53.5288	1
Q92901	0.000234122	7.54034e-05	203.524	203.524	AD up vs NAD-i	24.8492	1666.94	0.00652432	22.5092	22.5092	AD up vs NAD-ni	2.74825	184.359	0.000135768	203.524	203.524	AD up vs ND	21.8731	1893.75	0.0413143	0.110597	-9.04183	NAD-i down vs NAD-ni	-74.056	-1.10396	1	1	1	No change between NAD-i and ND	?	?	0.0526517	9.04183	9.04183	NAD-ni up vs ND	-1.02908	84.1321	12.4872	189.752	75.9788	1
B4DUE4	0.000253397	0.0116514	1.33542	1.33542	AD up vs NAD-i	1.07738	1.65526	0.32616	0.9028	-1.10767	AD down vs NAD-ni	-1.37296	1.11902	0.00562922	0.708278	-1.41188	AD down vs ND	-1.77297	-1.12432	0.00146105	0.676041	-1.4792	NAD-i down vs NAD-ni	-1.83348	-1.19338	2.73476e-05	0.530378	-1.88545	NAD-i down vs ND	-2.36766	-1.50145	0.0382966	0.784535	-1.27464	NAD-ni down vs ND	-1.60063	-1.01504	12.2994	1.9483	0.792029	1
Q32Q14	0.000290011	0.000400129	1.70503	1.70503	AD up vs NAD-i	1.32634	2.19184	0.424085	0.907709	-1.10167	AD down vs NAD-ni	-1.41622	1.16687	0.824262	0.972151	-1.02865	AD down vs ND	-1.34264	1.2689	8.09881e-05	0.53237	-1.87839	NAD-i down vs NAD-ni	-2.4147	-1.4612	0.000427304	0.570165	-1.75388	NAD-i down vs ND	-2.28925	-1.34371	0.591236	1.07099	1.07099	NAD-ni up vs ND	-1.21873	1.39791	11.9837	2.59743	1.08374	1
A0A0N7B9D3	0.000299502	0.000131973	41.0196	41.0196	AD up vs NAD-i	8.67216	194.024	0.638845	1.41796	1.41796	AD up vs NAD-ni	-3.33581	6.70696	0.953842	1.04656	1.04656	AD up vs ND	-4.96632	5.4396	0.000336567	0.0345678	-28.9287	NAD-i down vs NAD-ni	-136.833	-6.11597	0.000260997	0.0255138	-39.1945	NAD-i down vs ND	-203.716	-7.54092	0.700029	0.73808	-1.35487	NAD-ni down vs ND	-7.04202	3.83623	11.9092	98.8108	41.4852	1
A0A0C4DGE5	0.000308404	1	1	1	No change between AD and NAD-i	?	?	1	1	1	No change between AD and NAD-ni	?	?	0.000158399	0.0153401	-65.1887	AD down vs ND	-386.857	-10.9848	1	1	1	No change between NAD-i and NAD-ni	?	?	0.000158399	0.0153401	-65.1887	NAD-i down vs ND	-386.857	-10.9848	0.000158399	0.0153401	-65.1887	NAD-ni down vs ND	-386.857	-10.9848	11.8416	114.693	48.4276	1
B4DXL2	0.000308771	1	1	1	No change between AD and NAD-i	?	?	1	1	1	No change between AD and NAD-ni	?	?	0.000158577	0.00977605	-102.291	AD down vs ND	-735.741	-14.2216	1	1	1	No change between NAD-i and NAD-ni	?	?	0.000158577	0.00977605	-102.291	NAD-i down vs ND	-735.741	-14.2216	0.000158577	0.00977605	-102.291	NAD-ni down vs ND	-735.741	-14.2216	11.8389	140.767	59.4508	1
E9PMX7	0.000308771	1	1	1	No change between AD and NAD-i	?	?	1	1	1	No change between AD and NAD-ni	?	?	0.000158577	0.00977605	-102.291	AD down vs ND	-735.741	-14.2216	1	1	1	No change between NAD-i and NAD-ni	?	?	0.000158577	0.00977605	-102.291	NAD-i down vs ND	-735.741	-14.2216	0.000158577	0.00977605	-102.291	NAD-ni down vs ND	-735.741	-14.2216	11.8389	140.767	59.4508	1
Q9P2N2	0.000308771	1	1	1	No change between AD and NAD-i	?	?	1	1	1	No change between AD and NAD-ni	?	?	0.000158577	0.00977605	-102.291	AD down vs ND	-735.741	-14.2216	1	1	1	No change between NAD-i and NAD-ni	?	?	0.000158577	0.00977605	-102.291	NAD-i down vs ND	-735.741	-14.2216	0.000158577	0.00977605	-102.291	NAD-ni down vs ND	-735.741	-14.2216	11.8389	140.767	59.4508	1
A8K176	0.000308806	1	1	1	No change between AD and NAD-i	?	?	1	1	1	No change between AD and NAD-ni	?	?	0.000158594	0.00978658	-102.181	AD down vs ND	-734.629	-14.2125	1	1	1	No change between NAD-i and NAD-ni	?	?	0.000158594	0.00978658	-102.181	NAD-i down vs ND	-734.629	-14.2125	0.000158594	0.00978658	-102.181	NAD-ni down vs ND	-734.629	-14.2125	11.8386	140.701	59.4245	1
H3BS24	0.000309745	1	1	1	No change between AD and NAD-i	?	?	1	1	1	No change between AD and NAD-ni	?	?	0.000159047	0.0226086	-44.231	AD down vs ND	-222.635	-8.78741	1	1	1	No change between NAD-i and NAD-ni	?	?	0.000159047	0.0226086	-44.231	NAD-i down vs ND	-222.635	-8.78741	0.000159047	0.0226086	-44.231	NAD-ni down vs ND	-222.635	-8.78741	11.8317	94.383	39.8858	1
M0R0D2	0.000311621	1	1	1	No change between AD and NAD-i	?	?	1	1	1	No change between AD and NAD-ni	?	?	0.000159953	0.0171713	-58.2368	AD down vs ND	-329.957	-10.2787	1	1	1	No change between NAD-i and NAD-ni	?	?	0.000159953	0.0171713	-58.2368	NAD-i down vs ND	-329.957	-10.2787	0.000159953	0.0171713	-58.2368	NAD-ni down vs ND	-329.957	-10.2787	11.8178	108.584	45.9408	1
B0QY59	0.000313002	1	1	1	No change between AD and NAD-i	?	?	1	1	1	No change between AD and NAD-ni	?	?	0.00016062	0.0341279	-29.3015	AD down vs ND	-123.915	-6.9288	1	1	1	No change between NAD-i and NAD-ni	?	?	0.00016062	0.0341279	-29.3015	NAD-i down vs ND	-123.915	-6.9288	0.00016062	0.0341279	-29.3015	NAD-ni down vs ND	-123.915	-6.9288	11.8076	74.9849	31.7527	1
O00763	0.000327754	0.0416419	0.110176	-9.07642	AD down vs NAD-i	-74.9026	-1.09985	1	1	1	No change between AD and NAD-ni	?	?	0.000112461	0.00434911	-229.932	AD down vs ND	-2156.66	-24.5142	0.0416419	9.07642	9.07642	NAD-i up vs NAD-ni	1.09985	74.9026	0.00766136	0.0394743	-25.3329	NAD-i down vs ND	-237.611	-2.70087	0.000112461	0.00434911	-229.932	NAD-ni down vs ND	-2156.66	-24.5142	11.7022	179.103	76.5251	1
Q8IWR1	0.000338275	1	1	1	No change between AD and NAD-i	?	?	1	1	1	No change between AD and NAD-ni	?	?	0.000172792	0.0156613	-63.8517	AD down vs ND	-381.658	-10.6824	1	1	1	No change between NAD-i and NAD-ni	?	?	0.000172792	0.0156613	-63.8517	NAD-i down vs ND	-381.658	-10.6824	0.000172792	0.0156613	-63.8517	NAD-ni down vs ND	-381.658	-10.6824	11.6303	113.557	48.8196	1
F5GZP3	0.000338275	1	1	1	No change between AD and NAD-i	?	?	1	1	1	No change between AD and NAD-ni	?	?	0.000172792	0.0156613	-63.8517	AD down vs ND	-381.658	-10.6824	1	1	1	No change between NAD-i and NAD-ni	?	?	0.000172792	0.0156613	-63.8517	NAD-i down vs ND	-381.658	-10.6824	0.000172792	0.0156613	-63.8517	NAD-ni down vs ND	-381.658	-10.6824	11.6303	113.557	48.8196	1
Q7Z3C3	0.000338275	1	1	1	No change between AD and NAD-i	?	?	1	1	1	No change between AD and NAD-ni	?	?	0.000172792	0.0156613	-63.8517	AD down vs ND	-381.658	-10.6824	1	1	1	No change between NAD-i and NAD-ni	?	?	0.000172792	0.0156613	-63.8517	NAD-i down vs ND	-381.658	-10.6824	0.000172792	0.0156613	-63.8517	NAD-ni down vs ND	-381.658	-10.6824	11.6303	113.557	48.8196	1
O96019	0.000341221	1	1	1	No change between AD and NAD-i	?	?	1	1	1	No change between AD and NAD-ni	?	?	0.000174207	0.0305659	-32.7162	AD down vs ND	-146.858	-7.28834	1	1	1	No change between NAD-i and NAD-ni	?	?	0.000174207	0.0305659	-32.7162	NAD-i down vs ND	-146.858	-7.28834	0.000174207	0.0305659	-32.7162	NAD-ni down vs ND	-146.858	-7.28834	11.6106	79.959	34.4336	1
Q53FS0	0.000341221	1	1	1	No change between AD and NAD-i	?	?	1	1	1	No change between AD and NAD-ni	?	?	0.000174207	0.0305659	-32.7162	AD down vs ND	-146.858	-7.28834	1	1	1	No change between NAD-i and NAD-ni	?	?	0.000174207	0.0305659	-32.7162	NAD-i down vs ND	-146.858	-7.28834	0.000174207	0.0305659	-32.7162	NAD-ni down vs ND	-146.858	-7.28834	11.6106	79.959	34.4336	1
Q6FI97	0.000341221	1	1	1	No change between AD and NAD-i	?	?	1	1	1	No change between AD and NAD-ni	?	?	0.000174207	0.0305659	-32.7162	AD down vs ND	-146.858	-7.28834	1	1	1	No change between NAD-i and NAD-ni	?	?	0.000174207	0.0305659	-32.7162	NAD-i down vs ND	-146.858	-7.28834	0.000174207	0.0305659	-32.7162	NAD-ni down vs ND	-146.858	-7.28834	11.6106	79.959	34.4336	1
Q6ZSA6	0.000383877	1	1	1	No change between AD and NAD-i	?	?	1	1	1	No change between AD and NAD-ni	?	?	0.00019461	0.0217488	-45.9795	AD down vs ND	-243.584	-8.6792	1	1	1	No change between NAD-i and NAD-ni	?	?	0.00019461	0.0217488	-45.9795	NAD-i down vs ND	-243.584	-8.6792	0.00019461	0.0217488	-45.9795	NAD-ni down vs ND	-243.584	-8.6792	11.3453	96.3241	42.451	1
A0A024R784	0.000383877	1	1	1	No change between AD and NAD-i	?	?	1	1	1	No change between AD and NAD-ni	?	?	0.00019461	0.0217488	-45.9795	AD down vs ND	-243.584	-8.6792	1	1	1	No change between NAD-i and NAD-ni	?	?	0.00019461	0.0217488	-45.9795	NAD-i down vs ND	-243.584	-8.6792	0.00019461	0.0217488	-45.9795	NAD-ni down vs ND	-243.584	-8.6792	11.3453	96.3241	42.451	1
B4DYZ9	0.000383877	1	1	1	No change between AD and NAD-i	?	?	1	1	1	No change between AD and NAD-ni	?	?	0.00019461	0.0217488	-45.9795	AD down vs ND	-243.584	-8.6792	1	1	1	No change between NAD-i and NAD-ni	?	?	0.00019461	0.0217488	-45.9795	NAD-i down vs ND	-243.584	-8.6792	0.00019461	0.0217488	-45.9795	NAD-ni down vs ND	-243.584	-8.6792	11.3453	96.3241	42.451	1
O15164	0.000383877	1	1	1	No change between AD and NAD-i	?	?	1	1	1	No change between AD and NAD-ni	?	?	0.00019461	0.0217488	-45.9795	AD down vs ND	-243.584	-8.6792	1	1	1	No change between NAD-i and NAD-ni	?	?	0.00019461	0.0217488	-45.9795	NAD-i down vs ND	-243.584	-8.6792	0.00019461	0.0217488	-45.9795	NAD-ni down vs ND	-243.584	-8.6792	11.3453	96.3241	42.451	1
H0Y9G6	0.00038874	0.0318603	1.38385	1.38385	AD up vs NAD-i	1.03275	1.8543	0.865484	0.976618	-1.02394	AD down vs NAD-ni	-1.37204	1.30863	0.00273556	0.593724	-1.68428	AD down vs ND	-2.2973	-1.23485	0.0227101	0.705727	-1.41698	NAD-i down vs NAD-ni	-1.8987	-1.05748	3.43187e-05	0.429039	-2.33079	NAD-i down vs ND	-3.17911	-1.70884	0.0038179	0.607939	-1.6449	NAD-ni down vs ND	-2.24358	-1.20597	11.3172	3.33021	1.4713	1
P27918	0.000457293	0.941177	0.921942	-1.08467	AD down vs NAD-i	-10.9119	9.27486	0.000467279	0.00806427	-124.004	AD down vs NAD-ni	-1247.49	-12.3263	0.00248638	0.0155106	-64.4722	AD down vs ND	-746.096	-5.57123	0.000542998	0.00874705	-114.324	NAD-i down vs NAD-ni	-1150.12	-11.3641	0.00287461	0.0168238	-59.4397	NAD-i down vs ND	-687.857	-5.13635	0.577543	1.92337	1.92337	NAD-ni up vs ND	-6.01672	22.2579	10.9587	200.683	91.5631	1
B3KVK6	0.000457293	0.941177	0.921942	-1.08467	AD down vs NAD-i	-10.9119	9.27486	0.000467279	0.00806427	-124.004	AD down vs NAD-ni	-1247.49	-12.3263	0.00248638	0.0155106	-64.4722	AD down vs ND	-746.096	-5.57123	0.000542998	0.00874705	-114.324	NAD-i down vs NAD-ni	-1150.12	-11.3641	0.00287461	0.0168238	-59.4397	NAD-i down vs ND	-687.857	-5.13635	0.577543	1.92337	1.92337	NAD-ni up vs ND	-6.01672	22.2579	10.9587	200.683	91.5631	1
B4DQ03	0.000503033	0.0010668	1.66515	1.66515	AD up vs NAD-i	1.27246	2.17902	0.294061	0.871791	-1.14706	AD down vs NAD-ni	-1.50106	1.14083	0.599456	0.930707	-1.07445	AD down vs ND	-1.42916	1.23796	0.00012365	0.523552	-1.91003	NAD-i down vs NAD-ni	-2.49948	-1.45959	0.000575615	0.558933	-1.78912	NAD-i down vs ND	-2.37977	-1.34507	0.632194	1.06758	1.06758	NAD-ni up vs ND	-1.24593	1.42002	10.7519	2.67256	1.24284	1
Q9BZH6	0.000506096	0.00126116	47.6205	47.6205	AD up vs NAD-i	5.94863	381.216	0.00857888	19.0913	19.0913	AD up vs NAD-ni	2.38484	152.832	0.303504	0.331907	-3.01289	AD down vs ND	-27.3627	3.01434	0.363804	0.400905	-2.49435	NAD-i down vs NAD-ni	-19.968	3.20936	0.000234934	0.00696983	-143.475	NAD-i down vs ND	-1303.03	-15.798	0.00137927	0.0173852	-57.5201	NAD-ni down vs ND	-522.391	-6.3335	10.7388	159.656	74.3361	1
B2RCJ6	0.000506096	0.00126116	47.6205	47.6205	AD up vs NAD-i	5.94863	381.216	0.00857888	19.0913	19.0913	AD up vs NAD-ni	2.38484	152.832	0.303504	0.331907	-3.01289	AD down vs ND	-27.3627	3.01434	0.363804	0.400905	-2.49435	NAD-i down vs NAD-ni	-19.968	3.20936	0.000234934	0.00696983	-143.475	NAD-i down vs ND	-1303.03	-15.798	0.00137927	0.0173852	-57.5201	NAD-ni down vs ND	-522.391	-6.3335	10.7388	159.656	74.3361	1
E9PPS5	0.00055558	0.16264	1.17775	1.17775	AD up vs NAD-i	-1.07666	1.49344	0.0145536	0.735179	-1.36021	AD down vs NAD-ni	-1.72481	-1.07269	0.00356776	0.665137	-1.50345	AD down vs ND	-1.9341	-1.16869	0.000727959	0.624223	-1.60199	NAD-i down vs NAD-ni	-2.03139	-1.26336	0.000218377	0.564752	-1.77069	NAD-i down vs ND	-2.27789	-1.37642	0.410174	0.904728	-1.1053	NAD-ni down vs ND	-1.42191	1.16388	10.539	2.04218	0.968865	1
Q6FIA3	0.000612077	0.550366	1.12677	1.12677	AD up vs NAD-i	-1.34585	1.7087	0.000440453	0.416786	-2.39931	AD down vs NAD-ni	-3.63846	-1.58218	0.352787	0.819801	-1.21981	AD down vs ND	-1.89711	1.27499	0.000132823	0.369896	-2.70347	NAD-i down vs NAD-ni	-4.09969	-1.78275	0.14561	0.727569	-1.37444	NAD-i down vs ND	-2.1376	1.13155	0.00522135	1.96696	1.96696	NAD-ni up vs ND	1.26472	3.05911	10.3342	6.1562	2.97856	1
C9JGT6	0.000638734	0.589913	1.04889	1.04889	AD up vs NAD-i	-1.14683	1.26172	0.0330895	0.815954	-1.22556	AD down vs NAD-ni	-1.47423	-1.01883	0.000484159	0.665309	-1.50306	AD down vs ND	-1.82842	-1.2356	0.0110515	0.777919	-1.28548	NAD-i down vs NAD-ni	-1.54631	-1.06865	0.000173843	0.634296	-1.57655	NAD-i down vs ND	-1.91781	-1.29601	0.0422322	0.815375	-1.22643	NAD-ni down vs ND	-1.4919	-1.00819	10.2449	1.20141	0.586345	1
F5H755	0.000664736	0.374971	2.30359	2.30359	AD up vs NAD-i	-3.03636	16.1125	0.926424	0.917869	-1.08948	AD down vs NAD-ni	-7.62039	6.42005	0.000659651	0.0159005	-62.8911	AD down vs ND	-494.983	-7.99076	0.329294	0.398451	-2.50972	NAD-i down vs NAD-ni	-17.5543	2.78698	0.00012073	0.00690249	-144.875	NAD-i down vs ND	-1140.24	-18.4074	0.00078863	0.0173233	-57.7258	NAD-ni down vs ND	-454.329	-7.33447	10.1617	132.106	65.0019	1
H0YGC7	0.000664736	0.374971	2.30359	2.30359	AD up vs NAD-i	-3.03636	16.1125	0.926424	0.917869	-1.08948	AD down vs NAD-ni	-7.62039	6.42005	0.000659651	0.0159005	-62.8911	AD down vs ND	-494.983	-7.99076	0.329294	0.398451	-2.50972	NAD-i down vs NAD-ni	-17.5543	2.78698	0.00012073	0.00690249	-144.875	NAD-i down vs ND	-1140.24	-18.4074	0.00078863	0.0173233	-57.7258	NAD-ni down vs ND	-454.329	-7.33447	10.1617	132.106	65.0019	1
F5H5A1	0.000664736	0.374971	2.30359	2.30359	AD up vs NAD-i	-3.03636	16.1125	0.926424	0.917869	-1.08948	AD down vs NAD-ni	-7.62039	6.42005	0.000659651	0.0159005	-62.8911	AD down vs ND	-494.983	-7.99076	0.329294	0.398451	-2.50972	NAD-i down vs NAD-ni	-17.5543	2.78698	0.00012073	0.00690249	-144.875	NAD-i down vs ND	-1140.24	-18.4074	0.00078863	0.0173233	-57.7258	NAD-ni down vs ND	-454.329	-7.33447	10.1617	132.106	65.0019	1
F5H3B2	0.000664736	0.374971	2.30359	2.30359	AD up vs NAD-i	-3.03636	16.1125	0.926424	0.917869	-1.08948	AD down vs NAD-ni	-7.62039	6.42005	0.000659651	0.0159005	-62.8911	AD down vs ND	-494.983	-7.99076	0.329294	0.398451	-2.50972	NAD-i down vs NAD-ni	-17.5543	2.78698	0.00012073	0.00690249	-144.875	NAD-i down vs ND	-1140.24	-18.4074	0.00078863	0.0173233	-57.7258	NAD-ni down vs ND	-454.329	-7.33447	10.1617	132.106	65.0019	1
Q6P2C7	0.000664736	0.374971	2.30359	2.30359	AD up vs NAD-i	-3.03636	16.1125	0.926424	0.917869	-1.08948	AD down vs NAD-ni	-7.62039	6.42005	0.000659651	0.0159005	-62.8911	AD down vs ND	-494.983	-7.99076	0.329294	0.398451	-2.50972	NAD-i down vs NAD-ni	-17.5543	2.78698	0.00012073	0.00690249	-144.875	NAD-i down vs ND	-1140.24	-18.4074	0.00078863	0.0173233	-57.7258	NAD-ni down vs ND	-454.329	-7.33447	10.1617	132.106	65.0019	1
H0YH37	0.000664736	0.374971	2.30359	2.30359	AD up vs NAD-i	-3.03636	16.1125	0.926424	0.917869	-1.08948	AD down vs NAD-ni	-7.62039	6.42005	0.000659651	0.0159005	-62.8911	AD down vs ND	-494.983	-7.99076	0.329294	0.398451	-2.50972	NAD-i down vs NAD-ni	-17.5543	2.78698	0.00012073	0.00690249	-144.875	NAD-i down vs ND	-1140.24	-18.4074	0.00078863	0.0173233	-57.7258	NAD-ni down vs ND	-454.329	-7.33447	10.1617	132.106	65.0019	1
B4DDM6	0.000672444	0.000442308	2.0421	2.0421	AD up vs NAD-i	1.45373	2.8686	0.858733	0.971542	-1.02929	AD down vs NAD-ni	-1.44588	1.36475	0.991961	1.00173	1.00173	AD up vs ND	-1.43151	1.43647	0.000308703	0.475755	-2.10192	NAD-i down vs NAD-ni	-2.95263	-1.49632	0.00075497	0.49054	-2.03857	NAD-i down vs ND	-2.92328	-1.42161	0.858819	1.03108	1.03108	NAD-ni up vs ND	-1.39077	1.47855	10.1378	4.02312	1.98422	1
B4DQT8	0.000682282	0.000456233	1.63244	1.63244	AD up vs NAD-i	1.29174	2.06298	0.990798	0.998713	-1.00129	AD down vs NAD-ni	-1.26537	1.26212	0.832453	0.975236	-1.02539	AD down vs ND	-1.31437	1.25007	0.000445677	0.611793	-1.63454	NAD-i down vs NAD-ni	-2.06564	-1.29341	0.000494142	0.597412	-1.67389	NAD-i down vs ND	-2.14562	-1.30587	0.840928	0.976493	-1.02407	NAD-ni down vs ND	-1.31267	1.25169	10.1076	1.90299	0.941363	1
A4D1M5	0.000694996	0.180537	1.102	1.102	AD up vs NAD-i	-1.05156	1.27703	0.0369823	0.853577	-1.17154	AD down vs NAD-ni	-1.35761	-1.01097	0.00229714	0.764258	-1.30846	AD down vs ND	-1.52989	-1.11908	0.00216651	0.774568	-1.29104	NAD-i down vs NAD-ni	-1.49609	-1.1141	0.000161663	0.693517	-1.44193	NAD-i down vs ND	-1.68594	-1.23323	0.152617	0.895359	-1.11687	NAD-ni down vs ND	-1.30588	1.04688	10.0695	0.75177	0.373292	1
K7EN73	0.000705393	0.349867	2.80312	2.80312	AD up vs NAD-i	-3.47643	27.3159	0.00157628	0.0163807	-61.0473	AD down vs NAD-ni	-594.896	-6.26458	0.0193617	0.0514601	-19.4325	AD down vs ND	-217.412	-1.7369	0.000227455	0.00584376	-171.123	NAD-i down vs NAD-ni	-1667.56	-17.5604	0.00304023	0.0183582	-54.4717	NAD-i down vs ND	-609.431	-4.86875	0.328343	3.1415	3.1415	NAD-ni up vs ND	-3.56137	35.1472	10.0388	178.8	89.0546	1
Q9H1D2	0.000742986	0.00863259	1.25645	1.25645	AD up vs NAD-i	1.06942	1.4762	0.978726	1.00205	1.00205	AD up vs NAD-ni	-1.17249	1.17731	0.0210338	0.813261	-1.22962	AD down vs ND	-1.45886	-1.03639	0.00912269	0.797525	-1.25388	NAD-i down vs NAD-ni	-1.47318	-1.06723	7.04982e-05	0.647268	-1.54496	NAD-i down vs ND	-1.83299	-1.30218	0.0199911	0.811596	-1.23214	NAD-ni down vs ND	-1.46186	-1.03852	9.93207	0.886571	0.446317	1
Q5S4N1	0.000761076	0.00954888	1.29495	1.29495	AD up vs NAD-i	1.07567	1.55893	0.252007	0.901492	-1.10927	AD down vs NAD-ni	-1.3354	1.08527	0.0392093	0.811757	-1.2319	AD down vs ND	-1.49981	-1.01184	0.0008366	0.696161	-1.43645	NAD-i down vs NAD-ni	-1.72928	-1.19321	0.00014142	0.626865	-1.59524	NAD-i down vs ND	-1.94218	-1.31028	0.273918	0.90046	-1.11054	NAD-ni down vs ND	-1.35207	1.09629	9.88287	1.16889	0.59137	1
J3QQS1	0.00081433	0.935567	1.01241	1.01241	AD up vs NAD-i	-1.36009	1.39407	0.0042156	0.603111	-1.65807	AD down vs NAD-ni	-2.28311	-1.20414	0.000871773	0.51732	-1.93304	AD down vs ND	-2.71389	-1.37686	0.00356121	0.595716	-1.67865	NAD-i down vs NAD-ni	-2.31146	-1.21909	0.000745349	0.510977	-1.95704	NAD-i down vs ND	-2.74758	-1.39395	0.350371	0.857753	-1.16584	NAD-ni down vs ND	-1.63678	1.20424	9.74538	3.4265	1.75801	1
I3L0X1	0.000845481	0.342524	2.89766	2.89766	AD up vs NAD-i	-3.48864	29.292	0.00190083	0.0169332	-59.0556	AD down vs NAD-ni	-596.985	-5.84196	0.0222671	0.0531956	-18.7985	AD down vs ND	-218.661	-1.61613	0.000264234	0.00584376	-171.123	NAD-i down vs NAD-ni	-1729.86	-16.928	0.00341002	0.0183582	-54.4717	NAD-i down vs ND	-633.605	-4.68299	0.335825	3.1415	3.1415	NAD-ni up vs ND	-3.70264	36.5414	9.66959	177.818	91.9468	1
J3QKK9	0.000845481	0.342524	2.89766	2.89766	AD up vs NAD-i	-3.48864	29.292	0.00190083	0.0169332	-59.0556	AD down vs NAD-ni	-596.985	-5.84196	0.0222671	0.0531956	-18.7985	AD down vs ND	-218.661	-1.61613	0.000264234	0.00584376	-171.123	NAD-i down vs NAD-ni	-1729.86	-16.928	0.00341002	0.0183582	-54.4717	NAD-i down vs ND	-633.605	-4.68299	0.335825	3.1415	3.1415	NAD-ni up vs ND	-3.70264	36.5414	9.66959	177.818	91.9468	1
J3KTG1	0.000845481	0.342524	2.89766	2.89766	AD up vs NAD-i	-3.48864	29.292	0.00190083	0.0169332	-59.0556	AD down vs NAD-ni	-596.985	-5.84196	0.0222671	0.0531956	-18.7985	AD down vs ND	-218.661	-1.61613	0.000264234	0.00584376	-171.123	NAD-i down vs NAD-ni	-1729.86	-16.928	0.00341002	0.0183582	-54.4717	NAD-i down vs ND	-633.605	-4.68299	0.335825	3.1415	3.1415	NAD-ni up vs ND	-3.70264	36.5414	9.66959	177.818	91.9468	1
Q6PIX2	0.000860989	0.00640621	1.41216	1.41216	AD up vs NAD-i	1.1193	1.78164	0.543942	0.934531	-1.07006	AD down vs NAD-ni	-1.35003	1.17904	0.0477857	0.779362	-1.2831	AD down vs ND	-1.6418	-1.00277	0.00179382	0.661776	-1.51109	NAD-i down vs NAD-ni	-1.90645	-1.19771	0.000121026	0.551895	-1.81194	NAD-i down vs ND	-2.31848	-1.41607	0.137285	0.833961	-1.1991	NAD-ni down vs ND	-1.53431	1.0671	9.63303	1.78793	0.92802	1
C9IYT0	0.000872349	0.00253914	39.5376	39.5376	AD up vs NAD-i	4.52628	345.365	0.0195067	14.2829	14.2829	AD up vs NAD-ni	1.63512	124.763	0.221033	0.252277	-3.96389	AD down vs ND	-39.49	2.5133	0.332551	0.361249	-2.76817	NAD-i down vs NAD-ni	-24.1803	3.15555	0.000292423	0.0063807	-156.723	NAD-i down vs ND	-1561.34	-15.7314	0.00196115	0.0176629	-56.6159	NAD-ni down vs ND	-564.033	-5.68294	9.60672	155.058	80.7027	1
Q9P273	0.000886109	0.0005901	49.6495	49.6495	AD up vs NAD-i	7.27551	338.818	0.926574	1.08811	1.08811	AD up vs NAD-ni	-6.27162	7.42547	0.745935	0.72949	-1.37082	AD down vs ND	-10.5106	5.59326	0.000712593	0.0219158	-45.6292	NAD-i down vs NAD-ni	-311.383	-6.68638	0.000500467	0.0146928	-68.0606	NAD-i down vs ND	-521.845	-8.87667	0.681587	0.670421	-1.4916	NAD-ni down vs ND	-11.4366	5.14036	9.57536	121.348	63.3648	1
H7C0M1	0.000908974	0.00248474	39.5376	39.5376	AD up vs NAD-i	4.55495	343.192	0.0192119	14.2829	14.2829	AD up vs NAD-ni	1.64547	123.978	0.23571	0.264889	-3.77517	AD down vs ND	-37.3589	2.62133	0.331186	0.361249	-2.76817	NAD-i down vs NAD-ni	-24.0281	3.13569	0.000311304	0.00669968	-149.261	NAD-i down vs ND	-1477.08	-15.083	0.00210439	0.0185459	-53.9204	NAD-ni down vs ND	-533.594	-5.44873	9.52445	152.836	80.2333	1
Q5T0J3	0.000912956	0.0741455	1.32678	1.32678	AD up vs NAD-i	-1.03171	1.81617	0.0881054	0.764361	-1.30828	AD down vs NAD-ni	-1.79085	1.0463	0.00637362	0.609632	-1.64034	AD down vs ND	-2.28856	-1.17572	0.00195594	0.576101	-1.73581	NAD-i down vs NAD-ni	-2.37607	-1.26807	0.000165505	0.459481	-2.17637	NAD-i down vs ND	-3.03642	-1.55992	0.168288	0.79757	-1.25381	NAD-ni down vs ND	-1.74928	1.11275	9.51573	3.22325	1.69364	1
D6R991	0.000961936	0.00447608	1.54223	1.54223	AD up vs NAD-i	1.16972	2.03337	0.512228	0.916609	-1.09098	AD down vs NAD-ni	-1.43841	1.20851	0.0947475	0.782418	-1.27809	AD down vs ND	-1.71361	1.04903	0.00113291	0.594341	-1.68253	NAD-i down vs NAD-ni	-2.21836	-1.27613	0.000180552	0.507331	-1.9711	NAD-i down vs ND	-2.64277	-1.47014	0.267921	0.853601	-1.17151	NAD-ni down vs ND	-1.57071	1.14447	9.4119	2.47184	1.31315	1
H0YB51	0.000968238	0.00296015	1.84556	1.84556	AD up vs NAD-i	1.27632	2.66867	0.495365	0.886111	-1.12853	AD down vs NAD-ni	-1.63184	1.28131	0.179687	0.772368	-1.29472	AD down vs ND	-1.91451	1.14211	0.000712456	0.480132	-2.08276	NAD-i down vs NAD-ni	-3.01167	-1.44037	0.000259844	0.418501	-2.38948	NAD-i down vs ND	-3.53335	-1.61592	0.465688	0.871638	-1.14727	NAD-ni down vs ND	-1.69647	1.2889	9.39897	4.39257	2.33673	1
D6RBK5	0.00101743	0.00153889	70.8037	70.8037	AD up vs NAD-i	6.74134	743.645	0.292698	0.300241	-3.33066	AD down vs NAD-ni	-34.9816	3.1534	0.915743	1.13418	1.13418	AD up vs ND	-10.6802	13.7387	0.000173989	0.00424047	-235.823	NAD-i down vs NAD-ni	-2476.83	-22.4531	0.00301488	0.0160187	-62.4271	NAD-i down vs ND	-756.198	-5.1536	0.273889	3.77757	3.77757	NAD-ni up vs ND	-3.20664	45.7589	9.30125	176.745	95.0116	1
D6RE02	0.00101927	0.00153546	70.9846	70.9846	AD up vs NAD-i	6.75355	746.099	0.293832	0.301008	-3.32217	AD down vs NAD-ni	-34.9184	3.16381	0.914069	1.13708	1.13708	AD up vs ND	-10.6614	13.7846	0.000174518	0.00424047	-235.823	NAD-i down vs NAD-ni	-2478.67	-22.4364	0.00302179	0.0160187	-62.4271	NAD-i down vs ND	-756.794	-5.14954	0.274034	3.77757	3.77757	NAD-ni up vs ND	-3.20916	45.7949	9.2977	176.789	95.0716	1
A0A087WZX7	0.00104119	0.0019994	47.0152	47.0152	AD up vs NAD-i	5.21708	423.691	0.233256	0.277695	-3.60108	AD down vs NAD-ni	-32.4521	2.50253	0.97338	0.96356	-1.03782	AD down vs ND	-10.6869	9.92222	0.000166198	0.00590649	-169.305	NAD-i down vs NAD-ni	-1525.74	-18.7871	0.0028889	0.0204946	-48.7933	NAD-i down vs ND	-502.447	-4.73838	0.273308	3.46985	3.46985	NAD-ni up vs ND	-2.96769	35.7307	9.25594	153.726	83.0418	1
Q9UHQ4	0.0010771	0.392119	0.347492	-2.87777	AD down vs NAD-i	-37.1057	4.48053	0.000190329	0.002783	-359.325	AD down vs NAD-ni	-4633.1	-27.8678	0.0434201	0.0604267	-16.549	AD down vs ND	-249.179	-1.09908	0.0011036	0.00800882	-124.862	NAD-i down vs NAD-ni	-1609.96	-9.68382	0.189348	0.173894	-5.75063	NAD-i down vs ND	-86.5877	2.61834	0.0287277	21.7128	21.7128	NAD-ni up vs ND	1.44203	326.932	9.18965	206.413	112.307	1
C9IYK6	0.0010771	0.392119	0.347492	-2.87777	AD down vs NAD-i	-37.1057	4.48053	0.000190329	0.002783	-359.325	AD down vs NAD-ni	-4633.1	-27.8678	0.0434201	0.0604267	-16.549	AD down vs ND	-249.179	-1.09908	0.0011036	0.00800882	-124.862	NAD-i down vs NAD-ni	-1609.96	-9.68382	0.189348	0.173894	-5.75063	NAD-i down vs ND	-86.5877	2.61834	0.0287277	21.7128	21.7128	NAD-ni up vs ND	1.44203	326.932	9.18965	206.413	112.307	1
H7C5E2	0.0010771	0.392119	0.347492	-2.87777	AD down vs NAD-i	-37.1057	4.48053	0.000190329	0.002783	-359.325	AD down vs NAD-ni	-4633.1	-27.8678	0.0434201	0.0604267	-16.549	AD down vs ND	-249.179	-1.09908	0.0011036	0.00800882	-124.862	NAD-i down vs NAD-ni	-1609.96	-9.68382	0.189348	0.173894	-5.75063	NAD-i down vs ND	-86.5877	2.61834	0.0287277	21.7128	21.7128	NAD-ni up vs ND	1.44203	326.932	9.18965	206.413	112.307	1
C9JTE9	0.0010771	0.392119	0.347492	-2.87777	AD down vs NAD-i	-37.1057	4.48053	0.000190329	0.002783	-359.325	AD down vs NAD-ni	-4633.1	-27.8678	0.0434201	0.0604267	-16.549	AD down vs ND	-249.179	-1.09908	0.0011036	0.00800882	-124.862	NAD-i down vs NAD-ni	-1609.96	-9.68382	0.189348	0.173894	-5.75063	NAD-i down vs ND	-86.5877	2.61834	0.0287277	21.7128	21.7128	NAD-ni up vs ND	1.44203	326.932	9.18965	206.413	112.307	1
E9PAJ1	0.0010771	0.392119	0.347492	-2.87777	AD down vs NAD-i	-37.1057	4.48053	0.000190329	0.002783	-359.325	AD down vs NAD-ni	-4633.1	-27.8678	0.0434201	0.0604267	-16.549	AD down vs ND	-249.179	-1.09908	0.0011036	0.00800882	-124.862	NAD-i down vs NAD-ni	-1609.96	-9.68382	0.189348	0.173894	-5.75063	NAD-i down vs ND	-86.5877	2.61834	0.0287277	21.7128	21.7128	NAD-ni up vs ND	1.44203	326.932	9.18965	206.413	112.307	1
Q6EHZ3	0.00110376	0.00407458	1.43736	1.43736	AD up vs NAD-i	1.14387	1.80617	0.982368	0.997595	-1.00241	AD down vs NAD-ni	-1.25961	1.25356	0.083563	0.810036	-1.23451	AD down vs ND	-1.57291	1.03208	0.00389097	0.694044	-1.44083	NAD-i down vs NAD-ni	-1.81052	-1.14662	0.000144933	0.563556	-1.77445	NAD-i down vs ND	-2.26085	-1.39269	0.0868108	0.811989	-1.23154	NAD-ni down vs ND	-1.56913	1.03457	9.14202	1.63864	0.896216	1
A0A0S2Z3L4	0.00117844	0.00258697	1.30069	1.30069	AD up vs NAD-i	1.11355	1.51927	0.661375	1.0331	1.0331	AD up vs NAD-ni	-1.13063	1.20672	0.134858	0.884999	-1.12994	AD down vs ND	-1.33233	1.04351	0.0064673	0.794273	-1.25901	NAD-i down vs NAD-ni	-1.4706	-1.07787	0.000164191	0.680408	-1.46971	NAD-i down vs ND	-1.73295	-1.24645	0.0637409	0.856643	-1.16735	NAD-ni down vs ND	-1.37643	1.01008	9.01525	0.747481	0.414564	1
B7Z832	0.00118214	0.0708934	1.24324	1.24324	AD up vs NAD-i	-1.02121	1.57844	0.0638085	0.799217	-1.25122	AD down vs NAD-ni	-1.58857	1.0147	0.0119709	0.712124	-1.40425	AD down vs ND	-1.80886	-1.09014	0.00129617	0.642848	-1.55558	NAD-i down vs NAD-ni	-1.97499	-1.22523	0.000289903	0.572795	-1.74583	NAD-i down vs ND	-2.24886	-1.35531	0.346801	0.891026	-1.1223	NAD-ni down vs ND	-1.44568	1.14776	9.00922	1.76403	0.979014	1
Q63HQ4	0.0012013	0.035356	1.19738	1.19738	AD up vs NAD-i	1.01421	1.41364	0.0202262	0.816865	-1.22419	AD down vs NAD-ni	-1.44529	-1.03692	0.15578	0.883842	-1.13142	AD down vs ND	-1.34929	1.05403	0.000188863	0.68221	-1.46582	NAD-i down vs NAD-ni	-1.73056	-1.24158	0.00225242	0.738146	-1.35475	NAD-i down vs ND	-1.61561	-1.136	0.355301	1.08199	1.08199	NAD-ni up vs ND	-1.10219	1.29034	8.97826	0.850405	0.473591	1
B3KSQ7	0.00121803	0.0586044	1.24042	1.24042	AD up vs NAD-i	-1.00894	1.55239	0.00849733	0.727181	-1.37517	AD down vs NAD-ni	-1.72104	-1.09882	0.666758	1.05026	1.05026	AD up vs ND	-1.20795	1.33241	0.000137356	0.586238	-1.70579	NAD-i down vs NAD-ni	-2.13481	-1.36299	0.156788	0.846696	-1.18106	NAD-i down vs ND	-1.49836	1.07416	0.00493067	1.44429	1.44429	NAD-ni up vs ND	1.13844	1.8323	8.95169	1.54813	0.864714	1
O95159	0.00123097	0.837939	0.946136	-1.05693	AD down vs NAD-i	-1.86346	1.66812	0.00824037	0.445187	-2.24625	AD down vs NAD-ni	-3.96034	-1.27404	0.000636159	0.297471	-3.36168	AD down vs ND	-6.13437	-1.84222	0.0125749	0.470531	-2.12526	NAD-i down vs NAD-ni	-3.74702	-1.20542	0.000945544	0.314406	-3.1806	NAD-i down vs ND	-5.80395	-1.74299	0.173565	0.668193	-1.49657	NAD-ni down vs ND	-2.73094	1.21931	8.93141	9.8685	5.52461	1
M0R303	0.00124443	0.350869	3.09221	3.09221	AD up vs NAD-i	-3.93539	37.6294	0.00151887	0.0107359	-93.1454	AD down vs NAD-ni	-1133.49	-7.65426	0.790986	0.714975	-1.39865	AD down vs ND	-19.8061	10.1247	0.000220393	0.00347192	-288.025	NAD-i down vs NAD-ni	-3505	-23.6686	0.257292	0.231218	-4.32492	NAD-i down vs ND	-61.2447	3.27425	0.00415372	66.5966	66.5966	NAD-ni up vs ND	4.70286	943.066	8.91058	191.189	107.282	1
M0R2Z3	0.00124443	0.350869	3.09221	3.09221	AD up vs NAD-i	-3.93539	37.6294	0.00151887	0.0107359	-93.1454	AD down vs NAD-ni	-1133.49	-7.65426	0.790986	0.714975	-1.39865	AD down vs ND	-19.8061	10.1247	0.000220393	0.00347192	-288.025	NAD-i down vs NAD-ni	-3505	-23.6686	0.257292	0.231218	-4.32492	NAD-i down vs ND	-61.2447	3.27425	0.00415372	66.5966	66.5966	NAD-ni up vs ND	4.70286	943.066	8.91058	191.189	107.282	1
M0QXC3	0.00124443	0.350869	3.09221	3.09221	AD up vs NAD-i	-3.93539	37.6294	0.00151887	0.0107359	-93.1454	AD down vs NAD-ni	-1133.49	-7.65426	0.790986	0.714975	-1.39865	AD down vs ND	-19.8061	10.1247	0.000220393	0.00347192	-288.025	NAD-i down vs NAD-ni	-3505	-23.6686	0.257292	0.231218	-4.32492	NAD-i down vs ND	-61.2447	3.27425	0.00415372	66.5966	66.5966	NAD-ni up vs ND	4.70286	943.066	8.91058	191.189	107.282	1
A0A087WXR5	0.00125923	0.00251575	1.41	1.41	AD up vs NAD-i	1.15181	1.72608	0.553565	0.944116	-1.05919	AD down vs NAD-ni	-1.29662	1.15575	0.302774	0.898159	-1.11339	AD down vs ND	-1.3798	1.11307	0.000732095	0.669584	-1.49346	NAD-i down vs NAD-ni	-1.82824	-1.21999	0.000439698	0.636991	-1.56988	NAD-i down vs ND	-1.94552	-1.26677	0.627217	0.951323	-1.05117	NAD-ni down vs ND	-1.30269	1.17895	8.88796	1.24933	0.702819	1
H7C4A2	0.00127105	0.624231	0.886856	-1.12758	AD down vs NAD-i	-1.88096	1.4794	0.00080403	0.366548	-2.72816	AD down vs NAD-ni	-4.55094	-1.63545	0.595221	1.14823	1.14823	AD up vs ND	-1.49859	1.9758	0.00222711	0.413312	-2.41948	NAD-i down vs NAD-ni	-4.03603	-1.45041	0.326489	1.29472	1.29472	NAD-i up vs ND	-1.32903	2.22787	0.000436839	3.13256	3.13256	NAD-ni up vs ND	1.82048	5.3903	8.87012	7.98059	4.49858	1
G3V119	0.00127446	0.00157669	62.3061	62.3061	AD up vs NAD-i	6.32142	614.111	0.954981	1.06356	1.06356	AD up vs NAD-ni	-9.2673	10.4828	0.327418	0.315784	-3.16672	AD down vs ND	-35.8595	3.5759	0.00177294	0.0170699	-58.5825	NAD-i down vs NAD-ni	-577.41	-5.94363	0.000319686	0.00506827	-197.306	NAD-i down vs ND	-2234.27	-17.4239	0.303071	0.296912	-3.368	NAD-ni down vs ND	-38.1388	3.3622	8.865	159.476	89.9469	1
Q9UJZ7	0.00131027	0.959529	1.00473	1.00473	AD up vs NAD-i	-1.20944	1.2209	0.0023109	0.715459	-1.39771	AD down vs NAD-ni	-1.69843	-1.15023	0.00290207	0.708667	-1.4111	AD down vs ND	-1.7351	-1.14761	0.0020791	0.712091	-1.40431	NAD-i down vs NAD-ni	-1.70646	-1.15567	0.00262647	0.705331	-1.41777	NAD-i down vs ND	-1.7433	-1.15303	0.922948	0.990507	-1.00958	NAD-ni down vs ND	-1.24139	1.21793	8.81222	1.14986	0.652421	1
Q5TCQ9	0.00132559	0.00221987	72.4456	72.4456	AD up vs NAD-i	6.0709	864.511	0.0167881	22.8552	22.8552	AD up vs NAD-ni	1.91525	272.737	0.389866	0.335378	-2.98171	AD down vs ND	-41.3561	4.65168	0.337032	0.315481	-3.16977	NAD-i down vs NAD-ni	-37.8256	3.76471	0.000563639	0.00462938	-216.012	NAD-i down vs ND	-2996.07	-15.5741	0.00378495	0.0146741	-68.1475	NAD-ni down vs ND	-945.203	-4.91332	8.79014	185.662	105.608	1
Q9P219	0.00133774	0.216757	0.838443	-1.19269	AD down vs NAD-i	-1.59595	1.12193	0.143354	1.23494	1.23494	AD up vs NAD-ni	-1.08354	1.6525	0.00318924	0.601672	-1.66204	AD down vs ND	-2.26364	-1.22032	0.0125725	1.4729	1.4729	NAD-i up vs NAD-ni	1.10073	1.97092	0.0369687	0.717606	-1.39352	NAD-i down vs ND	-1.89793	-1.02317	0.000170761	0.487205	-2.05252	NAD-ni down vs ND	-2.79547	-1.50703	8.77282	2.55723	1.45748	1
Q6FID4	0.00134683	0.000718343	2.12405	2.12405	AD up vs NAD-i	1.45397	3.10296	0.17778	1.28589	1.28589	AD up vs NAD-ni	-1.13608	1.87851	0.591777	0.901807	-1.10888	AD down vs ND	-1.65761	1.34806	0.0128681	0.605393	-1.65182	NAD-i down vs NAD-ni	-2.41309	-1.13071	0.000389372	0.424569	-2.35533	NAD-i down vs ND	-3.52085	-1.57563	0.0795141	0.701311	-1.4259	NAD-ni down vs ND	-2.1315	1.04835	8.75999	4.32427	2.46819	1
E9PMV1	0.00139794	0.00675313	1.23466	1.23466	AD up vs NAD-i	1.07001	1.42464	0.978149	0.998132	-1.00187	AD down vs NAD-ni	-1.15603	1.15172	0.0610764	0.86571	-1.15512	AD down vs ND	-1.34448	1.00763	0.00637919	0.808426	-1.23697	NAD-i down vs NAD-ni	-1.42731	-1.07202	0.000163215	0.701173	-1.42618	NAD-i down vs ND	-1.65998	-1.22531	0.0641256	0.867331	-1.15296	NAD-ni down vs ND	-1.34197	1.00952	8.68959	0.611618	0.351926	1
A0A024R7C7	0.00143901	0.00683684	1.7347	1.7347	AD up vs NAD-i	1.19258	2.52327	0.0791531	0.7181	-1.39256	AD down vs NAD-ni	-2.0256	1.04453	0.997871	1.00051	1.00051	AD up vs ND	-1.48727	1.48878	0.000153288	0.413961	-2.41568	NAD-i down vs NAD-ni	-3.51381	-1.66074	0.00990674	0.57676	-1.73382	NAD-i down vs ND	-2.57997	-1.16519	0.0955752	1.39327	1.39327	NAD-ni up vs ND	-1.06801	2.07322	8.63511	4.16618	2.41235	1
C0JYZ2	0.00149745	0.00024617	0.193235	-5.17505	AD down vs NAD-i	-10.7811	-2.48409	0.368004	0.72643	-1.37659	AD down vs NAD-ni	-2.86783	1.51335	0.0655226	0.484014	-2.06606	AD down vs ND	-4.50012	1.05424	0.00158771	3.75931	3.75931	NAD-i up vs NAD-ni	1.80452	7.83168	0.0238341	2.50479	2.50479	NAD-i up vs ND	1.14998	5.45575	0.283761	0.666291	-1.50085	NAD-ni down vs ND	-3.26903	1.45126	8.56053	15.8447	9.25451	1
Q16083	0.0015001	0.0090765	1.7703	1.7703	AD up vs NAD-i	1.17891	2.65836	0.250758	0.796222	-1.25593	AD down vs NAD-ni	-1.88596	1.19564	0.117501	0.714618	-1.39935	AD down vs ND	-2.15379	1.09989	0.000790207	0.449766	-2.22338	NAD-i down vs NAD-ni	-3.33872	-1.48063	0.000437077	0.40367	-2.47727	NAD-i down vs ND	-3.81285	-1.60952	0.60085	0.897511	-1.11419	NAD-ni down vs ND	-1.71489	1.38139	8.55723	4.86003	2.83972	1
A0A0F7KYT8	0.00156559	0.00137992	30.9279	30.9279	AD up vs NAD-i	4.77359	200.38	0.801889	0.799401	-1.25094	AD down vs NAD-ni	-8.10476	5.17929	0.667782	0.665599	-1.50241	AD down vs ND	-10.9023	4.82996	0.000821455	0.0258473	-38.6888	NAD-i down vs NAD-ni	-250.663	-5.97146	0.000893389	0.021521	-46.4662	NAD-i down vs ND	-337.185	-6.40334	0.846474	0.832622	-1.20103	NAD-ni down vs ND	-8.71532	6.04197	8.47763	101.706	59.9852	1
E9PNW4	0.0015698	0.0950158	1.17304	1.17304	AD up vs NAD-i	-1.0318	1.41979	0.041709	0.819187	-1.22072	AD down vs NAD-ni	-1.4775	-1.00857	0.0166029	0.774072	-1.29187	AD down vs ND	-1.58183	-1.05506	0.00113915	0.698343	-1.43196	NAD-i down vs NAD-ni	-1.73317	-1.1831	0.00054276	0.659884	-1.51542	NAD-i down vs ND	-1.85555	-1.23763	0.559884	0.944928	-1.05828	NAD-ni down vs ND	-1.29581	1.15702	8.47265	1.06105	0.626161	1
H3BRM5	0.00157367	0.00367193	1.62039	1.62039	AD up vs NAD-i	1.20118	2.1859	0.349301	0.87311	-1.14533	AD down vs NAD-ni	-1.54505	1.17783	0.383097	0.874716	-1.14323	AD down vs ND	-1.57048	1.20162	0.000514164	0.538828	-1.85588	NAD-i down vs NAD-ni	-2.50358	-1.37574	0.000875204	0.53982	-1.85247	NAD-i down vs ND	-2.54478	-1.34851	0.990321	1.00184	1.00184	NAD-ni up vs ND	-1.3712	1.37625	8.46807	2.60762	1.53968	1
B4DM78	0.00157835	0.00140324	30.6614	30.6614	AD up vs NAD-i	4.7362	198.497	0.794332	0.792513	-1.26181	AD down vs NAD-ni	-8.16874	5.1306	0.666184	0.664319	-1.5053	AD down vs ND	-10.9141	4.81663	0.000818528	0.0258473	-38.6888	NAD-i down vs NAD-ni	-250.465	-5.97618	0.000903385	0.0216663	-46.1546	NAD-i down vs ND	-334.643	-6.36572	0.85198	0.838244	-1.19297	NAD-ni down vs ND	-8.6496	6.07767	8.46256	101.44	59.9344	1
A0A087WTP3	0.00157984	0.000882971	1.42305	1.42305	AD up vs NAD-i	1.18638	1.70693	0.428873	1.07185	1.07185	AD up vs NAD-ni	-1.11908	1.28568	0.601799	0.952895	-1.04943	AD down vs ND	-1.27275	1.15567	0.00465357	0.753208	-1.32765	NAD-i down vs NAD-ni	-1.59251	-1.10685	0.000486016	0.669614	-1.4934	NAD-i down vs ND	-1.81119	-1.23137	0.213333	0.889016	-1.12484	NAD-ni down vs ND	-1.3642	1.0782	8.46081	0.961861	0.568421	1
B4DL19	0.00166805	0.0964862	1.19048	1.19048	AD up vs NAD-i	-1.03585	1.46804	0.0269745	0.785828	-1.27254	AD down vs NAD-ni	-1.56924	-1.03194	0.0272879	0.774898	-1.29049	AD down vs ND	-1.61173	-1.03328	0.000735584	0.660096	-1.51493	NAD-i down vs NAD-ni	-1.86814	-1.2285	0.000913807	0.650915	-1.5363	NAD-i down vs ND	-1.91873	-1.2301	0.894944	0.986091	-1.01411	NAD-ni down vs ND	-1.26654	1.23156	8.36037	1.26169	0.754565	1
O00231	0.00167545	0.00328186	1.35857	1.35857	AD up vs NAD-i	1.12677	1.63805	0.826517	1.01977	1.01977	AD up vs NAD-ni	-1.18235	1.22956	0.166096	0.873267	-1.14513	AD down vs ND	-1.39646	1.06493	0.00518594	0.750622	-1.33223	NAD-i down vs NAD-ni	-1.6063	-1.10492	0.000259417	0.642786	-1.55573	NAD-i down vs ND	-1.89718	-1.27573	0.116466	0.856338	-1.16776	NAD-ni down vs ND	-1.42407	1.04429	8.35221	1.0044	0.601279	1
Q5RI18	0.0016856	0.00669433	1.30955	1.30955	AD up vs NAD-i	1.09071	1.5723	0.411922	0.930152	-1.07509	AD down vs NAD-ni	-1.2908	1.11678	0.141226	0.868205	-1.1518	AD down vs ND	-1.39833	1.05403	0.00118907	0.710284	-1.40789	NAD-i down vs NAD-ni	-1.69037	-1.17261	0.000409275	0.66298	-1.50834	NAD-i down vs ND	-1.83118	-1.24242	0.460533	0.933401	-1.07135	NAD-ni down vs ND	-1.30066	1.13318	8.3411	0.958306	0.574448	1
M0R058	0.00169232	0.0596782	1.20786	1.20786	AD up vs NAD-i	-1.00878	1.47172	0.322336	0.90949	-1.09952	AD down vs NAD-ni	-1.33972	1.10818	0.00969878	0.747357	-1.33805	AD down vs ND	-1.65002	-1.08506	0.00793031	0.752978	-1.32806	NAD-i down vs NAD-ni	-1.61819	-1.08995	0.000199053	0.618746	-1.61617	NAD-i down vs ND	-1.99298	-1.3106	0.0643156	0.821732	-1.21694	NAD-ni down vs ND	-1.50067	1.01332	8.33378	1.11794	0.67073	1
A0A024R159	0.00175498	0.00426974	1.47256	1.47256	AD up vs NAD-i	1.15226	1.88189	0.537253	0.929913	-1.07537	AD down vs NAD-ni	-1.3743	1.18841	0.22804	0.857785	-1.16579	AD down vs ND	-1.51219	1.11266	0.00117243	0.631495	-1.58354	NAD-i down vs NAD-ni	-2.02373	-1.2391	0.000489225	0.582514	-1.7167	NAD-i down vs ND	-2.22678	-1.32346	0.518337	0.922436	-1.08409	NAD-ni down vs ND	-1.4062	1.19652	8.26708	1.70894	1.03358	1
B2R608	0.00177873	0.183657	1.22652	1.22652	AD up vs NAD-i	-1.11409	1.67599	0.0160209	0.672014	-1.48806	AD down vs NAD-ni	-2.03338	-1.08899	0.0172139	0.659667	-1.51592	AD down vs ND	-2.11104	-1.08856	0.000932294	0.547902	-1.82514	NAD-i down vs NAD-ni	-2.49399	-1.33567	0.00117885	0.537835	-1.85931	NAD-i down vs ND	-2.58924	-1.33515	0.906578	0.981627	-1.01872	NAD-ni down vs ND	-1.41865	1.367	8.24251	2.76089	1.67479	1
Q53FI1	0.00178753	0.257946	0.915542	-1.09225	AD down vs NAD-i	-1.28169	1.07433	0.00174195	0.751888	-1.32999	AD down vs NAD-ni	-1.56065	-1.13341	0.000842404	0.718289	-1.3922	AD down vs ND	-1.64958	-1.17497	0.0191445	0.821249	-1.21766	NAD-i down vs NAD-ni	-1.42884	-1.03768	0.00812468	0.784551	-1.27461	NAD-i down vs ND	-1.51026	-1.07574	0.574217	0.955314	-1.04678	NAD-ni down vs ND	-1.2403	1.13193	8.23349	0.723679	0.439473	1
Q14249	0.00179961	0.000984385	1.44053	1.44053	AD up vs NAD-i	1.19047	1.74311	0.96115	1.00444	1.00444	AD up vs NAD-ni	-1.2047	1.21542	0.93118	0.991702	-1.00837	AD down vs ND	-1.23437	1.21397	0.00108853	0.697272	-1.43416	NAD-i down vs NAD-ni	-1.73541	-1.18521	0.00132342	0.68843	-1.45258	NAD-i down vs ND	-1.77814	-1.18663	0.89478	0.987318	-1.01284	NAD-ni down vs ND	-1.23985	1.2086	8.2212	1.02689	0.624537	1
Q96K76	0.00180083	0.241098	0.829586	-1.20542	AD down vs NAD-i	-1.67044	1.14962	0.0124676	0.647655	-1.54403	AD down vs NAD-ni	-2.13968	-1.1142	0.000291258	0.467107	-2.14084	AD down vs ND	-3.02602	-1.51459	0.126631	0.780697	-1.28091	NAD-i down vs NAD-ni	-1.77505	1.08187	0.00298326	0.56306	-1.77601	NAD-i down vs ND	-2.51034	-1.25649	0.0624355	0.721227	-1.38653	NAD-ni down vs ND	-1.95982	1.01944	8.21996	3.00646	1.82876	1
F8W9J4	0.00180577	0.119928	1.37799	1.37799	AD up vs NAD-i	-1.09835	2.08561	0.0631243	0.676901	-1.47732	AD down vs NAD-ni	-2.23595	1.0245	0.0104633	0.547108	-1.82779	AD down vs ND	-2.83682	-1.17767	0.00234102	0.491222	-2.03574	NAD-i down vs NAD-ni	-3.08112	-1.34504	0.000441307	0.397033	-2.51868	NAD-i down vs ND	-3.90911	-1.62282	0.318325	0.808255	-1.23723	NAD-ni down vs ND	-1.92024	1.25445	8.21497	4.84816	2.95081	1
E9PLX0	0.00180761	0.0844025	1.20263	1.20263	AD up vs NAD-i	-1.0287	1.48783	0.0987982	0.838862	-1.19209	AD down vs NAD-ni	-1.47479	1.03779	0.012624	0.740912	-1.34969	AD down vs ND	-1.69145	-1.07698	0.00258307	0.697521	-1.43365	NAD-i down vs NAD-ni	-1.77363	-1.15884	0.000365254	0.616074	-1.62318	NAD-i down vs ND	-2.0342	-1.29521	0.25928	0.883234	-1.1322	NAD-ni down vs ND	-1.4189	1.10688	8.21312	1.27801	0.77803	1
J3KP06	0.00184101	0.575991	0.885684	-1.12907	AD down vs NAD-i	-1.77533	1.39263	0.0013729	0.435297	-2.29728	AD down vs NAD-ni	-3.6122	-1.46102	0.465003	1.18395	1.18395	AD up vs ND	-1.36504	1.91344	0.00442818	0.491481	-2.03467	NAD-i down vs NAD-ni	-3.19927	-1.294	0.217005	1.33677	1.33677	NAD-i up vs ND	-1.209	2.16041	0.000474584	2.71987	2.71987	NAD-ni up vs ND	1.68294	4.39572	8.17978	5.75724	3.51919	1
A0A0F7L1S3	0.00188789	0.00146281	30.5129	30.5129	AD up vs NAD-i	4.67977	198.95	0.916112	0.910075	-1.09881	AD down vs NAD-ni	-7.16443	5.93385	0.676307	0.672159	-1.48774	AD down vs ND	-10.8688	4.91049	0.00117597	0.0298259	-33.5279	NAD-i down vs NAD-ni	-218.608	-5.14218	0.00096678	0.0220287	-45.3954	NAD-i down vs ND	-331.638	-6.21383	0.749822	0.738575	-1.35396	NAD-ni down vs ND	-9.8914	5.39569	8.13412	98.2489	60.3931	1
B4DXZ6	0.00189949	0.00146287	30.5129	30.5129	AD up vs NAD-i	4.67972	198.952	0.916113	0.910075	-1.09881	AD down vs NAD-ni	-7.16451	5.93392	0.681459	0.676698	-1.47776	AD down vs ND	-10.796	4.9437	0.00117603	0.0298259	-33.5279	NAD-i down vs NAD-ni	-218.61	-5.14212	0.000981076	0.0221774	-45.0909	NAD-i down vs ND	-329.417	-6.17208	0.755182	0.743563	-1.34488	NAD-ni down vs ND	-9.82516	5.43219	8.12303	98.116	60.3938	1
P51114	0.00189949	0.00146287	30.5129	30.5129	AD up vs NAD-i	4.67972	198.952	0.916113	0.910075	-1.09881	AD down vs NAD-ni	-7.16451	5.93392	0.681459	0.676698	-1.47776	AD down vs ND	-10.796	4.9437	0.00117603	0.0298259	-33.5279	NAD-i down vs NAD-ni	-218.61	-5.14212	0.000981076	0.0221774	-45.0909	NAD-i down vs ND	-329.417	-6.17208	0.755182	0.743563	-1.34488	NAD-ni down vs ND	-9.82516	5.43219	8.12303	98.116	60.3938	1
H7BZ35	0.00192103	0.17192	1.08444	1.08444	AD up vs NAD-i	-1.04016	1.22323	0.315127	0.942966	-1.06048	AD down vs NAD-ni	-1.19621	1.06365	0.00358527	0.813301	-1.22956	AD down vs ND	-1.3971	-1.08211	0.0257994	0.869545	-1.15003	NAD-i down vs NAD-ni	-1.29722	-1.01954	0.000233553	0.749975	-1.33338	NAD-i down vs ND	-1.51506	-1.17348	0.0260854	0.862492	-1.15943	NAD-ni down vs ND	-1.31741	-1.02039	8.10262	0.403826	0.249195	1
B4E0A4	0.00194818	0.0240697	1.23749	1.23749	AD up vs NAD-i	1.03259	1.48306	0.0369623	0.823292	-1.21464	AD down vs NAD-ni	-1.45566	-1.01352	0.411068	0.926659	-1.07915	AD down vs ND	-1.30756	1.1228	0.000234506	0.665289	-1.50311	NAD-i down vs NAD-ni	-1.80137	-1.25422	0.00582881	0.748819	-1.33544	NAD-i down vs ND	-1.6181	-1.10215	0.208907	1.12555	1.12555	NAD-ni up vs ND	-1.07651	1.3638	8.07726	0.909414	0.562947	1
B4DWJ7	0.00200582	0.201057	0.869832	-1.14965	AD down vs NAD-i	-1.43581	1.08634	0.00875519	0.730442	-1.36903	AD down vs NAD-ni	-1.7098	-1.09618	0.000338915	0.600428	-1.66548	AD down vs ND	-2.10827	-1.31568	0.114696	0.839751	-1.19083	NAD-i down vs NAD-ni	-1.48724	1.04878	0.00437578	0.690281	-1.44869	NAD-i down vs ND	-1.83384	-1.14442	0.0966877	0.822006	-1.21654	NAD-ni down vs ND	-1.53997	1.04055	8.02472	1.36228	0.848801	1
J3QL20	0.00201395	0.0187486	1.31091	1.31091	AD up vs NAD-i	1.05309	1.63185	0.165258	0.860813	-1.16169	AD down vs NAD-ni	-1.4461	1.07156	0.0882559	0.819802	-1.21981	AD down vs ND	-1.53875	1.03416	0.000958554	0.656653	-1.52287	NAD-i down vs NAD-ni	-1.89571	-1.22336	0.000622414	0.625369	-1.59906	NAD-i down vs ND	-2.01716	-1.26761	0.660605	0.952358	-1.05003	NAD-ni down vs ND	-1.32458	1.20137	8.01745	1.32119	0.823946	1
H7C3W0	0.00203945	0.000742571	21.9682	21.9682	AD up vs NAD-i	4.6137	104.602	0.588789	1.49851	1.49851	AD up vs NAD-ni	-3.1775	7.13517	0.95247	1.04819	1.04819	AD up vs ND	-4.99362	5.48654	0.00228685	0.0682126	-14.66	NAD-i down vs NAD-ni	-69.804	-3.07886	0.00137034	0.0477141	-20.9582	NAD-i down vs ND	-109.701	-4.00402	0.651953	0.699491	-1.42961	NAD-ni down vs ND	-7.48299	3.66133	7.99486	66.9014	41.8403	1
A0A087WUW5	0.00205611	0.00555324	1.33474	1.33474	AD up vs NAD-i	1.1035	1.61443	0.663669	1.04039	1.04039	AD up vs NAD-ni	-1.16259	1.2584	0.108634	0.850863	-1.17528	AD down vs ND	-1.43806	1.04111	0.0136997	0.779471	-1.28292	NAD-i down vs NAD-ni	-1.55176	-1.06066	0.000255113	0.637477	-1.56868	NAD-i down vs ND	-1.91943	-1.28204	0.0506938	0.817832	-1.22274	NAD-ni down vs ND	-1.49614	1.00069	7.98026	0.99247	0.621828	1
B7Z4M3	0.00205908	0.00907403	1.64862	1.64862	AD up vs NAD-i	1.15498	2.35324	0.00158653	1.9005	1.9005	AD up vs NAD-ni	1.33145	2.71277	0.871662	0.971319	-1.02953	AD down vs ND	-1.50161	1.41671	0.407824	1.15278	1.15278	NAD-i up vs NAD-ni	-1.23822	1.64548	0.00920281	0.58917	-1.6973	NAD-i down vs ND	-2.47559	-1.1637	0.00177755	0.511086	-1.95662	NAD-ni down vs ND	-2.85381	-1.34149	7.97768	3.47118	2.17556	1
B4DR66	0.002068	0.0333294	1.37749	1.37749	AD up vs NAD-i	1.02934	1.84341	0.022503	0.706366	-1.4157	AD down vs NAD-ni	-1.89453	-1.05788	0.852838	0.973009	-1.02774	AD down vs ND	-1.39988	1.32533	0.000197633	0.512791	-1.95011	NAD-i down vs NAD-ni	-2.60971	-1.45723	0.0299585	0.706362	-1.41571	NAD-i down vs ND	-1.92833	-1.03936	0.0431522	1.37749	1.37749	NAD-ni up vs ND	1.0113	1.87627	7.96993	2.3246	1.45835	1
B4DJU4	0.00208343	0.0944302	1.42415	1.42415	AD up vs NAD-i	-1.07094	2.1721	0.0852668	0.694282	-1.44034	AD down vs NAD-ni	-2.19678	1.05891	0.0145034	0.559692	-1.7867	AD down vs ND	-2.79572	-1.14185	0.00248015	0.487505	-2.05126	NAD-i down vs NAD-ni	-3.12855	-1.34493	0.000471259	0.392999	-2.54453	NAD-i down vs ND	-3.98154	-1.62617	0.321204	0.806144	-1.24047	NAD-ni down vs ND	-1.94102	1.26141	7.95662	4.87136	3.0612	1
A0A024RA28	0.00208561	0.123342	1.25406	1.25406	AD up vs NAD-i	-1.0716	1.68528	0.00633182	0.64426	-1.55217	AD down vs NAD-ni	-2.0859	-1.15501	0.606369	0.925515	-1.08048	AD down vs ND	-1.47828	1.26626	0.000232311	0.513738	-1.94652	NAD-i down vs NAD-ni	-2.61585	-1.44845	0.0565897	0.738013	-1.35499	NAD-i down vs ND	-1.85385	1.00973	0.0263539	1.43656	1.43656	NAD-ni up vs ND	1.04999	1.96545	7.95475	2.38745	1.50064	1
A0A024R576	0.00215295	0.870672	1.04765	1.04765	AD up vs NAD-i	-1.73759	1.90712	0.00639012	0.410703	-2.43485	AD down vs NAD-ni	-4.43237	-1.33755	0.00296357	0.347995	-2.87361	AD down vs ND	-5.42466	-1.52224	0.00455137	0.392024	-2.55086	NAD-i down vs NAD-ni	-4.64355	-1.40128	0.00215173	0.332168	-3.01052	NAD-i down vs ND	-5.68312	-1.59477	0.586547	0.847315	-1.1802	NAD-ni down vs ND	-2.22792	1.59952	7.89801	9.73871	6.16529	1
B2R4K7	0.00215488	0.00332784	2.17496	2.17496	AD up vs NAD-i	1.35218	3.49841	0.741195	0.92772	-1.07791	AD down vs NAD-ni	-1.73381	1.49223	0.319985	0.784055	-1.27542	AD down vs ND	-2.11151	1.29804	0.00167024	0.426545	-2.34442	NAD-i down vs NAD-ni	-3.77098	-1.45753	0.000614554	0.360491	-2.77399	NAD-i down vs ND	-4.59246	-1.67558	0.487776	0.845142	-1.18323	NAD-ni down vs ND	-1.95889	1.39917	7.89642	6.12943	3.88115	1
A0A024QYX3	0.00216384	0.0509588	1.24405	1.24405	AD up vs NAD-i	-1.00104	1.54926	0.220607	0.876714	-1.14062	AD down vs NAD-ni	-1.42046	1.09181	0.0191029	0.750768	-1.33197	AD down vs ND	-1.68098	-1.05542	0.00396113	0.704726	-1.41899	NAD-i down vs NAD-ni	-1.76712	-1.13944	0.000329834	0.603487	-1.65704	NAD-i down vs ND	-2.09122	-1.313	0.175939	0.856343	-1.16776	NAD-ni down vs ND	-1.47374	1.08073	7.88903	1.30492	0.827049	1
Q9HD45	0.00217752	0.127535	7.10776	7.10776	AD up vs NAD-i	-1.87767	94.86	0.0524794	0.0773023	-12.9362	AD down vs NAD-ni	-172.647	1.03168	0.0142886	0.028093	-35.5961	AD down vs ND	-555.926	-2.27923	0.00205743	0.0108758	-91.9475	NAD-i down vs NAD-ni	-1227.13	-6.88952	0.00064296	0.00395244	-253.008	NAD-i down vs ND	-3951.38	-16.2002	0.444682	0.363417	-2.75166	NAD-ni down vs ND	-42.9744	5.67571	7.87781	181.749	115.355	1
Q96JZ5	0.00217752	0.127535	7.10776	7.10776	AD up vs NAD-i	-1.87767	94.86	0.0524794	0.0773023	-12.9362	AD down vs NAD-ni	-172.647	1.03168	0.0142886	0.028093	-35.5961	AD down vs ND	-555.926	-2.27923	0.00205743	0.0108758	-91.9475	NAD-i down vs NAD-ni	-1227.13	-6.88952	0.00064296	0.00395244	-253.008	NAD-i down vs ND	-3951.38	-16.2002	0.444682	0.363417	-2.75166	NAD-ni down vs ND	-42.9744	5.67571	7.87781	181.749	115.355	1
A9UK01	0.00219175	0.0307115	1.45696	1.45696	AD up vs NAD-i	1.04082	2.03947	0.154943	0.789509	-1.26661	AD down vs NAD-ni	-1.77302	1.10517	0.0499325	0.699869	-1.42884	AD down vs ND	-2.04133	-1.00012	0.00147211	0.541889	-1.8454	NAD-i down vs NAD-ni	-2.58321	-1.31831	0.000537217	0.480364	-2.08176	NAD-i down vs ND	-2.97414	-1.45713	0.482555	0.886461	-1.12808	NAD-ni down vs ND	-1.61165	1.26646	7.86622	3.05761	1.94351	1
Q9HA11	0.00219311	0.00915425	1.52608	1.52608	AD up vs NAD-i	1.12907	2.0627	0.449421	0.896017	-1.11605	AD down vs NAD-ni	-1.50849	1.21109	0.121141	0.781628	-1.27938	AD down vs ND	-1.76115	1.07596	0.00186553	0.587135	-1.70319	NAD-i down vs NAD-ni	-2.30208	-1.2601	0.000456347	0.512179	-1.95244	NAD-i down vs ND	-2.68766	-1.41835	0.376755	0.872336	-1.14635	NAD-ni down vs ND	-1.57802	1.20083	7.86512	2.45358	1.55979	1
A0A087WX39	0.00220397	0.105087	0.765858	-1.30573	AD down vs NAD-i	-1.81556	1.0649	0.560273	0.911993	-1.0965	AD down vs NAD-ni	-1.52464	1.26809	0.000400873	0.475856	-2.10148	AD down vs ND	-2.98104	-1.48143	0.276547	1.19081	1.19081	NAD-i up vs NAD-ni	-1.16766	1.65578	0.0109703	0.621337	-1.60943	NAD-i down vs ND	-2.28305	-1.13456	0.00124308	0.521776	-1.91653	NAD-ni down vs ND	-2.71869	-1.35105	7.85634	2.93326	1.86681	1
A8K3M3	0.00222809	0.0847533	0.773748	-1.29241	AD down vs NAD-i	-1.73797	1.0405	0.000673593	0.552584	-1.80968	AD down vs NAD-ni	-2.43357	-1.34574	0.00163555	0.56852	-1.75895	AD down vs ND	-2.40824	-1.28472	0.028546	0.714165	-1.40024	NAD-i down vs NAD-ni	-1.88297	-1.04126	0.0539633	0.734761	-1.36099	NAD-i down vs ND	-1.86337	1.00598	0.849637	1.02884	1.02884	NAD-ni up vs ND	-1.33075	1.40861	7.83702	2.36267	1.50738	1
F8W8W4	0.00226084	0.0103489	1.27019	1.27019	AD up vs NAD-i	1.06734	1.51158	0.88239	0.987791	-1.01236	AD down vs NAD-ni	-1.20476	1.17552	0.0694558	0.844268	-1.18446	AD down vs ND	-1.42452	1.01538	0.00761743	0.777673	-1.28589	NAD-i down vs NAD-ni	-1.53027	-1.08054	0.000275089	0.664679	-1.50448	NAD-i down vs ND	-1.8094	-1.25095	0.0898396	0.854703	-1.17	NAD-ni down vs ND	-1.40712	1.02793	7.81116	0.812524	0.520104	1
P35443	0.00228143	0.0655002	1.31186	1.31186	AD up vs NAD-i	-1.01993	1.75527	0.100938	0.787603	-1.26968	AD down vs NAD-ni	-1.69883	1.05381	0.024546	0.696198	-1.43637	AD down vs ND	-1.95612	-1.05473	0.00199208	0.600372	-1.66563	NAD-i down vs NAD-ni	-2.22862	-1.24487	0.000546149	0.530696	-1.88432	NAD-i down vs ND	-2.56615	-1.38365	0.407955	0.883946	-1.13129	NAD-ni down vs ND	-1.54064	1.2038	7.79512	2.27089	1.45661	1
J3QRB2	0.00230112	0.00105767	44.3145	44.3145	AD up vs NAD-i	6.01113	326.69	0.800474	0.78575	-1.27267	AD down vs NAD-ni	-9.38222	5.79261	0.190522	3.9078	3.9078	AD up vs ND	-2.12954	32.52	0.00062875	0.0177312	-56.3978	NAD-i down vs NAD-ni	-415.769	-7.65019	0.0274295	0.0881833	-11.34	NAD-i down vs ND	-94.3695	-1.36269	0.127448	4.97334	4.97334	NAD-ni up vs ND	-1.67328	41.3872	7.77993	106.683	68.5631	1
B7Z6H8	0.00234757	0.0064088	1.50987	1.50987	AD up vs NAD-i	1.144	1.99274	0.900897	0.983647	-1.01663	AD down vs NAD-ni	-1.34175	1.29823	0.128986	0.801039	-1.24838	AD down vs ND	-1.67559	1.07517	0.00494438	0.651479	-1.53497	NAD-i down vs NAD-ni	-2.02587	-1.16302	0.000353629	0.530536	-1.88489	NAD-i down vs ND	-2.52992	-1.40431	0.157684	0.814357	-1.22796	NAD-ni down vs ND	-1.64819	1.09304	7.74467	2.04904	1.32287	1
K7EJJ5	0.00237429	0.00392129	1.50275	1.50275	AD up vs NAD-i	1.16451	1.93923	0.63816	1.0591	1.0591	AD up vs NAD-ni	-1.21844	1.36673	0.188646	0.839659	-1.19096	AD down vs ND	-1.56084	1.10043	0.0104609	0.704777	-1.41889	NAD-i down vs NAD-ni	-1.83101	-1.09953	0.00035602	0.558748	-1.78972	NAD-i down vs ND	-2.34555	-1.3656	0.0872292	0.792802	-1.26135	NAD-ni down vs ND	-1.65309	1.03902	7.72476	1.72587	1.1171	1
Q9UIQ4	0.00241189	0.0105061	22.4632	22.4632	AD up vs NAD-i	2.32155	217.354	0.245248	0.275891	-3.62463	AD down vs NAD-ni	-35.0718	2.66951	0.198528	0.218849	-4.56936	AD down vs ND	-50.739	2.43014	0.000887314	0.0122819	-81.4208	NAD-i down vs NAD-ni	-787.825	-8.41475	0.000945255	0.00974255	-102.643	NAD-i down vs ND	-1139.76	-9.24359	0.840268	0.793246	-1.26064	NAD-ni down vs ND	-13.9984	8.80835	7.69714	136.24	88.5006	1
Q8WW96	0.00241781	0.00722905	1.41564	1.41564	AD up vs NAD-i	1.11522	1.79697	0.13153	0.836517	-1.19543	AD down vs NAD-ni	-1.51746	1.06185	0.934543	1.00996	1.00996	AD up vs ND	-1.27517	1.30071	0.000284117	0.590912	-1.6923	NAD-i down vs NAD-ni	-2.14816	-1.33317	0.0122955	0.713434	-1.40167	NAD-i down vs ND	-1.80518	-1.08836	0.133266	1.20734	1.20734	NAD-ni up vs ND	-1.0667	1.55491	7.69284	1.5039	0.977466	1
E9PEX6	0.00242044	0.0142996	1.38002	1.38002	AD up vs NAD-i	1.07707	1.76818	0.321511	0.887617	-1.12661	AD down vs NAD-ni	-1.44349	1.13728	0.0966029	0.803626	-1.24436	AD down vs ND	-1.61851	1.04526	0.00176046	0.643191	-1.55475	NAD-i down vs NAD-ni	-1.99205	-1.21344	0.000533608	0.582329	-1.71724	NAD-i down vs ND	-2.23358	-1.32027	0.432842	0.905374	-1.10452	NAD-ni down vs ND	-1.43662	1.1776	7.69093	1.62336	1.05537	1
M0R2I3	0.00247202	0.0528607	1.29531	1.29531	AD up vs NAD-i	-1.00364	1.68392	0.0717353	0.787797	-1.26936	AD down vs NAD-ni	-1.6502	1.02415	0.0521485	0.759281	-1.31704	AD down vs ND	-1.73964	1.00292	0.00106978	0.608193	-1.64421	NAD-i down vs NAD-ni	-2.13751	-1.26476	0.00096389	0.586178	-1.70597	NAD-i down vs ND	-2.25337	-1.29154	0.781511	0.963802	-1.03756	NAD-ni down vs ND	-1.37048	1.27306	7.65398	1.81053	1.18274	1
Q53G33	0.00247806	0.00633232	1.23914	1.23914	AD up vs NAD-i	1.07281	1.43125	0.456372	0.949609	-1.05306	AD down vs NAD-ni	-1.21633	1.09684	0.242408	0.916412	-1.09121	AD down vs ND	-1.27146	1.06779	0.00132252	0.766348	-1.30489	NAD-i down vs NAD-ni	-1.5072	-1.12973	0.000763027	0.739557	-1.35216	NAD-i down vs ND	-1.57552	-1.16047	0.626997	0.965041	-1.03623	NAD-ni down vs ND	-1.20739	1.12445	7.64971	0.54607	0.356922	1
B3KRG5	0.00249129	0.0424308	1.438	1.438	AD up vs NAD-i	1.01424	2.03881	0.0250748	0.665262	-1.50317	AD down vs NAD-ni	-2.13121	-1.0602	0.429989	0.868566	-1.15132	AD down vs ND	-1.6673	1.25782	0.000281302	0.46263	-2.16155	NAD-i down vs NAD-ni	-3.06467	-1.52457	0.0109495	0.604011	-1.6556	NAD-i down vs ND	-2.39757	-1.14325	0.145617	1.3056	1.3056	NAD-ni up vs ND	-1.10919	1.89072	7.64039	3.19972	2.09395	1
E7ES19	0.00250081	0.0667537	1.31204	1.31204	AD up vs NAD-i	-1.02148	1.75843	0.105003	0.788958	-1.26749	AD down vs NAD-ni	-1.69873	1.05738	0.0264153	0.698543	-1.43155	AD down vs ND	-1.95299	-1.04934	0.00213002	0.601321	-1.663	NAD-i down vs NAD-ni	-2.2288	-1.24084	0.000600101	0.532409	-1.87825	NAD-i down vs ND	-2.5624	-1.37677	0.416679	0.885399	-1.12943	NAD-ni down vs ND	-1.54083	1.2079	7.63373	2.24933	1.47329	1
Q96DQ5	0.00251822	0.0059169	37.6548	37.6548	AD up vs NAD-i	3.36873	420.896	0.448187	0.41393	-2.41587	AD down vs NAD-ni	-27.004	4.62681	0.279645	0.259925	-3.84726	AD down vs ND	-49.7851	3.36354	0.00120084	0.0109927	-90.9691	NAD-i down vs NAD-ni	-1016.83	-8.1384	0.000868582	0.00690285	-144.868	NAD-i down vs ND	-1874.65	-11.195	0.703934	0.627946	-1.59249	NAD-ni down vs ND	-20.6075	8.12587	7.62162	152.6	100.11	1
B7ZLD8	0.00253777	0.0104518	22.4632	22.4632	AD up vs NAD-i	2.32616	216.923	0.266941	0.293253	-3.41002	AD down vs NAD-ni	-32.9299	2.83189	0.198158	0.218849	-4.56936	AD down vs ND	-50.6325	2.42504	0.000989459	0.0130548	-76.6001	NAD-i down vs NAD-ni	-739.712	-7.93224	0.000938413	0.00974255	-102.643	NAD-i down vs ND	-1137.37	-9.26304	0.798896	0.74628	-1.33998	NAD-ni down vs ND	-14.8481	8.26943	7.60812	134.43	88.3461	1
A0A024R8K7	0.00253777	0.0104518	22.4632	22.4632	AD up vs NAD-i	2.32616	216.923	0.266941	0.293253	-3.41002	AD down vs NAD-ni	-32.9299	2.83189	0.198158	0.218849	-4.56936	AD down vs ND	-50.6325	2.42504	0.000989459	0.0130548	-76.6001	NAD-i down vs NAD-ni	-739.712	-7.93224	0.000938413	0.00974255	-102.643	NAD-i down vs ND	-1137.37	-9.26304	0.798896	0.74628	-1.33998	NAD-ni down vs ND	-14.8481	8.26943	7.60812	134.43	88.3461	1
Q86YM3	0.00270351	0.456557	0.830427	-1.2042	AD down vs NAD-i	-2.02187	1.3943	0.00213048	0.406553	-2.4597	AD down vs NAD-ni	-4.12988	-1.46497	0.00233627	0.389446	-2.56775	AD down vs ND	-4.44897	-1.48199	0.010185	0.489571	-2.0426	NAD-i down vs NAD-ni	-3.42957	-1.21655	0.0102118	0.46897	-2.13233	NAD-i down vs ND	-3.69455	-1.23069	0.869824	0.957921	-1.04393	NAD-ni down vs ND	-1.80874	1.65973	7.49824	6.91876	4.61359	1
A0A0C4DG09	0.00271224	0.00901184	1.77845	1.77845	AD up vs NAD-i	1.18104	2.67806	0.657326	0.916751	-1.09081	AD down vs NAD-ni	-1.64258	1.38048	0.00557352	1.93204	1.93204	AD up vs ND	1.25157	2.98249	0.00356857	0.515476	-1.93995	NAD-i down vs NAD-ni	-2.92125	-1.28829	0.690017	1.08636	1.08636	NAD-i up vs ND	-1.42098	1.67701	0.00232296	2.10749	2.10749	NAD-ni up vs ND	1.36522	3.25332	7.49266	4.31402	2.87883	1
Q6FIG5	0.00275049	0.0416309	1.2369	1.2369	AD up vs NAD-i	1.00923	1.51594	0.153825	0.866441	-1.15415	AD down vs NAD-ni	-1.41451	1.0619	0.0446212	0.801049	-1.24836	AD down vs ND	-1.54898	-1.00609	0.00201238	0.700493	-1.42757	NAD-i down vs NAD-ni	-1.74961	-1.1648	0.000642439	0.647625	-1.5441	NAD-i down vs ND	-1.91594	-1.24443	0.450273	0.924528	-1.08163	NAD-ni down vs ND	-1.3421	1.14716	7.46847	1.06193	0.710942	1
I3L2U4	0.00277106	0.333217	3.04004	3.04004	AD up vs NAD-i	-3.5193	32.5248	0.948594	1.07562	1.07562	AD up vs NAD-ni	-9.94662	11.5079	0.00309455	0.0157409	-63.5289	AD down vs ND	-784.778	-5.14275	0.364927	0.353819	-2.8263	NAD-i down vs NAD-ni	-30.2381	3.78545	0.000456074	0.00517785	-193.13	NAD-i down vs ND	-2385.76	-15.6342	0.00272602	0.0146342	-68.3332	NAD-ni down vs ND	-844.126	-5.53166	7.45562	143.91	96.5108	1
Q9Y3D2	0.00286419	0.205267	1.18835	1.18835	AD up vs NAD-i	-1.11094	1.56884	0.0619449	0.768839	-1.30066	AD down vs NAD-ni	-1.71711	1.01501	0.00927486	0.662041	-1.51048	AD down vs ND	-2.02799	-1.12503	0.00446415	0.64698	-1.54564	NAD-i down vs NAD-ni	-2.04053	-1.17078	0.000724293	0.557109	-1.79498	NAD-i down vs ND	-2.40997	-1.33693	0.296359	0.861092	-1.16132	NAD-ni down vs ND	-1.5592	1.15612	7.39875	1.96151	1.32557	1
E9PHM6	0.00289091	0.00596516	37.6548	37.6548	AD up vs NAD-i	3.35866	422.158	0.473697	0.43457	-2.30112	AD down vs NAD-ni	-25.7985	4.87208	0.318269	0.288916	-3.46121	AD down vs ND	-44.9318	3.75058	0.00132374	0.0115409	-86.6483	NAD-i down vs NAD-ni	-971.437	-7.72869	0.00104893	0.00767277	-130.331	NAD-i down vs ND	-1691.9	-10.0397	0.739002	0.664832	-1.50414	NAD-ni down vs ND	-19.5261	8.63055	7.38282	148.186	100.359	1
E7ERU0	0.00289091	0.00596516	37.6548	37.6548	AD up vs NAD-i	3.35866	422.158	0.473697	0.43457	-2.30112	AD down vs NAD-ni	-25.7985	4.87208	0.318269	0.288916	-3.46121	AD down vs ND	-44.9318	3.75058	0.00132374	0.0115409	-86.6483	NAD-i down vs NAD-ni	-971.437	-7.72869	0.00104893	0.00767277	-130.331	NAD-i down vs ND	-1691.9	-10.0397	0.739002	0.664832	-1.50414	NAD-ni down vs ND	-19.5261	8.63055	7.38282	148.186	100.359	1
H7BYU9	0.0029254	0.997689	0.999522	-1.00048	AD down vs NAD-i	-1.41428	1.41293	0.00117406	0.522787	-1.91282	AD down vs NAD-ni	-2.70397	-1.35315	0.0612651	0.705766	-1.4169	AD down vs ND	-2.04543	1.01884	0.00118112	0.523037	-1.91191	NAD-i down vs NAD-ni	-2.70268	-1.35251	0.0615821	0.706104	-1.41622	NAD-i down vs ND	-2.04446	1.01933	0.101914	1.35001	1.35001	NAD-ni up vs ND	-1.06933	1.94887	7.3625	3.03105	2.05844	1
D6W5Y5	0.00295733	0.00569212	1.31244	1.31244	AD up vs NAD-i	1.09644	1.57099	0.0844293	1.16871	1.16871	AD up vs NAD-ni	-1.02421	1.39894	0.22694	0.89338	-1.11934	AD down vs ND	-1.35455	1.08111	0.189365	0.890484	-1.12298	NAD-i down vs NAD-ni	-1.34421	1.06591	0.000633836	0.680702	-1.46907	NAD-i down vs ND	-1.77777	-1.21398	0.00893314	0.764417	-1.30819	NAD-ni down vs ND	-1.58307	-1.08103	7.34393	0.815944	0.555523	1
B4E3N0	0.00296354	0.110131	7.496	7.496	AD up vs NAD-i	-1.67207	93.9537	0.0986417	0.123844	-8.07467	AD down vs NAD-ni	-101.207	1.55224	0.0171373	0.0343279	-29.1308	AD down vs ND	-425.645	-1.99369	0.00350732	0.0165214	-60.5277	NAD-i down vs NAD-ni	-758.646	-4.82914	0.000656666	0.0045795	-218.365	NAD-i down vs ND	-3190.63	-14.9447	0.324011	0.277187	-3.60768	NAD-ni down vs ND	-52.7136	4.05011	7.34034	161.242	109.833	1
Q4G176	0.00297114	0.109196	6.06723	6.06723	AD up vs NAD-i	-1.57398	57.9401	0.417469	2.4175	2.4175	AD up vs NAD-ni	-3.95024	23.0863	0.0116927	0.039864	-25.0853	AD down vs ND	-274.697	-2.29078	0.398447	0.398451	-2.50972	NAD-i down vs NAD-ni	-23.967	3.80508	0.000444746	0.00657038	-152.198	NAD-i down vs ND	-1666.65	-13.8987	0.00234208	0.0164898	-60.6436	NAD-ni down vs ND	-664.08	-5.53796	7.33596	128.349	87.479	1
F5H2G6	0.00297114	0.109196	6.06723	6.06723	AD up vs NAD-i	-1.57398	57.9401	0.417469	2.4175	2.4175	AD up vs NAD-ni	-3.95024	23.0863	0.0116927	0.039864	-25.0853	AD down vs ND	-274.697	-2.29078	0.398447	0.398451	-2.50972	NAD-i down vs NAD-ni	-23.967	3.80508	0.000444746	0.00657038	-152.198	NAD-i down vs ND	-1666.65	-13.8987	0.00234208	0.0164898	-60.6436	NAD-ni down vs ND	-664.08	-5.53796	7.33596	128.349	87.479	1
P53985	0.00297638	0.373381	3.07025	3.07025	AD up vs NAD-i	-4.41105	41.5806	0.0116031	0.0298074	-33.5487	AD down vs NAD-ni	-454.352	-2.47719	0.0155295	0.0290494	-34.4242	AD down vs ND	-546.047	-2.17018	0.00177577	0.00970846	-103.003	NAD-i down vs NAD-ni	-1394.97	-7.60559	0.00265809	0.00946155	-105.691	NAD-i down vs ND	-1676.5	-6.66302	0.984412	0.974568	-1.0261	NAD-ni down vs ND	-16.2763	15.4589	7.33295	171.098	116.664	1
B4DKS0	0.00297638	0.373381	3.07025	3.07025	AD up vs NAD-i	-4.41105	41.5806	0.0116031	0.0298074	-33.5487	AD down vs NAD-ni	-454.352	-2.47719	0.0155295	0.0290494	-34.4242	AD down vs ND	-546.047	-2.17018	0.00177577	0.00970846	-103.003	NAD-i down vs NAD-ni	-1394.97	-7.60559	0.00265809	0.00946155	-105.691	NAD-i down vs ND	-1676.5	-6.66302	0.984412	0.974568	-1.0261	NAD-ni down vs ND	-16.2763	15.4589	7.33295	171.098	116.664	1
H0Y962	0.00298848	0.375375	0.892045	-1.12102	AD down vs NAD-i	-1.46339	1.16449	0.00132837	0.611521	-1.63527	AD down vs NAD-ni	-2.1347	-1.25268	0.00392054	0.636646	-1.57073	AD down vs ND	-2.08387	-1.18395	0.00862275	0.685527	-1.45873	NAD-i down vs NAD-ni	-1.90425	-1.11745	0.022497	0.713693	-1.40116	NAD-i down vs ND	-1.85891	-1.05613	0.765608	1.04109	1.04109	NAD-ni up vs ND	-1.27433	1.3812	7.32602	1.78808	1.22036	1
Q9H6P9	0.00300363	0.468367	2.45887	2.45887	AD up vs NAD-i	-5.35367	32.3685	0.0592267	0.0847194	-11.8037	AD down vs NAD-ni	-155.383	1.11524	0.00318997	0.0111568	-89.6313	AD down vs ND	-1379.59	-5.82332	0.0138659	0.0344546	-29.0237	NAD-i down vs NAD-ni	-382.068	-2.20478	0.000762733	0.00453737	-220.392	NAD-i down vs ND	-3392.23	-14.3188	0.134824	0.131691	-7.59351	NAD-ni down vs ND	-116.878	2.02697	7.31739	167.036	114.136	1
Q8IYQ7	0.00300363	0.468367	2.45887	2.45887	AD up vs NAD-i	-5.35367	32.3685	0.0592267	0.0847194	-11.8037	AD down vs NAD-ni	-155.383	1.11524	0.00318997	0.0111568	-89.6313	AD down vs ND	-1379.59	-5.82332	0.0138659	0.0344546	-29.0237	NAD-i down vs NAD-ni	-382.068	-2.20478	0.000762733	0.00453737	-220.392	NAD-i down vs ND	-3392.23	-14.3188	0.134824	0.131691	-7.59351	NAD-ni down vs ND	-116.878	2.02697	7.31739	167.036	114.136	1
Q9BSV4	0.00301062	0.0617292	1.28174	1.28174	AD up vs NAD-i	-1.01392	1.66573	0.0740639	0.78973	-1.26626	AD down vs NAD-ni	-1.64561	1.02632	0.0536104	0.761003	-1.31405	AD down vs ND	-1.73509	1.00483	0.00131224	0.616137	-1.62301	NAD-i down vs NAD-ni	-2.10924	-1.24887	0.00116402	0.593725	-1.68428	NAD-i down vs ND	-2.22394	-1.27558	0.780175	0.963624	-1.03775	NAD-ni down vs ND	-1.37025	1.27238	7.31343	1.72557	1.17973	1
C9J5A2	0.00302652	0.478664	0.826127	-1.21047	AD down vs NAD-i	-2.1198	1.44674	0.0028684	0.392571	-2.54731	AD down vs NAD-ni	-4.46092	-1.45459	0.0021968	0.357709	-2.79557	AD down vs ND	-5.06494	-1.543	0.0126609	0.475194	-2.1044	NAD-i down vs NAD-ni	-3.68529	-1.20167	0.00893685	0.432995	-2.3095	NAD-i down vs ND	-4.18428	-1.27472	0.743347	0.911195	-1.09746	NAD-ni down vs ND	-1.98835	1.65088	7.30445	7.8798	5.39383	1
R4GNF4	0.0030804	0.00105863	1.47793	1.47793	AD up vs NAD-i	1.20296	1.81575	0.339341	1.10001	1.10001	AD up vs NAD-ni	-1.11688	1.35144	0.918861	0.989444	-1.01067	AD down vs ND	-1.25729	1.23088	0.00797567	0.744291	-1.34356	NAD-i down vs NAD-ni	-1.65067	-1.09359	0.00137287	0.669481	-1.49369	NAD-i down vs ND	-1.85818	-1.2007	0.317492	0.899489	-1.11174	NAD-ni down vs ND	-1.38302	1.11898	7.27441	1.05923	0.728049	1
Q86XS7	0.00309593	0.00693076	0.650236	-1.5379	AD down vs NAD-i	-2.06235	-1.14682	0.000497347	0.544231	-1.83746	AD down vs NAD-ni	-2.46406	-1.3702	0.00517041	0.620377	-1.61192	AD down vs ND	-2.20044	-1.18081	0.215667	0.836974	-1.19478	NAD-i down vs NAD-ni	-1.60222	1.12239	0.751938	0.954079	-1.04813	NAD-i down vs ND	-1.4308	1.30241	0.383972	1.13991	1.13991	NAD-ni up vs ND	-1.19754	1.5561	7.26586	2.14956	1.47922	1
A0A024R8W0	0.00312642	0.0767936	1.20176	1.20176	AD up vs NAD-i	-1.02261	1.47689	0.106266	0.846867	-1.18082	AD down vs NAD-ni	-1.45116	1.04075	0.0293167	0.781059	-1.28031	AD down vs ND	-1.59322	-1.02886	0.00252643	0.704688	-1.41907	NAD-i down vs NAD-ni	-1.74394	-1.15471	0.000772311	0.649928	-1.53863	NAD-i down vs ND	-1.91467	-1.23644	0.442658	0.922292	-1.08426	NAD-ni down vs ND	-1.34925	1.1477	7.24921	1.05855	0.730115	1
A0A024R0H1	0.0031511	0.37515	3.0466	3.0466	AD up vs NAD-i	-4.40941	40.927	0.0122542	0.0311421	-32.1108	AD down vs NAD-ni	-431.367	-2.39032	0.0159249	0.0298501	-33.5007	AD down vs ND	-526.849	-2.13021	0.00188991	0.0102219	-97.8287	NAD-i down vs NAD-ni	-1314.2	-7.28234	0.00274565	0.00979786	-102.063	NAD-i down vs ND	-1605.09	-6.48988	0.974283	0.958512	-1.04328	NAD-ni down vs ND	-16.4072	15.074	7.23587	167.784	115.939	1
E9PQ25	0.00316562	0.0097776	22.5773	22.5773	AD up vs NAD-i	2.38881	213.384	0.310176	0.330584	-3.02495	AD down vs NAD-ni	-28.5896	3.12444	0.263614	0.273029	-3.66262	AD down vs ND	-39.6694	2.95714	0.00114026	0.0146423	-68.2953	NAD-i down vs NAD-ni	-645.477	-7.22604	0.00128337	0.012093	-82.6922	NAD-i down vs ND	-895.628	-7.63485	0.866405	0.825898	-1.2108	NAD-ni down vs ND	-13.1141	8.9452	7.22808	125.303	86.6777	1
E9PP67	0.00316562	0.0097776	22.5773	22.5773	AD up vs NAD-i	2.38881	213.384	0.310176	0.330584	-3.02495	AD down vs NAD-ni	-28.5896	3.12444	0.263614	0.273029	-3.66262	AD down vs ND	-39.6694	2.95714	0.00114026	0.0146423	-68.2953	NAD-i down vs NAD-ni	-645.477	-7.22604	0.00128337	0.012093	-82.6922	NAD-i down vs ND	-895.628	-7.63485	0.866405	0.825898	-1.2108	NAD-ni down vs ND	-13.1141	8.9452	7.22808	125.303	86.6777	1
A8K8B9	0.00317122	0.00673294	1.70631	1.70631	AD up vs NAD-i	1.18733	2.45214	0.716238	0.938923	-1.06505	AD down vs NAD-ni	-1.53058	1.34932	0.208226	0.788745	-1.26784	AD down vs ND	-1.86253	1.15871	0.0031506	0.550264	-1.81731	NAD-i down vs NAD-ni	-2.61165	-1.26457	0.000662801	0.462251	-2.16333	NAD-i down vs ND	-3.17806	-1.47259	0.349432	0.840053	-1.1904	NAD-ni down vs ND	-1.74877	1.23409	7.22508	3.26454	2.25917	1
B5MCP9	0.00317539	0.019352	1.33501	1.33501	AD up vs NAD-i	1.05526	1.68893	0.280795	0.883876	-1.13138	AD down vs NAD-ni	-1.43131	1.11819	0.102415	0.815827	-1.22575	AD down vs ND	-1.57298	1.04693	0.00197945	0.662073	-1.51041	NAD-i down vs NAD-ni	-1.91082	-1.1939	0.000759363	0.6111	-1.63639	NAD-i down vs ND	-2.09994	-1.27517	0.50401	0.92301	-1.08341	NAD-ni down vs ND	-1.39032	1.18448	7.22286	1.37234	0.950001	1
Q9UJZ8	0.00320864	0.381395	1.10901	1.10901	AD up vs NAD-i	-1.15151	1.41624	0.0147056	0.728916	-1.3719	AD down vs NAD-ni	-1.75196	-1.07429	0.0130244	0.709847	-1.40875	AD down vs ND	-1.82591	-1.08691	0.00233176	0.657268	-1.52145	NAD-i down vs NAD-ni	-1.94293	-1.1914	0.0022908	0.640074	-1.56232	NAD-i down vs ND	-2.02494	-1.20539	0.830485	0.973839	-1.02686	NAD-ni down vs ND	-1.33093	1.26221	7.20523	1.48045	1.02735	1
Q59FB9	0.00321692	0.00957314	22.9895	22.9895	AD up vs NAD-i	2.41998	218.397	0.318947	0.336619	-2.97072	AD down vs NAD-ni	-28.2214	3.19783	0.271099	0.278013	-3.59696	AD down vs ND	-39.1706	3.02754	0.00116162	0.0146423	-68.2953	NAD-i down vs NAD-ni	-648.795	-7.18909	0.00130711	0.012093	-82.6922	NAD-i down vs ND	-900.512	-7.59345	0.866706	0.825898	-1.2108	NAD-ni down vs ND	-13.1856	8.99397	7.20087	125.401	87.0738	1
Q9H0E2	0.00321692	0.00957314	22.9895	22.9895	AD up vs NAD-i	2.41998	218.397	0.318947	0.336619	-2.97072	AD down vs NAD-ni	-28.2214	3.19783	0.271099	0.278013	-3.59696	AD down vs ND	-39.1706	3.02754	0.00116162	0.0146423	-68.2953	NAD-i down vs NAD-ni	-648.795	-7.18909	0.00130711	0.012093	-82.6922	NAD-i down vs ND	-900.512	-7.59345	0.866706	0.825898	-1.2108	NAD-ni down vs ND	-13.1856	8.99397	7.20087	125.401	87.0738	1
E7EN89	0.00321692	0.00957314	22.9895	22.9895	AD up vs NAD-i	2.41998	218.397	0.318947	0.336619	-2.97072	AD down vs NAD-ni	-28.2214	3.19783	0.271099	0.278013	-3.59696	AD down vs ND	-39.1706	3.02754	0.00116162	0.0146423	-68.2953	NAD-i down vs NAD-ni	-648.795	-7.18909	0.00130711	0.012093	-82.6922	NAD-i down vs ND	-900.512	-7.59345	0.866706	0.825898	-1.2108	NAD-ni down vs ND	-13.1856	8.99397	7.20087	125.401	87.0738	1
H3BTP7	0.00325703	0.0024904	1.91418	1.91418	AD up vs NAD-i	1.30683	2.80382	0.974722	0.994247	-1.00579	AD down vs NAD-ni	-1.47323	1.45633	0.612346	0.906381	-1.10329	AD down vs ND	-1.65391	1.35873	0.00233124	0.51941	-1.92526	NAD-i down vs NAD-ni	-2.82004	-1.31439	0.0013208	0.473508	-2.1119	NAD-i down vs ND	-3.16588	-1.40881	0.633204	0.911626	-1.09694	NAD-ni down vs ND	-1.64439	1.36659	7.17993	3.59421	2.50296	1
F8W9K7	0.00326379	0.0103354	1.29622	1.29622	AD up vs NAD-i	1.07331	1.56544	0.571062	0.950014	-1.05262	AD down vs NAD-ni	-1.27124	1.14732	0.144822	0.865498	-1.1554	AD down vs ND	-1.41144	1.05729	0.0031603	0.732909	-1.36443	NAD-i down vs NAD-ni	-1.64781	-1.12978	0.000630422	0.667708	-1.49766	NAD-i down vs ND	-1.82954	-1.22599	0.336858	0.911038	-1.09765	NAD-ni down vs ND	-1.34089	1.11292	7.17643	0.878146	0.611827	1
F8W943	0.00327054	0.209206	1.2187	1.2187	AD up vs NAD-i	-1.13146	1.68048	0.012487	0.652027	-1.53368	AD down vs NAD-ni	-2.1148	-1.11224	0.0577536	0.719989	-1.38891	AD down vs ND	-1.95288	1.01234	0.0008564	0.535017	-1.8691	NAD-i down vs NAD-ni	-2.57732	-1.35549	0.00494105	0.590782	-1.69267	NAD-i down vs ND	-2.37998	-1.20385	0.544475	1.10423	1.10423	NAD-ni up vs ND	-1.27333	1.5526	7.17294	2.54426	1.77351	1
Q9Y383	0.00327652	0.24368	1.13746	1.13746	AD up vs NAD-i	-1.10232	1.42621	0.0594162	0.80536	-1.24168	AD down vs NAD-ni	-1.55688	1.0098	0.00890833	0.713112	-1.4023	AD down vs ND	-1.78258	-1.10315	0.00534927	0.708032	-1.41237	NAD-i down vs NAD-ni	-1.7709	-1.12642	0.000859125	0.626932	-1.59507	NAD-i down vs ND	-2.02762	-1.2548	0.296925	0.885457	-1.12936	NAD-ni down vs ND	-1.43562	1.12557	7.16986	1.26077	0.879215	1
Q7Z4Z6	0.00329853	0.361014	2.55418	2.55418	AD up vs NAD-i	-3.26607	21.3074	0.962786	0.95388	-1.04835	AD down vs NAD-ni	-8.74549	7.95741	0.00327822	0.0250717	-39.8856	AD down vs ND	-378.424	-4.20391	0.33804	0.373458	-2.67768	NAD-i down vs NAD-ni	-22.3376	3.11544	0.000537906	0.00981594	-101.875	NAD-i down vs ND	-966.564	-10.7375	0.00359337	0.0262839	-38.0461	NAD-ni down vs ND	-360.971	-4.01002	7.15857	110.688	77.3113	1
B4DRR8	0.00330565	0.331903	1.11621	1.11621	AD up vs NAD-i	-1.13175	1.41008	0.0301253	0.769059	-1.30029	AD down vs NAD-ni	-1.64262	-1.0293	0.00911425	0.706101	-1.41623	AD down vs ND	-1.81462	-1.1053	0.00397747	0.688989	-1.4514	NAD-i down vs NAD-ni	-1.83352	-1.14892	0.00131615	0.632586	-1.58081	NAD-i down vs ND	-2.02551	-1.23375	0.474026	0.918136	-1.08916	NAD-ni down vs ND	-1.39555	1.17642	7.15494	1.34277	0.938349	1
C9JPV4	0.00330873	0.0302875	1.51713	1.51713	AD up vs NAD-i	1.04647	2.19947	0.0787755	0.719879	-1.38912	AD down vs NAD-ni	-2.0139	1.04365	0.209598	0.784835	-1.27415	AD down vs ND	-1.8893	1.16375	0.000659916	0.474501	-2.10748	NAD-i down vs NAD-ni	-3.05534	-1.45367	0.0028139	0.517316	-1.93305	NAD-i down vs ND	-2.86632	-1.30366	0.646902	1.09023	1.09023	NAD-ni up vs ND	-1.36007	1.61659	7.15337	3.3904	2.36979	1
E5RH77	0.0033191	0.0542346	1.135	1.135	AD up vs NAD-i	-1.00262	1.29159	0.252737	0.930412	-1.07479	AD down vs NAD-ni	-1.22308	1.05878	0.0282983	0.855487	-1.16893	AD down vs ND	-1.34067	-1.01918	0.00508527	0.819749	-1.21989	NAD-i down vs NAD-ni	-1.38819	-1.07198	0.00052136	0.753735	-1.32673	NAD-i down vs ND	-1.52166	-1.15677	0.21143	0.919471	-1.08758	NAD-ni down vs ND	-1.24738	1.05457	7.1481	0.410284	0.286988	1
B7Z732	0.00334746	0.00933901	1.49132	1.49132	AD up vs NAD-i	1.12057	1.98474	0.84452	0.973597	-1.02712	AD down vs NAD-ni	-1.36695	1.29572	0.129978	0.796226	-1.25593	AD down vs ND	-1.70069	1.0782	0.00621454	0.652842	-1.53176	NAD-i down vs NAD-ni	-2.03856	-1.15096	0.000504641	0.533906	-1.87299	NAD-i down vs ND	-2.53628	-1.38316	0.177789	0.817819	-1.22276	NAD-ni down vs ND	-1.65579	1.10744	7.13378	2.00254	1.40357	1
B3KWL5	0.00335809	0.00848224	17.1204	17.1204	AD up vs NAD-i	2.31799	126.449	0.301139	0.366173	-2.73095	AD down vs NAD-ni	-20.1705	2.70451	0.376406	0.403711	-2.47702	AD down vs ND	-20.6543	3.36628	0.000949132	0.0213881	-46.755	NAD-i down vs NAD-ni	-345.327	-6.33031	0.00186866	0.0235807	-42.4076	NAD-i down vs ND	-353.61	-5.08584	0.923167	1.10251	1.10251	NAD-ni up vs ND	-7.56304	9.19316	7.12844	97.933	68.6917	1
B4DNW3	0.00337253	0.00694617	20.5843	20.5843	AD up vs NAD-i	2.6167	161.926	0.00107635	49.7078	49.7078	AD up vs NAD-ni	6.31893	391.025	0.00172312	49.7078	49.7078	AD up vs ND	5.57578	443.142	0.376673	2.41484	2.41484	NAD-i up vs NAD-ni	-3.25755	18.9963	0.403884	2.41484	2.41484	NAD-i up vs ND	-3.69173	21.5282	1	1	1	No change between NAD-ni and ND	?	?	7.12123	104.1	73.0912	1
B4DEP8	0.00342778	0.0013128	37.4746	37.4746	AD up vs NAD-i	5.27412	266.272	0.924965	1.09211	1.09211	AD up vs NAD-ni	-6.50611	7.75986	0.699211	1.46864	1.46864	AD up vs ND	-5.44916	11.7533	0.0015961	0.0291427	-34.314	NAD-i down vs NAD-ni	-243.814	-4.82929	0.00466582	0.0391902	-25.5166	NAD-i down vs ND	-204.205	-3.18843	0.765617	1.34477	1.34477	NAD-ni up vs ND	-5.95108	10.762	7.09395	93.7213	66.0572	1
E5RFR9	0.00342928	0.0953973	7.23228	7.23228	AD up vs NAD-i	-1.47864	77.3416	0.097135	0.139841	-7.15096	AD down vs NAD-ni	-76.4719	1.49546	0.0257367	18.5173	18.5173	AD up vs ND	1.49973	228.636	0.00291448	0.0193357	-51.7177	NAD-i down vs NAD-ni	-553.066	-4.83616	0.437731	2.56037	2.56037	NAD-i up vs ND	-4.82239	31.6132	0.000866587	132.417	132.417	NAD-ni up vs ND	10.7245	1634.96	7.09322	136.862	96.4737	1
B3KTA6	0.00345858	0.0698934	1.15622	1.15622	AD up vs NAD-i	-1.01345	1.35482	0.0742918	0.867037	-1.15335	AD down vs NAD-ni	-1.35146	1.01597	0.054262	0.848143	-1.17905	AD down vs ND	-1.39492	1.00343	0.0015103	0.749893	-1.33352	NAD-i down vs NAD-ni	-1.56258	-1.13804	0.00134186	0.733551	-1.36323	NAD-i down vs ND	-1.61283	-1.15226	0.783819	0.978209	-1.02228	NAD-ni down vs ND	-1.20945	1.15731	7.07895	0.611178	0.431687	1
D6R9W4	0.00346763	0.0146465	1.3911	1.3911	AD up vs NAD-i	1.07788	1.79534	0.0902479	0.805155	-1.242	AD down vs NAD-ni	-1.60291	1.03913	0.914138	1.01402	1.01402	AD up vs ND	-1.2926	1.32909	0.000369111	0.578789	-1.72774	NAD-i down vs NAD-ni	-2.22981	-1.33872	0.0249606	0.728931	-1.37187	NAD-i down vs ND	-1.79814	-1.04666	0.0892694	1.25941	1.25941	NAD-ni up vs ND	-1.04074	1.65073	7.07458	1.58191	1.11802	1
H6WCP5	0.00348871	0.0218258	1.32071	1.32071	AD up vs NAD-i	1.04753	1.66514	0.989805	1.00141	1.00141	AD up vs NAD-ni	-1.25901	1.26257	0.0474749	0.779618	-1.28268	AD down vs ND	-1.64009	-1.00316	0.0223954	0.758237	-1.31885	NAD-i down vs NAD-ni	-1.66279	-1.04605	0.000367528	0.5903	-1.69405	NAD-i down vs ND	-2.16608	-1.32489	0.0463831	0.778517	-1.28449	NAD-ni down vs ND	-1.6424	-1.00458	7.06443	1.30358	0.922633	1
B4E132	0.00348919	0.110493	1.19327	1.19327	AD up vs NAD-i	-1.04638	1.48994	0.204839	0.87103	-1.14807	AD down vs NAD-ni	-1.43349	1.08758	0.0136962	0.734608	-1.36127	AD down vs ND	-1.72275	-1.07564	0.00858438	0.729952	-1.36995	NAD-i down vs NAD-ni	-1.71054	-1.09718	0.000526759	0.615626	-1.62436	NAD-i down vs ND	-2.05571	-1.28353	0.143984	0.843379	-1.18571	NAD-ni down vs ND	-1.50057	1.06734	7.0642	1.19665	0.846984	1
Q9BQ69	0.00349069	0.218891	0.887552	-1.12669	AD down vs NAD-i	-1.37359	1.08205	0.0474471	0.818147	-1.22227	AD down vs NAD-ni	-1.49012	-1.00258	0.000434781	0.642509	-1.5564	AD down vs ND	-1.9204	-1.26139	0.394888	0.921801	-1.08483	NAD-i down vs NAD-ni	-1.32256	1.1238	0.00509607	0.723911	-1.38139	NAD-i down vs ND	-1.70446	-1.11955	0.0269916	0.785322	-1.27336	NAD-ni down vs ND	-1.57117	-1.032	7.06348	0.952857	0.674495	1
Q8N6S4	0.00356631	0.00141307	23.608	23.608	AD up vs NAD-i	4.19942	132.717	0.768135	1.27532	1.27532	AD up vs NAD-ni	-4.40809	7.16948	0.943399	1.064	1.064	AD up vs ND	-5.86699	6.64197	0.00261166	0.0540207	-18.5114	NAD-i down vs NAD-ni	-104.066	-3.29284	0.00258602	0.0450694	-22.188	NAD-i down vs ND	-138.508	-3.55436	0.835844	0.834299	-1.19861	NAD-ni down vs ND	-7.48229	5.20808	7.02768	71.9903	51.2192	1
Q9NVJ2	0.00359055	0.00845917	27.4818	27.4818	AD up vs NAD-i	2.66928	282.941	0.389417	0.379222	-2.63698	AD down vs NAD-ni	-27.1492	3.90432	0.313168	0.297903	-3.3568	AD down vs ND	-39.8111	3.53308	0.00137761	0.013799	-72.4688	NAD-i down vs NAD-ni	-746.109	-7.03881	0.00142305	0.01084	-92.2508	NAD-i down vs ND	-1094.08	-7.77841	0.838021	0.785563	-1.27297	NAD-ni down vs ND	-15.0973	9.31666	7.01638	131.076	93.4075	1
B3KW70	0.00359568	0.13704	8.63524	8.63524	AD up vs NAD-i	-2.15792	160.91	0.0100323	0.0175693	-56.9176	AD down vs NAD-ni	-1060.61	-3.05448	0.595395	0.453964	-2.20282	AD down vs ND	-49.0168	10.1015	0.000409938	0.0020346	-491.497	NAD-i down vs NAD-ni	-9158.62	-26.3762	0.0611941	0.0525711	-19.0219	NAD-i down vs ND	-423.272	1.1698	0.0411223	25.8385	25.8385	NAD-ni up vs ND	1.16118	574.955	7.014	206.194	146.988	1
Q13361	0.00359568	0.13704	8.63524	8.63524	AD up vs NAD-i	-2.15792	160.91	0.0100323	0.0175693	-56.9176	AD down vs NAD-ni	-1060.61	-3.05448	0.595395	0.453964	-2.20282	AD down vs ND	-49.0168	10.1015	0.000409938	0.0020346	-491.497	NAD-i down vs NAD-ni	-9158.62	-26.3762	0.0611941	0.0525711	-19.0219	NAD-i down vs ND	-423.272	1.1698	0.0411223	25.8385	25.8385	NAD-ni up vs ND	1.16118	574.955	7.014	206.194	146.988	1
H0YG03	0.00359568	0.13704	8.63524	8.63524	AD up vs NAD-i	-2.15792	160.91	0.0100323	0.0175693	-56.9176	AD down vs NAD-ni	-1060.61	-3.05448	0.595395	0.453964	-2.20282	AD down vs ND	-49.0168	10.1015	0.000409938	0.0020346	-491.497	NAD-i down vs NAD-ni	-9158.62	-26.3762	0.0611941	0.0525711	-19.0219	NAD-i down vs ND	-423.272	1.1698	0.0411223	25.8385	25.8385	NAD-ni up vs ND	1.16118	574.955	7.014	206.194	146.988	1
H0YGS3	0.00359568	0.13704	8.63524	8.63524	AD up vs NAD-i	-2.15792	160.91	0.0100323	0.0175693	-56.9176	AD down vs NAD-ni	-1060.61	-3.05448	0.595395	0.453964	-2.20282	AD down vs ND	-49.0168	10.1015	0.000409938	0.0020346	-491.497	NAD-i down vs NAD-ni	-9158.62	-26.3762	0.0611941	0.0525711	-19.0219	NAD-i down vs ND	-423.272	1.1698	0.0411223	25.8385	25.8385	NAD-ni up vs ND	1.16118	574.955	7.014	206.194	146.988	1
F5GYX4	0.00359568	0.13704	8.63524	8.63524	AD up vs NAD-i	-2.15792	160.91	0.0100323	0.0175693	-56.9176	AD down vs NAD-ni	-1060.61	-3.05448	0.595395	0.453964	-2.20282	AD down vs ND	-49.0168	10.1015	0.000409938	0.0020346	-491.497	NAD-i down vs NAD-ni	-9158.62	-26.3762	0.0611941	0.0525711	-19.0219	NAD-i down vs ND	-423.272	1.1698	0.0411223	25.8385	25.8385	NAD-ni up vs ND	1.16118	574.955	7.014	206.194	146.988	1
E7ESD9	0.0036144	0.0117556	22.8866	22.8866	AD up vs NAD-i	2.23256	234.617	0.305789	0.314188	-3.18281	AD down vs NAD-ni	-32.628	3.22083	0.244024	0.245505	-4.07323	AD down vs ND	-48.0874	2.89837	0.00134438	0.013728	-72.8438	NAD-i down vs NAD-ni	-746.743	-7.10581	0.00137661	0.010727	-93.2224	NAD-i down vs ND	-1100.56	-7.89637	0.834208	0.781398	-1.27976	NAD-ni down vs ND	-15.1085	9.22497	7.00534	130.387	93.0623	1
D6RFK5	0.0036283	0.00137473	40.9863	40.9863	AD up vs NAD-i	5.43202	309.254	0.922778	0.910768	-1.09797	AD down vs NAD-ni	-8.28456	6.87203	0.295586	2.97395	2.97395	AD up vs ND	-2.86803	25.3659	0.00112474	0.0222213	-45.0019	NAD-i down vs NAD-ni	-339.553	-5.96422	0.0197586	0.0725596	-13.7818	NAD-i down vs ND	-117.55	-1.6158	0.257653	3.26532	3.26532	NAD-ni up vs ND	-2.61211	27.8511	6.99895	98.2187	70.1667	1
Q59FP5	0.00371432	0.0726755	1.27318	1.27318	AD up vs NAD-i	-1.02546	1.66227	0.331806	0.882078	-1.13369	AD down vs NAD-ni	-1.48015	1.15164	0.0195842	0.706985	-1.41446	AD down vs ND	-1.87684	-1.06599	0.0102743	0.692812	-1.44339	NAD-i down vs NAD-ni	-1.8845	-1.10554	0.000483781	0.555288	-1.80087	NAD-i down vs ND	-2.38956	-1.3572	0.116158	0.801499	-1.24766	NAD-ni down vs ND	-1.65552	1.0635	6.96001	1.7006	1.2217	1
Q6ZND3	0.00372325	0.00747539	19.5135	19.5135	AD up vs NAD-i	2.5127	151.541	0.499706	0.514188	-1.94481	AD down vs NAD-ni	-15.1033	3.99316	0.307624	0.340529	-2.9366	AD down vs ND	-25.825	2.99467	0.00181152	0.0263504	-37.9501	NAD-i down vs NAD-ni	-294.719	-4.88673	0.0012349	0.017451	-57.3034	NAD-i down vs ND	-503.935	-6.51607	0.69191	0.662266	-1.50997	NAD-ni down vs ND	-13.2789	5.82408	6.95602	100.421	72.1825	1
Q6S381	0.00374817	0.00863244	1.27828	1.27828	AD up vs NAD-i	1.07485	1.52021	0.742716	0.973173	-1.02757	AD down vs NAD-ni	-1.22205	1.15736	0.180312	0.885845	-1.12887	AD down vs ND	-1.35671	1.06464	0.00435512	0.761316	-1.31351	NAD-i down vs NAD-ni	-1.56212	-1.10448	0.000696484	0.692999	-1.443	NAD-i down vs ND	-1.73425	-1.20067	0.292911	0.910265	-1.09858	NAD-ni down vs ND	-1.32032	1.09399	6.94496	0.71698	0.516187	1
Q5BKY2	0.00375147	0.0145068	1.29989	1.29989	AD up vs NAD-i	1.06177	1.59141	0.286733	0.900449	-1.11056	AD down vs NAD-ni	-1.35962	1.10239	0.198126	0.873208	-1.1452	AD down vs ND	-1.41935	1.08224	0.00151887	0.692712	-1.4436	NAD-i down vs NAD-ni	-1.76735	-1.17916	0.00127999	0.671756	-1.48864	NAD-i down vs ND	-1.84499	-1.20111	0.764486	0.969747	-1.0312	NAD-ni down vs ND	-1.27805	1.20189	6.9435	0.976802	0.703394	1
P62266	0.00375446	0.0708888	1.2498	1.2498	AD up vs NAD-i	-1.02173	1.59592	0.416762	0.90866	-1.10052	AD down vs NAD-ni	-1.40531	1.16031	0.0185536	0.725288	-1.37876	AD down vs ND	-1.78691	-1.06384	0.0140371	0.727047	-1.37543	NAD-i down vs NAD-ni	-1.75635	-1.07712	0.000446706	0.580326	-1.72317	NAD-i down vs ND	-2.23327	-1.32958	0.0836907	0.798196	-1.25283	NAD-ni down vs ND	-1.62369	1.03448	6.94218	1.42566	1.02681	1
Q9BTI9	0.00381069	0.000786329	1.51627	1.51627	AD up vs NAD-i	1.22701	1.87373	0.239727	1.12928	1.12928	AD up vs NAD-ni	-1.09427	1.39551	0.648043	1.05029	1.05029	AD up vs ND	-1.19178	1.31466	0.00959221	0.744776	-1.34269	NAD-i down vs NAD-ni	-1.65922	-1.08654	0.00331782	0.692678	-1.44367	NAD-i down vs ND	-1.80707	-1.15336	0.501677	0.930049	-1.07521	NAD-ni down vs ND	-1.34586	1.16416	6.91756	1.065	0.76978	1
E9PMX3	0.00384758	0.0365885	1.34254	1.34254	AD up vs NAD-i	1.02119	1.765	0.499064	0.91492	-1.09299	AD down vs NAD-ni	-1.43693	1.20282	0.0384506	0.734236	-1.36196	AD down vs ND	-1.8205	-1.01891	0.00920298	0.681486	-1.46738	NAD-i down vs NAD-ni	-1.92913	-1.11615	0.000484202	0.546902	-1.82848	NAD-i down vs ND	-2.44409	-1.36793	0.126934	0.802513	-1.24609	NAD-ni down vs ND	-1.66561	1.0727	6.90163	1.77507	1.28598	1
Q9Y5U8	0.00389421	0.0282032	1.6263	1.6263	AD up vs NAD-i	1.0613	2.49208	0.221854	0.774742	-1.29075	AD down vs NAD-ni	-1.9779	1.18719	0.0963422	0.686051	-1.45762	AD down vs ND	-2.29218	1.07885	0.00212542	0.476384	-2.09915	NAD-i down vs NAD-ni	-3.21666	-1.36988	0.00101843	0.421848	-2.37052	NAD-i down vs ND	-3.72777	-1.50743	0.575516	0.885522	-1.12928	NAD-ni down vs ND	-1.77585	1.39253	6.88175	4.30755	3.12969	1
H0Y524	0.0038949	0.00876675	26.7354	26.7354	AD up vs NAD-i	2.61219	273.633	0.339105	0.340466	-2.93715	AD down vs NAD-ni	-30.0613	3.48462	0.390063	0.359009	-2.78545	AD down vs ND	-32.8283	4.23115	0.00116213	0.0127347	-78.5259	NAD-i down vs NAD-ni	-803.701	-7.6724	0.00203528	0.0134282	-74.4701	NAD-i down vs ND	-877.678	-6.31871	0.964058	1.05446	1.05446	NAD-ni up vs ND	-11.1769	12.4275	6.88146	127.904	92.934	1
J3QRR3	0.00391399	0.515407	1.09017	1.09017	AD up vs NAD-i	-1.20912	1.43702	0.245835	0.85511	-1.16944	AD down vs NAD-ni	-1.5415	1.12717	0.00246881	0.607146	-1.64705	AD down vs ND	-2.20775	-1.22875	0.0805501	0.78438	-1.27489	NAD-i down vs NAD-ni	-1.68051	1.03393	0.000687374	0.556926	-1.79557	NAD-i down vs ND	-2.40684	-1.33955	0.0249277	0.710021	-1.40841	NAD-ni down vs ND	-1.88787	-1.05072	6.87339	1.80212	1.31094	1
D9ZGF2	0.00391464	0.0164071	1.36282	1.36282	AD up vs NAD-i	1.06751	1.73983	0.143391	0.837836	-1.19355	AD down vs NAD-ni	-1.52373	1.06961	0.400457	0.900167	-1.1109	AD down vs ND	-1.43939	1.16634	0.000704822	0.61478	-1.6266	NAD-i down vs NAD-ni	-2.07658	-1.27413	0.00385797	0.660517	-1.51397	NAD-i down vs ND	-1.96164	-1.16846	0.563693	1.0744	1.0744	NAD-ni up vs ND	-1.20597	1.39209	6.87312	1.40869	1.02478	1
H0Y8Q7	0.00395841	0.959542	1.02363	1.02363	AD up vs NAD-i	-2.56421	2.68682	0.00237731	0.191699	-5.21651	AD down vs NAD-ni	-13.6923	-1.98739	0.834807	1.10727	1.10727	AD up vs ND	-2.51341	3.08158	0.00213888	0.187274	-5.33976	NAD-i down vs NAD-ni	-14.0158	-2.03435	0.872254	1.08171	1.08171	NAD-i up vs ND	-2.5728	3.01045	0.00236011	5.7761	5.7761	NAD-ni up vs ND	2.07547	16.0751	6.8548	21.9338	15.9989	1
B2RMN7	0.00397439	0.176402	1.19634	1.19634	AD up vs NAD-i	-1.09422	1.56608	0.189024	0.840417	-1.18988	AD down vs NAD-ni	-1.55763	1.10016	0.00934699	0.670753	-1.49086	AD down vs ND	-1.98377	-1.12043	0.0136021	0.702491	-1.42351	NAD-i down vs NAD-ni	-1.86345	-1.08743	0.00060986	0.560671	-1.78358	NAD-i down vs ND	-2.37326	-1.34041	0.113139	0.798119	-1.25295	NAD-ni down vs ND	-1.6672	1.06199	6.84817	1.70663	1.24605	1
Q9H0U3	0.00398449	0.41182	2.56076	2.56076	AD up vs NAD-i	-4.19459	27.506	0.383441	0.367849	-2.71851	AD down vs NAD-ni	-29.2004	3.95118	0.00305772	0.0155245	-64.4141	AD down vs ND	-799.067	-5.19253	0.101957	0.143648	-6.96145	NAD-i down vs NAD-ni	-74.7752	1.54297	0.000604887	0.00606247	-164.949	NAD-i down vs ND	-2046.22	-13.2968	0.0171587	0.0422036	-23.6947	NAD-ni down vs ND	-293.936	-1.91007	6.844	132.546	96.834	1
A0A087WU53	0.00398449	0.41182	2.56076	2.56076	AD up vs NAD-i	-4.19459	27.506	0.383441	0.367849	-2.71851	AD down vs NAD-ni	-29.2004	3.95118	0.00305772	0.0155245	-64.4141	AD down vs ND	-799.067	-5.19253	0.101957	0.143648	-6.96145	NAD-i down vs NAD-ni	-74.7752	1.54297	0.000604887	0.00606247	-164.949	NAD-i down vs ND	-2046.22	-13.2968	0.0171587	0.0422036	-23.6947	NAD-ni down vs ND	-293.936	-1.91007	6.844	132.546	96.834	1
B4DH58	0.00398449	0.41182	2.56076	2.56076	AD up vs NAD-i	-4.19459	27.506	0.383441	0.367849	-2.71851	AD down vs NAD-ni	-29.2004	3.95118	0.00305772	0.0155245	-64.4141	AD down vs ND	-799.067	-5.19253	0.101957	0.143648	-6.96145	NAD-i down vs NAD-ni	-74.7752	1.54297	0.000604887	0.00606247	-164.949	NAD-i down vs ND	-2046.22	-13.2968	0.0171587	0.0422036	-23.6947	NAD-ni down vs ND	-293.936	-1.91007	6.844	132.546	96.834	1
D6REM6	0.0040223	0.0497026	1.40442	1.40442	AD up vs NAD-i	1.0005	1.9714	0.196304	0.80641	-1.24006	AD down vs NAD-ni	-1.7407	1.13197	0.0487379	0.696301	-1.43616	AD down vs ND	-2.05786	-1.00228	0.00331106	0.574195	-1.74157	NAD-i down vs NAD-ni	-2.44467	-1.24069	0.000842265	0.495793	-2.01697	NAD-i down vs ND	-2.8901	-1.40763	0.398028	0.863457	-1.15814	NAD-ni down vs ND	-1.65948	1.23724	6.82847	2.69834	1.9758	1
G5E9X5	0.00406133	0.0273695	1.44607	1.44607	AD up vs NAD-i	1.04828	1.99481	0.0762256	0.750195	-1.33299	AD down vs NAD-ni	-1.83881	1.03487	0.416833	0.874881	-1.14301	AD down vs ND	-1.60782	1.23065	0.000573474	0.518782	-1.92759	NAD-i down vs NAD-ni	-2.65905	-1.39734	0.00675572	0.605006	-1.65288	NAD-i down vs ND	-2.32502	-1.17504	0.352051	1.16621	1.16621	NAD-ni up vs ND	-1.20618	1.64044	6.81262	2.42255	1.77798	1
Q9UL68	0.00408382	1	1	1	No change between AD and NAD-i	?	?	0.00139301	0.0155091	-64.4781	AD down vs NAD-ni	-624.907	-6.65287	0.293939	0.292511	-3.41868	AD down vs ND	-38.0274	3.25372	0.00139301	0.0155091	-64.4781	NAD-i down vs NAD-ni	-624.907	-6.65287	0.293939	0.292511	-3.41868	NAD-i down vs ND	-38.0274	3.25372	0.0201542	18.8606	18.8606	NAD-ni up vs ND	1.69557	209.794	6.80356	120.597	88.6279	1
H7BYU4	0.00408382	1	1	1	No change between AD and NAD-i	?	?	0.00139301	0.0155091	-64.4781	AD down vs NAD-ni	-624.907	-6.65287	0.293939	0.292511	-3.41868	AD down vs ND	-38.0274	3.25372	0.00139301	0.0155091	-64.4781	NAD-i down vs NAD-ni	-624.907	-6.65287	0.293939	0.292511	-3.41868	NAD-i down vs ND	-38.0274	3.25372	0.0201542	18.8606	18.8606	NAD-ni up vs ND	1.69557	209.794	6.80356	120.597	88.6279	1
B7ZA24	0.0040915	0.00148892	34.4052	34.4052	AD up vs NAD-i	4.91904	240.64	0.754685	1.33699	1.33699	AD up vs NAD-ni	-5.23136	9.35133	0.865779	1.18108	1.18108	AD up vs ND	-6.66356	9.29536	0.00285632	0.0388602	-25.7333	NAD-i down vs NAD-ni	-179.986	-3.67918	0.00333448	0.0343285	-29.1303	NAD-i down vs ND	-229.261	-3.70133	0.89977	0.883386	-1.13201	NAD-ni down vs ND	-8.90914	6.95244	6.80048	88.406	64.9998	1
A0A0C4DH10	0.00411639	0.00111214	50.3105	50.3105	AD up vs NAD-i	6.30256	401.606	0.803096	1.28062	1.28062	AD up vs NAD-ni	-6.23333	10.2226	0.294838	3.07122	3.07122	AD up vs ND	-2.94818	27.8084	0.00186634	0.0254544	-39.286	NAD-i down vs NAD-ni	-313.602	-4.92148	0.0162946	0.0610453	-16.3813	NAD-i down vs ND	-148.325	-1.80918	0.410729	2.39822	2.39822	NAD-ni up vs ND	-3.77551	21.7148	6.79055	100.681	74.1329	1
A8KAQ5	0.0041451	0.00953053	1.57889	1.57889	AD up vs NAD-i	1.13768	2.19122	0.879662	0.976599	-1.02396	AD down vs NAD-ni	-1.42107	1.35534	0.160239	0.785876	-1.27246	AD down vs ND	-1.80141	1.11255	0.00696184	0.618534	-1.61673	NAD-i down vs NAD-ni	-2.24372	-1.16494	0.000660473	0.497739	-2.00909	NAD-i down vs ND	-2.84423	-1.41916	0.20266	0.804708	-1.24269	NAD-ni down vs ND	-1.75925	1.13921	6.77917	2.50193	1.84531	1
F8WAU4	0.00415936	0.526654	1.08002	1.08002	AD up vs NAD-i	-1.19262	1.39112	0.0616417	0.786733	-1.27108	AD down vs NAD-ni	-1.63721	1.01335	0.00391064	0.651154	-1.53573	AD down vs ND	-2.00871	-1.17413	0.017549	0.728443	-1.37279	NAD-i down vs NAD-ni	-1.76822	-1.06579	0.00112	0.602909	-1.65862	NAD-i down vs ND	-2.16945	-1.26808	0.153963	0.827669	-1.20821	NAD-ni down vs ND	-1.58032	1.08257	6.77355	1.49128	1.10081	1
J3QLI9	0.00416157	0.00153884	2.24205	2.24205	AD up vs NAD-i	1.43574	3.50119	0.846523	1.04204	1.04204	AD up vs NAD-ni	-1.4986	1.62725	0.782137	1.06444	1.06444	AD up vs ND	-1.50727	1.70778	0.00230232	0.464772	-2.15159	NAD-i down vs NAD-ni	-3.35993	-1.37781	0.00430801	0.474761	-2.10632	NAD-i down vs ND	-3.37938	-1.31284	0.924887	1.02149	1.02149	NAD-ni up vs ND	-1.57064	1.63888	6.77268	4.62306	3.41302	1
A8K5W7	0.00416479	0.0638051	1.17254	1.17254	AD up vs NAD-i	-1.01042	1.38916	0.169242	0.891482	-1.12173	AD down vs NAD-ni	-1.32897	1.05618	0.0400758	0.827282	-1.20878	AD down vs ND	-1.4469	-1.00984	0.00360576	0.760302	-1.31527	NAD-i down vs NAD-ni	-1.55826	-1.11016	0.000882755	0.705548	-1.41734	NAD-i down vs ND	-1.69655	-1.18408	0.389633	0.927984	-1.0776	NAD-ni down vs ND	-1.28989	1.11079	6.77142	0.668713	0.493776	1
Q0GLB7	0.00418417	0.00224559	17.2509	17.2509	AD up vs NAD-i	3.30924	89.928	0.940665	0.943051	-1.06039	AD down vs NAD-ni	-5.52775	4.91608	0.982311	0.981648	-1.0187	AD down vs ND	-5.86984	5.65637	0.00192317	0.0546668	-18.2926	NAD-i down vs NAD-ni	-95.3585	-3.50907	0.0033	0.0569042	-17.5734	NAD-i down vs ND	-101.26	-3.04982	0.961708	1.04093	1.04093	NAD-ni up vs ND	-5.53556	5.99794	6.76383	63.3612	46.8383	1
B4DNB2	0.00419612	0.0872099	1.34279	1.34279	AD up vs NAD-i	-1.04977	1.89282	0.142189	0.779172	-1.28341	AD down vs NAD-ni	-1.80913	1.09834	0.0295358	0.663068	-1.50814	AD down vs ND	-2.17064	-1.04784	0.00413189	0.580265	-1.72335	NAD-i down vs NAD-ni	-2.42927	-1.22256	0.000890054	0.4938	-2.02511	NAD-i down vs ND	-2.91471	-1.40703	0.359904	0.850991	-1.1751	NAD-ni down vs ND	-1.6913	1.22482	6.75917	2.73748	2.02502	1
A0A024R2D4	0.004207	0.00968182	25.9567	25.9567	AD up vs NAD-i	2.49328	270.226	0.383571	0.372829	-2.68219	AD down vs NAD-ni	-27.9234	3.88139	0.325481	0.3057	-3.27118	AD down vs ND	-39.2557	3.66854	0.00154136	0.0143635	-69.6209	NAD-i down vs NAD-ni	-724.798	-6.68747	0.00170885	0.0117773	-84.9091	NAD-i down vs ND	-1018.95	-7.07548	0.867068	0.819946	-1.21959	NAD-ni down vs ND	-14.6357	9.83974	6.75494	127.398	94.3	1
O00264	0.00421675	0.0104834	1.50582	1.50582	AD up vs NAD-i	1.11728	2.02948	0.60819	0.929306	-1.07607	AD down vs NAD-ni	-1.45028	1.25248	0.188876	0.815118	-1.22682	AD down vs ND	-1.68366	1.11865	0.00359319	0.617142	-1.62037	NAD-i down vs NAD-ni	-2.18387	-1.20227	0.000885509	0.541311	-1.84737	NAD-i down vs ND	-2.53529	-1.34611	0.391275	0.877125	-1.14009	NAD-ni down vs ND	-1.56463	1.20375	6.75116	2.06613	1.53021	1
B7Z4M1	0.00421768	0.00240913	29.4949	29.4949	AD up vs NAD-i	4.06991	213.751	0.960208	0.953952	-1.04827	AD down vs NAD-ni	-7.59688	6.91335	0.884041	0.863973	-1.15744	AD down vs ND	-9.45887	7.06057	0.00217126	0.0323429	-30.9187	NAD-i down vs NAD-ni	-224.069	-4.26637	0.00272416	0.0292923	-34.1387	NAD-i down vs ND	-278.989	-4.17741	0.921263	0.905678	-1.10415	NAD-ni down vs ND	-9.02331	7.40139	6.7508	90.9928	67.3941	1
K7ENU8	0.00422068	0.00198431	1.51328	1.51328	AD up vs NAD-i	1.19479	1.91667	0.450745	1.08965	1.08965	AD up vs NAD-ni	-1.16236	1.38011	0.695454	0.954154	-1.04805	AD down vs ND	-1.34659	1.22595	0.00968794	0.720056	-1.38878	NAD-i down vs NAD-ni	-1.75898	-1.09649	0.0013587	0.630521	-1.58599	NAD-i down vs ND	-2.03776	-1.23437	0.276561	0.875655	-1.142	NAD-ni down vs ND	-1.46731	1.12509	6.74964	1.2951	0.959386	1
M0R1D6	0.00424801	0.103932	7.34057	7.34057	AD up vs NAD-i	-1.58552	85.4343	0.000561826	151.209	151.209	AD up vs NAD-ni	12.992	1759.87	0.290985	3.80682	3.80682	AD up vs ND	-3.54812	51.4189	0.0190363	20.5991	20.5991	NAD-i up vs NAD-ni	1.76989	239.746	0.598721	0.5186	-1.92827	NAD-i down vs ND	-26.0452	7.00476	0.0087093	0.0251758	-39.7207	NAD-ni down vs ND	-536.509	-2.94073	6.73911	139.485	103.49	1
M0QYT3	0.00424801	0.103932	7.34057	7.34057	AD up vs NAD-i	-1.58552	85.4343	0.000561826	151.209	151.209	AD up vs NAD-ni	12.992	1759.87	0.290985	3.80682	3.80682	AD up vs ND	-3.54812	51.4189	0.0190363	20.5991	20.5991	NAD-i up vs NAD-ni	1.76989	239.746	0.598721	0.5186	-1.92827	NAD-i down vs ND	-26.0452	7.00476	0.0087093	0.0251758	-39.7207	NAD-ni down vs ND	-536.509	-2.94073	6.73911	139.485	103.49	1
M0QZD0	0.00424801	0.103932	7.34057	7.34057	AD up vs NAD-i	-1.58552	85.4343	0.000561826	151.209	151.209	AD up vs NAD-ni	12.992	1759.87	0.290985	3.80682	3.80682	AD up vs ND	-3.54812	51.4189	0.0190363	20.5991	20.5991	NAD-i up vs NAD-ni	1.76989	239.746	0.598721	0.5186	-1.92827	NAD-i down vs ND	-26.0452	7.00476	0.0087093	0.0251758	-39.7207	NAD-ni down vs ND	-536.509	-2.94073	6.73911	139.485	103.49	1
H0YBG7	0.00426167	0.00444513	1.56032	1.56032	AD up vs NAD-i	1.175	2.072	0.92828	0.987894	-1.01225	AD down vs NAD-ni	-1.3442	1.31186	0.419128	0.88936	-1.1244	AD down vs ND	-1.51904	1.2015	0.00368401	0.633135	-1.57944	NAD-i down vs NAD-ni	-2.09739	-1.1894	0.00120021	0.569985	-1.75443	NAD-i down vs ND	-2.37019	-1.29864	0.468092	0.900258	-1.11079	NAD-ni down vs ND	-1.50065	1.21623	6.73387	1.86125	1.38201	1
A0A125U0U6	0.0042631	0.362405	2.53584	2.53584	AD up vs NAD-i	-3.25692	20.9436	0.00910283	0.0515787	-19.3878	AD down vs NAD-ni	-160.125	-2.34747	0.389769	2.53584	2.53584	AD up vs ND	-3.70192	23.8052	0.00133056	0.0203399	-49.1645	NAD-i down vs NAD-ni	-406.051	-5.95282	1	1	1	No change between NAD-i and ND	?	?	0.00210674	49.1645	49.1645	NAD-ni up vs ND	5.23723	461.532	6.73332	103.132	76.5831	1
B2RDE0	0.0042938	0.00192651	42.8011	42.8011	AD up vs NAD-i	5.06333	361.804	0.804828	1.28644	1.28644	AD up vs NAD-ni	-6.57095	10.8745	0.93042	0.909994	-1.09891	AD down vs ND	-10.5734	8.75569	0.00322612	0.0300563	-33.2709	NAD-i down vs NAD-ni	-281.244	-3.93591	0.00249247	0.021261	-47.0345	NAD-i down vs ND	-452.552	-4.88838	0.748982	0.707372	-1.41368	NAD-ni down vs ND	-13.602	6.80612	6.72163	105.231	78.2778	1
A8MXK4	0.00431032	0.0118543	33.3868	33.3868	AD up vs NAD-i	2.45042	454.893	0.345015	0.302765	-3.30289	AD down vs NAD-ni	-45.0017	4.12516	0.275485	0.229681	-4.35386	AD down vs ND	-69.5053	3.66665	0.00161343	0.00906841	-110.273	NAD-i down vs NAD-ni	-1502.46	-8.09345	0.00163647	0.00687941	-145.361	NAD-i down vs ND	-2320.56	-9.10553	0.834537	0.758612	-1.3182	NAD-ni down vs ND	-21.0438	12.1105	6.71537	157.414	117.204	1
P30049	0.00433255	0.00681685	1.42704	1.42704	AD up vs NAD-i	1.12054	1.81739	0.612194	0.942958	-1.06049	AD down vs NAD-ni	-1.35057	1.20089	0.353863	0.89126	-1.12201	AD down vs ND	-1.45003	1.15182	0.00235823	0.660778	-1.51337	NAD-i down vs NAD-ni	-1.92733	-1.18832	0.0013865	0.62455	-1.60115	NAD-i down vs ND	-2.06925	-1.23894	0.646079	0.945174	-1.05801	NAD-ni down vs ND	-1.36732	1.2215	6.707	1.34738	1.00446	1
Q53QF6	0.00435912	0.029491	1.32107	1.32107	AD up vs NAD-i	1.03226	1.69069	0.0956018	0.813966	-1.22855	AD down vs NAD-ni	-1.57229	1.0417	0.28175	0.871909	-1.14691	AD down vs ND	-1.48993	1.13268	0.000797976	0.616141	-1.62301	NAD-i down vs NAD-ni	-2.0771	-1.26818	0.00408375	0.660002	-1.51515	NAD-i down vs ND	-1.9683	-1.16632	0.583633	1.07119	1.07119	NAD-ni up vs ND	-1.21275	1.39156	6.69706	1.40043	1.04556	1
A8K962	0.00436681	0.0249149	20.8452	20.8452	AD up vs NAD-i	1.55118	280.126	0.294503	0.266038	-3.75886	AD down vs NAD-ni	-50.5129	3.57511	0.106514	0.108595	-9.2085	AD down vs ND	-144.871	1.70845	0.00274745	0.0127625	-78.3544	NAD-i down vs NAD-ni	-1052.95	-5.83065	0.0010132	0.0052096	-191.953	NAD-i down vs ND	-3019.86	-12.2012	0.498879	0.408195	-2.44981	NAD-ni down vs ND	-38.5411	6.42183	6.69419	155.265	115.97	1
P17480	0.00436681	0.0249149	20.8452	20.8452	AD up vs NAD-i	1.55118	280.126	0.294503	0.266038	-3.75886	AD down vs NAD-ni	-50.5129	3.57511	0.106514	0.108595	-9.2085	AD down vs ND	-144.871	1.70845	0.00274745	0.0127625	-78.3544	NAD-i down vs NAD-ni	-1052.95	-5.83065	0.0010132	0.0052096	-191.953	NAD-i down vs ND	-3019.86	-12.2012	0.498879	0.408195	-2.44981	NAD-ni down vs ND	-38.5411	6.42183	6.69419	155.265	115.97	1
E9PKP7	0.00436681	0.0249149	20.8452	20.8452	AD up vs NAD-i	1.55118	280.126	0.294503	0.266038	-3.75886	AD down vs NAD-ni	-50.5129	3.57511	0.106514	0.108595	-9.2085	AD down vs ND	-144.871	1.70845	0.00274745	0.0127625	-78.3544	NAD-i down vs NAD-ni	-1052.95	-5.83065	0.0010132	0.0052096	-191.953	NAD-i down vs ND	-3019.86	-12.2012	0.498879	0.408195	-2.44981	NAD-ni down vs ND	-38.5411	6.42183	6.69419	155.265	115.97	1
C1IK54	0.00436974	0.364418	1.1502	1.1502	AD up vs NAD-i	-1.19595	1.58219	0.00461938	0.60812	-1.64441	AD down vs NAD-ni	-2.26202	-1.19543	0.385949	0.867878	-1.15224	AD down vs ND	-1.61595	1.21715	0.000684773	0.528709	-1.8914	NAD-i down vs NAD-ni	-2.60177	-1.37498	0.0962071	0.754547	-1.3253	NAD-i down vs ND	-1.85866	1.05821	0.040545	1.42715	1.42715	NAD-ni up vs ND	1.01761	2.0015	6.6931	2.33845	1.74691	1
B4DWV5	0.0044231	0.145317	0.84467	-1.18389	AD down vs NAD-i	-1.49635	1.0676	0.00775567	0.713535	-1.40147	AD down vs NAD-ni	-1.77136	-1.10883	0.00080898	0.614529	-1.62726	AD down vs ND	-2.08617	-1.2693	0.145526	0.84475	-1.18378	NAD-i down vs NAD-ni	-1.49621	1.0677	0.015525	0.727537	-1.3745	NAD-i down vs ND	-1.76212	-1.07214	0.219445	0.861246	-1.16111	NAD-ni down vs ND	-1.48855	1.10413	6.6734	1.25795	0.942515	1
Q5RI15	0.0044314	0.00750658	1.45361	1.45361	AD up vs NAD-i	1.1228	1.88189	0.833936	0.974485	-1.02618	AD down vs NAD-ni	-1.32853	1.2616	0.244026	0.855712	-1.16862	AD down vs ND	-1.53682	1.12532	0.00485065	0.670389	-1.49167	NAD-i down vs NAD-ni	-1.93117	-1.1522	0.00090218	0.58868	-1.69872	NAD-i down vs ND	-2.23393	-1.29173	0.327822	0.878117	-1.1388	NAD-ni down vs ND	-1.4976	1.15479	6.67035	1.52831	1.1456	1
E7ERA2	0.00445217	0.0102809	27.2047	27.2047	AD up vs NAD-i	2.46659	300.049	0.346155	0.334391	-2.99051	AD down vs NAD-ni	-32.9832	3.6881	0.360818	0.324324	-3.08333	AD down vs ND	-39.3377	4.13779	0.00140474	0.0122916	-81.3561	NAD-i down vs NAD-ni	-897.3	-7.37636	0.0021046	0.0119216	-83.8813	NAD-i down vs ND	-1070.17	-6.5747	0.979923	0.969895	-1.03104	NAD-ni down vs ND	-13.1542	12.3741	6.66277	131.928	99.0042	1
P05165	0.00446312	0.00207595	42.2778	42.2778	AD up vs NAD-i	4.93232	362.388	0.811645	1.27695	1.27695	AD up vs NAD-ni	-6.71253	10.9455	0.894326	0.865505	-1.15539	AD down vs ND	-11.2821	8.45144	0.00341356	0.0302038	-33.1084	NAD-i down vs NAD-ni	-283.791	-3.86257	0.0024324	0.0204718	-48.8476	NAD-i down vs ND	-476.985	-5.00244	0.721103	0.677789	-1.47539	NAD-ni down vs ND	-14.4068	6.61844	6.65879	105.611	79.3016	1
D6RJE6	0.00447168	0.105699	7.78407	7.78407	AD up vs NAD-i	-1.62999	98.7636	0.102175	0.125548	-7.9651	AD down vs NAD-ni	-101.061	1.59294	0.0312821	0.0496183	-20.1538	AD down vs ND	-298.319	-1.36156	0.00348193	0.0161288	-62.0008	NAD-i down vs NAD-ni	-786.662	-4.88661	0.00116245	0.00637434	-156.879	NAD-i down vs ND	-2322.13	-10.5984	0.474108	0.395215	-2.53027	NAD-ni down vs ND	-37.4532	5.84999	6.65568	147.619	110.897	1
Q53TC2	0.0045857	0.00446736	1.48455	1.48455	AD up vs NAD-i	1.15378	1.91015	0.380337	1.11282	1.11282	AD up vs NAD-ni	-1.15624	1.43185	0.322219	0.879497	-1.13701	AD down vs ND	-1.48552	1.14907	0.0277367	0.749602	-1.33404	NAD-i down vs NAD-ni	-1.71649	-1.0368	0.000815324	0.592434	-1.68795	NAD-i down vs ND	-2.20533	-1.29195	0.0802712	0.790332	-1.26529	NAD-ni down vs ND	-1.65312	1.03258	6.61495	1.44421	1.09162	1
P62750	0.00458886	0.0104584	32.3464	32.3464	AD up vs NAD-i	2.56733	407.539	0.396061	0.35397	-2.8251	AD down vs NAD-ni	-35.5941	4.45975	0.316747	0.27095	-3.69072	AD down vs ND	-54.2252	3.98089	0.00174918	0.0109431	-91.3817	NAD-i down vs NAD-ni	-1151.34	-7.25296	0.00176802	0.00837652	-119.381	NAD-i down vs ND	-1753.99	-8.12541	0.834968	0.765461	-1.3064	NAD-ni down vs ND	-19.1941	11.2464	6.61384	145.882	110.286	1
Q68DG4	0.00461627	0.00511915	1.56875	1.56875	AD up vs NAD-i	1.17021	2.10301	0.956647	1.00763	1.00763	AD up vs NAD-ni	-1.33041	1.35079	0.349551	0.868634	-1.15123	AD down vs ND	-1.57099	1.18535	0.00573306	0.642315	-1.55687	NAD-i down vs NAD-ni	-2.08708	-1.16135	0.00104118	0.553712	-1.80599	NAD-i down vs ND	-2.46448	-1.32345	0.324944	0.862057	-1.16002	NAD-ni down vs ND	-1.58297	1.17637	6.60423	1.94934	1.47583	1
Q66LE6	0.00465062	0.32387	3.22186	3.22186	AD up vs NAD-i	-3.57764	37.1371	0.34171	0.324258	-3.08397	AD down vs NAD-ni	-35.5478	3.7376	0.00444794	58.378	58.378	AD up vs ND	4.36661	780.468	0.06371	0.100643	-9.9361	NAD-i down vs NAD-ni	-114.53	1.16008	0.0309301	18.1194	18.1194	NAD-i up vs ND	1.35531	242.242	0.000672675	180.036	180.036	NAD-ni up vs ND	13.4665	2406.94	6.59227	135.373	102.676	1
O75643	0.00465093	0.0116268	1.5283	1.5283	AD up vs NAD-i	1.11562	2.09362	0.0537751	1.36211	1.36211	AD up vs NAD-ni	-1.00572	1.86596	0.242936	0.826641	-1.20971	AD down vs ND	-1.68913	1.15425	0.447763	0.891262	-1.122	NAD-i down vs NAD-ni	-1.53704	1.22094	0.00135416	0.540891	-1.8488	NAD-i down vs ND	-2.5815	-1.32406	0.00610329	0.606882	-1.64777	NAD-ni down vs ND	-2.30079	-1.18009	6.59216	2.24383	1.70189	1
A0A087WY99	0.00465705	0.0134834	1.50471	1.50471	AD up vs NAD-i	1.10237	2.0539	0.0385696	1.39235	1.39235	AD up vs NAD-ni	1.02006	1.90053	0.000553675	1.96588	1.96588	AD up vs ND	1.4133	2.73451	0.602753	0.925328	-1.0807	NAD-i down vs NAD-ni	-1.47513	1.26305	0.104757	1.30648	1.30648	NAD-i up vs ND	-1.06468	1.8173	0.041614	1.41192	1.41192	NAD-ni up vs ND	1.01505	1.96395	6.59004	2.19207	1.66317	1
K7EPG9	0.00467294	0.00196559	25.9533	25.9533	AD up vs NAD-i	4.05993	165.908	0.936453	1.07312	1.07312	AD up vs NAD-ni	-5.95701	6.85996	0.860622	1.17927	1.17927	AD up vs ND	-6.06642	8.43649	0.00232065	0.0413479	-24.185	NAD-i down vs NAD-ni	-154.604	-3.78331	0.00439688	0.0454383	-22.0079	NAD-i down vs ND	-157.444	-3.07632	0.919964	1.09893	1.09893	NAD-ni up vs ND	-6.50997	7.86168	6.58455	77.8641	59.1264	1
Q9BS14	0.00467754	0.194397	1.10444	1.10444	AD up vs NAD-i	-1.05815	1.29071	0.25641	0.917338	-1.09011	AD down vs NAD-ni	-1.27397	1.07206	0.00892545	0.792251	-1.26223	AD down vs ND	-1.48913	-1.0699	0.0227152	0.830594	-1.20396	NAD-i down vs NAD-ni	-1.40702	-1.0302	0.00065331	0.717335	-1.39405	NAD-i down vs ND	-1.64465	-1.18164	0.0782173	0.863641	-1.15789	NAD-ni down vs ND	-1.36603	1.01889	6.58297	0.549466	0.417339	1
A8MXP9	0.00470222	0.0505603	1.40751	1.40751	AD up vs NAD-i	-1.00095	1.98298	0.226843	0.816552	-1.22466	AD down vs NAD-ni	-1.72537	1.1504	0.0528276	0.698659	-1.43131	AD down vs ND	-2.05887	1.00499	0.00407504	0.580137	-1.72373	NAD-i down vs NAD-ni	-2.42848	-1.2235	0.000934301	0.496378	-2.01459	NAD-i down vs ND	-2.89789	-1.40053	0.375105	0.855622	-1.16874	NAD-ni down vs ND	-1.68118	1.23077	6.5745	2.65423	2.01858	1
O14978	0.00470299	0.351243	3.12776	3.12776	AD up vs NAD-i	-3.99843	39.1162	0.0103935	0.0311184	-32.1354	AD down vs NAD-ni	-401.889	-2.56957	0.378698	3.12776	3.12776	AD up vs ND	-4.6606	45.5941	0.00145102	0.00994909	-100.512	NAD-i down vs NAD-ni	-1257.01	-8.03699	1	1	1	No change between NAD-i and ND	?	?	0.00228698	100.512	100.512	NAD-ni up vs ND	6.89512	1465.18	6.57423	144.161	109.641	1
D3DUC1	0.00470299	0.351243	3.12776	3.12776	AD up vs NAD-i	-3.99843	39.1162	0.0103935	0.0311184	-32.1354	AD down vs NAD-ni	-401.889	-2.56957	0.378698	3.12776	3.12776	AD up vs ND	-4.6606	45.5941	0.00145102	0.00994909	-100.512	NAD-i down vs NAD-ni	-1257.01	-8.03699	1	1	1	No change between NAD-i and ND	?	?	0.00228698	100.512	100.512	NAD-ni up vs ND	6.89512	1465.18	6.57423	144.161	109.641	1
C9IYT5	0.00470873	0.00167451	19.1713	19.1713	AD up vs NAD-i	3.689	99.6314	0.695534	1.36137	1.36137	AD up vs NAD-ni	-3.8174	7.0749	0.909964	1.09891	1.09891	AD up vs ND	-5.22635	6.31137	0.00379318	0.0710107	-14.0824	NAD-i down vs NAD-ni	-73.1846	-2.70977	0.003316	0.0573205	-17.4458	NAD-i down vs ND	-100.196	-3.03759	0.797529	0.807209	-1.23884	NAD-ni down vs ND	-7.115	4.63604	6.57227	61.3369	46.6634	1
A8K9K6	0.00475487	0.0160913	22.21	22.21	AD up vs NAD-i	1.94071	254.177	0.302316	0.294762	-3.39257	AD down vs NAD-ni	-38.8254	3.37333	0.22682	0.216824	-4.61203	AD down vs ND	-61.1917	2.8768	0.00181798	0.0132716	-75.349	NAD-i down vs NAD-ni	-862.312	-6.58401	0.00168547	0.00976247	-102.433	NAD-i down vs ND	-1359.07	-7.72039	0.803576	0.735592	-1.35945	NAD-ni down vs ND	-18.037	9.75974	6.55658	133.851	102.074	1
Q9NY85	0.00475971	0.0079703	1.55992	1.55992	AD up vs NAD-i	1.14423	2.12662	0.44238	0.891613	-1.12156	AD down vs NAD-ni	-1.52902	1.21553	0.450241	0.887315	-1.12699	AD down vs ND	-1.56558	1.23262	0.00158306	0.571576	-1.74955	NAD-i down vs NAD-ni	-2.38514	-1.28333	0.00232903	0.568821	-1.75802	NAD-i down vs ND	-2.44218	-1.26553	0.975417	0.99518	-1.00484	NAD-ni down vs ND	-1.39589	1.38246	6.55495	2.1631	1.64997	1
B4DVR4	0.00476983	0.0197212	1.30029	1.30029	AD up vs NAD-i	1.04928	1.61134	0.584723	0.945347	-1.05781	AD down vs NAD-ni	-1.31086	1.17149	0.0987953	0.828751	-1.20664	AD down vs ND	-1.51486	1.04045	0.00636673	0.727028	-1.37546	NAD-i down vs NAD-ni	-1.7045	-1.10995	0.000742026	0.637358	-1.56898	NAD-i down vs ND	-1.96976	-1.24974	0.236436	0.876663	-1.14069	NAD-ni down vs ND	-1.43207	1.1006	6.55153	1.03557	0.790324	1
Q2Q9S4	0.00478064	0.0157932	1.31242	1.31242	AD up vs NAD-i	1.06064	1.62397	0.409212	0.918654	-1.08855	AD down vs NAD-ni	-1.34695	1.13673	0.17589	0.860214	-1.1625	AD down vs ND	-1.45717	1.07826	0.00279458	0.69997	-1.42863	NAD-i down vs NAD-ni	-1.76777	-1.15456	0.00119387	0.655441	-1.52569	NAD-i down vs ND	-1.91242	-1.21717	0.54449	0.936385	-1.06794	NAD-ni down vs ND	-1.33863	1.17374	6.5479	1.02076	0.779457	1
A0A0G2JK23	0.00480332	0.00257455	20.2067	20.2067	AD up vs NAD-i	3.42456	119.23	0.983792	0.982945	-1.01735	AD down vs NAD-ni	-6.0029	5.79989	0.920285	0.914026	-1.09406	AD down vs ND	-7.18943	6.00636	0.00246778	0.0486446	-20.5573	NAD-i down vs NAD-ni	-121.299	-3.48398	0.00319112	0.0452338	-22.1073	NAD-i down vs ND	-145.274	-3.36421	0.935498	0.929885	-1.0754	NAD-ni down vs ND	-7.06681	6.11058	6.5403	70.8067	54.1311	1
Q8TAS0	0.00481149	0.0122583	1.37139	1.37139	AD up vs NAD-i	1.08255	1.7373	0.526748	0.930616	-1.07456	AD down vs NAD-ni	-1.36127	1.17892	0.204045	0.855311	-1.16917	AD down vs ND	-1.50252	1.09918	0.00326121	0.678592	-1.47364	NAD-i down vs NAD-ni	-1.86683	-1.16326	0.0011326	0.62368	-1.60339	NAD-i down vs ND	-2.06055	-1.24765	0.484406	0.91908	-1.08804	NAD-ni down vs ND	-1.39827	1.18113	6.53757	1.25652	0.960997	1
K7EJV9	0.00487612	0.0104544	32.3464	32.3464	AD up vs NAD-i	2.56775	407.473	0.396032	0.35397	-2.8251	AD down vs NAD-ni	-35.5883	4.45902	0.346125	0.293374	-3.40861	AD down vs ND	-50.0719	4.30961	0.00174831	0.0109431	-91.3817	NAD-i down vs NAD-ni	-1151.15	-7.25415	0.00201054	0.00906978	-110.256	NAD-i down vs ND	-1619.64	-7.50564	0.88359	0.828812	-1.20655	NAD-ni down vs ND	-17.7239	12.1751	6.51617	143.709	110.271	1
H7BY10	0.00487612	0.0104544	32.3464	32.3464	AD up vs NAD-i	2.56775	407.473	0.396032	0.35397	-2.8251	AD down vs NAD-ni	-35.5883	4.45902	0.346125	0.293374	-3.40861	AD down vs ND	-50.0719	4.30961	0.00174831	0.0109431	-91.3817	NAD-i down vs NAD-ni	-1151.15	-7.25415	0.00201054	0.00906978	-110.256	NAD-i down vs ND	-1619.64	-7.50564	0.88359	0.828812	-1.20655	NAD-ni down vs ND	-17.7239	12.1751	6.51617	143.709	110.271	1
A8MUS3	0.00487612	0.0104544	32.3464	32.3464	AD up vs NAD-i	2.56775	407.473	0.396032	0.35397	-2.8251	AD down vs NAD-ni	-35.5883	4.45902	0.346125	0.293374	-3.40861	AD down vs ND	-50.0719	4.30961	0.00174831	0.0109431	-91.3817	NAD-i down vs NAD-ni	-1151.15	-7.25415	0.00201054	0.00906978	-110.256	NAD-i down vs ND	-1619.64	-7.50564	0.88359	0.828812	-1.20655	NAD-ni down vs ND	-17.7239	12.1751	6.51617	143.709	110.271	1
J3QL04	0.00491599	0.705064	1.11472	1.11472	AD up vs NAD-i	-1.63463	2.0312	0.187767	0.678059	-1.4748	AD down vs NAD-ni	-2.68732	1.23553	0.00225429	0.333832	-2.99552	AD down vs ND	-5.66064	-1.58518	0.0977458	0.608276	-1.64399	NAD-i down vs NAD-ni	-2.99561	1.10837	0.00107286	0.299475	-3.33917	NAD-i down vs ND	-6.31004	-1.76704	0.0314275	0.492335	-2.03114	NAD-ni down vs ND	-3.83825	-1.07485	6.50313	8.04481	6.18534	1
A0A087X191	0.00494013	0.884079	1.02347	1.02347	AD up vs NAD-i	-1.36371	1.42848	0.00231596	0.563998	-1.77306	AD down vs NAD-ni	-2.47469	-1.27035	0.748826	0.947327	-1.0556	AD down vs ND	-1.50343	1.34922	0.00170961	0.551065	-1.81467	NAD-i down vs NAD-ni	-2.53277	-1.30017	0.647939	0.925604	-1.08038	NAD-i down vs ND	-1.53871	1.31828	0.00694293	1.67966	1.67966	NAD-ni up vs ND	1.17934	2.39224	6.49529	2.48095	1.90981	1
B7Z768	0.00494267	0.0156798	1.36951	1.36951	AD up vs NAD-i	1.07081	1.75152	0.379073	0.900665	-1.11029	AD down vs NAD-ni	-1.42	1.1519	0.1996	0.848497	-1.17855	AD down vs ND	-1.52997	1.1015	0.00246636	0.657656	-1.52055	NAD-i down vs NAD-ni	-1.9447	-1.18891	0.00139188	0.619563	-1.61404	NAD-i down vs ND	-2.09531	-1.24331	0.633064	0.942079	-1.06148	NAD-ni down vs ND	-1.37799	1.22298	6.49447	1.35082	1.03997	1
Q6FIE9	0.00497517	0.0105569	21.1647	21.1647	AD up vs NAD-i	2.28031	196.441	0.408122	0.410815	-2.43419	AD down vs NAD-ni	-22.593	3.81299	0.339812	0.335175	-2.98352	AD down vs ND	-31.6989	3.56113	0.00184944	0.0194104	-51.5189	NAD-i down vs NAD-ni	-478.174	-5.55069	0.00197515	0.0158365	-63.1453	NAD-i down vs ND	-670.898	-5.94327	0.856836	0.815879	-1.22567	NAD-ni down vs ND	-13.0224	8.66845	6.48399	110.597	85.2847	1
P43243	0.0049757	0.0504039	1.40751	1.40751	AD up vs NAD-i	-1.00068	1.98245	0.259265	0.828267	-1.20734	AD down vs NAD-ni	-1.70051	1.1666	0.0519841	0.697835	-1.433	AD down vs ND	-2.06073	1.00352	0.00486156	0.588461	-1.69935	NAD-i down vs NAD-ni	-2.3935	-1.20651	0.000915384	0.495793	-2.01697	NAD-i down vs ND	-2.9005	-1.40258	0.330672	0.842524	-1.18691	NAD-ni down vs ND	-1.70683	1.21159	6.48382	2.61359	2.01547	1
P21912	0.00498644	0.00863133	1.3527	1.3527	AD up vs NAD-i	1.09288	1.67428	0.845373	0.98034	-1.02005	AD down vs NAD-ni	-1.26256	1.2134	0.233345	0.87651	-1.14089	AD down vs ND	-1.43051	1.09901	0.00575421	0.72473	-1.37982	NAD-i down vs NAD-ni	-1.70786	-1.1148	0.000969032	0.647972	-1.54328	NAD-i down vs ND	-1.93504	-1.23083	0.308208	0.894088	-1.11846	NAD-ni down vs ND	-1.40238	1.12105	6.48038	1.01291	0.781524	1
A0A142CG40	0.00500165	0.00215883	1.82281	1.82281	AD up vs NAD-i	1.2893	2.57709	0.319374	1.18213	1.18213	AD up vs NAD-ni	-1.19597	1.6713	0.718261	0.93861	-1.0654	AD down vs ND	-1.53824	1.35518	0.0176325	0.648521	-1.54197	NAD-i down vs NAD-ni	-2.18003	-1.09066	0.00156806	0.514924	-1.94204	NAD-i down vs ND	-2.80393	-1.34508	0.200614	0.793996	-1.25945	NAD-ni down vs ND	-1.81841	1.14638	6.47551	2.66802	2.06009	1
I3L2C6	0.00500282	0.00184462	57.0909	57.0909	AD up vs NAD-i	5.80864	561.124	0.412739	2.46777	2.46777	AD up vs NAD-ni	-3.98279	24.2548	0.865341	0.821861	-1.21675	AD down vs ND	-13.7372	9.27887	0.0103484	0.0432253	-23.1346	NAD-i down vs NAD-ni	-227.381	-2.3538	0.00201526	0.0143957	-69.4654	NAD-i down vs ND	-784.27	-6.15278	0.348959	0.333038	-3.00266	NAD-ni down vs ND	-33.9003	3.76002	6.47514	116.197	89.7255	1
C9JZT2	0.00502036	0.356655	3.04127	3.04127	AD up vs NAD-i	-3.97694	36.7839	0.169056	0.184551	-5.41855	AD down vs NAD-ni	-65.5371	2.23213	0.00541309	0.0178066	-56.1591	AD down vs ND	-790.123	-3.99159	0.0300631	0.0606823	-16.4793	NAD-i down vs NAD-ni	-199.316	-1.36249	0.000865633	0.00585498	-170.795	NAD-i down vs ND	-2402.97	-12.1395	0.0789452	0.0964858	-10.3642	NAD-ni down vs ND	-145.818	1.35749	6.46955	138.135	106.758	1
U3LUI4	0.00502344	0.025947	1.36688	1.36688	AD up vs NAD-i	1.04388	1.78981	0.583284	0.93154	-1.07349	AD down vs NAD-ni	-1.40565	1.21977	0.0746252	0.773344	-1.29308	AD down vs ND	-1.7211	1.02933	0.0084115	0.68151	-1.46733	NAD-i down vs NAD-ni	-1.92135	-1.1206	0.000704847	0.565774	-1.76749	NAD-i down vs ND	-2.35254	-1.32793	0.185601	0.830178	-1.20456	NAD-ni down vs ND	-1.60328	1.10497	6.46857	1.61529	1.24857	1
B4DLW5	0.00508131	0.986173	0.982059	-1.01827	AD down vs NAD-i	-9.09566	8.77222	0.353192	2.67594	2.67594	AD up vs NAD-ni	-3.33807	23.9028	0.00512785	0.0282351	-35.417	AD down vs ND	-361.301	-3.47179	0.344667	2.72483	2.72483	NAD-i up vs NAD-ni	-3.27818	24.3394	0.00530546	0.0287509	-34.7816	NAD-i down vs ND	-354.819	-3.4095	0.000809598	0.0105514	-94.7737	NAD-ni down vs ND	-966.82	-9.2903	6.4503	106.269	82.3753	1
H0UI65	0.00508131	0.986173	0.982059	-1.01827	AD down vs NAD-i	-9.09566	8.77222	0.353192	2.67594	2.67594	AD up vs NAD-ni	-3.33807	23.9028	0.00512785	0.0282351	-35.417	AD down vs ND	-361.301	-3.47179	0.344667	2.72483	2.72483	NAD-i up vs NAD-ni	-3.27818	24.3394	0.00530546	0.0287509	-34.7816	NAD-i down vs ND	-354.819	-3.4095	0.000809598	0.0105514	-94.7737	NAD-ni down vs ND	-966.82	-9.2903	6.4503	106.269	82.3753	1
A0A096LP02	0.00508131	0.986173	0.982059	-1.01827	AD down vs NAD-i	-9.09566	8.77222	0.353192	2.67594	2.67594	AD up vs NAD-ni	-3.33807	23.9028	0.00512785	0.0282351	-35.417	AD down vs ND	-361.301	-3.47179	0.344667	2.72483	2.72483	NAD-i up vs NAD-ni	-3.27818	24.3394	0.00530546	0.0287509	-34.7816	NAD-i down vs ND	-354.819	-3.4095	0.000809598	0.0105514	-94.7737	NAD-ni down vs ND	-966.82	-9.2903	6.4503	106.269	82.3753	1
Q9Y508	0.00508131	0.986173	0.982059	-1.01827	AD down vs NAD-i	-9.09566	8.77222	0.353192	2.67594	2.67594	AD up vs NAD-ni	-3.33807	23.9028	0.00512785	0.0282351	-35.417	AD down vs ND	-361.301	-3.47179	0.344667	2.72483	2.72483	NAD-i up vs NAD-ni	-3.27818	24.3394	0.00530546	0.0287509	-34.7816	NAD-i down vs ND	-354.819	-3.4095	0.000809598	0.0105514	-94.7737	NAD-ni down vs ND	-966.82	-9.2903	6.4503	106.269	82.3753	1
O94823	0.0050873	0.00156145	65.5465	65.5465	AD up vs NAD-i	6.48459	662.546	0.0112494	22.9933	22.9933	AD up vs NAD-ni	2.27475	232.417	0.00245142	65.5465	65.5465	AD up vs ND	5.63558	762.359	0.349752	0.350794	-2.85068	NAD-i down vs NAD-ni	-28.8147	3.54584	1	1	1	No change between NAD-i and ND	?	?	0.377217	2.85068	2.85068	NAD-ni up vs ND	-4.08002	33.1557	6.44843	118.574	91.9403	1
P46020	0.00509507	0.0194564	20.81	20.81	AD up vs NAD-i	1.75512	246.738	0.467853	0.421384	-2.37313	AD down vs NAD-ni	-28.1376	4.99624	0.128002	0.137719	-7.26117	AD down vs ND	-100.027	1.89717	0.00428577	0.0202492	-49.3848	NAD-i down vs NAD-ni	-585.542	-4.16512	0.000989926	0.00661793	-151.105	NAD-i down vs ND	-2081.57	-10.969	0.377832	0.326825	-3.05974	NAD-ni down vs ND	-42.15	4.50222	6.44599	135.445	105.061	1
H3BU31	0.00509524	0.00520927	2.08819	2.08819	AD up vs NAD-i	1.29147	3.37641	0.714024	0.919252	-1.08784	AD down vs NAD-ni	-1.75894	1.48634	0.547454	0.863143	-1.15856	AD down vs ND	-1.92868	1.4369	0.00242138	0.440215	-2.27162	NAD-i down vs NAD-ni	-3.673	-1.40492	0.00216225	0.413345	-2.41928	NAD-i down vs ND	-4.02746	-1.45326	0.795838	0.938963	-1.065	NAD-ni down vs ND	-1.77295	1.56312	6.44594	5.114	3.96684	1
H0Y8T4	0.00512243	0.0396702	1.41435	1.41435	AD up vs NAD-i	1.01886	1.96335	0.235351	0.826757	-1.20954	AD down vs NAD-ni	-1.67905	1.14768	0.0815669	0.737327	-1.35625	AD down vs ND	-1.92054	1.0441	0.00329599	0.584551	-1.71072	NAD-i down vs NAD-ni	-2.37477	-1.23235	0.00118067	0.52132	-1.91821	NAD-i down vs ND	-2.71631	-1.3546	0.493786	0.89183	-1.12129	NAD-ni down vs ND	-1.58782	1.26289	6.43747	2.37951	1.84817	1
K7ELW5	0.00513512	0.014524	1.39864	1.39864	AD up vs NAD-i	1.07963	1.81192	0.930997	0.989362	-1.01075	AD down vs NAD-ni	-1.30941	1.2817	0.120334	0.808817	-1.23637	AD down vs ND	-1.62706	1.06439	0.0121592	0.707374	-1.41368	NAD-i down vs NAD-ni	-1.8314	-1.09124	0.000696899	0.578288	-1.72924	NAD-i down vs ND	-2.27566	-1.31402	0.138662	0.817514	-1.22322	NAD-ni down vs ND	-1.60975	1.07584	6.43353	1.48157	1.15144	1
Q15393	0.00517594	0.00295833	29.6455	29.6455	AD up vs NAD-i	3.85609	227.913	0.934286	0.922897	-1.08354	AD down vs NAD-ni	-8.33025	7.0952	0.892147	0.869381	-1.15024	AD down vs ND	-10.0077	7.56406	0.00249093	0.0311311	-32.1222	NAD-i down vs NAD-ni	-246.954	-4.17824	0.00337801	0.0293259	-34.0995	NAD-i down vs ND	-296.684	-3.91925	0.953844	0.942012	-1.06156	NAD-ni down vs ND	-9.2361	8.19599	6.42093	91.7851	71.4734	1
K7EJI1	0.00517601	0.00955257	19.801	19.801	AD up vs NAD-i	2.32202	168.853	0.44087	0.45108	-2.2169	AD down vs NAD-ni	-18.9046	3.84658	0.38573	0.385618	-2.59324	AD down vs ND	-25.1842	3.74492	0.0018882	0.0227807	-43.8969	NAD-i down vs NAD-ni	-374.33	-5.14769	0.0021706	0.0194747	-51.3487	NAD-i down vs ND	-498.671	-5.28742	0.88508	0.854878	-1.16976	NAD-ni down vs ND	-11.3601	8.30213	6.42091	101.349	78.9213	1
Q59EK7	0.00521106	0.0579955	1.49556	1.49556	AD up vs NAD-i	-1.0156	2.2716	0.0698932	0.681986	-1.46631	AD down vs NAD-ni	-2.22716	1.03586	0.162949	0.736981	-1.35689	AD down vs ND	-2.11389	1.14814	0.00114927	0.456007	-2.19295	NAD-i down vs NAD-ni	-3.33085	-1.44378	0.00393819	0.492779	-2.02931	NAD-i down vs ND	-3.16145	-1.30259	0.714474	1.08064	1.08064	NAD-ni up vs ND	-1.44164	1.68352	6.41018	3.84808	3.00154	1
Q68DX9	0.00521332	0.0123742	1.58189	1.58189	AD up vs NAD-i	1.12145	2.23138	0.796113	0.958439	-1.04336	AD down vs NAD-ni	-1.47175	1.35195	0.162904	0.777863	-1.28557	AD down vs ND	-1.85164	1.12038	0.00724802	0.605883	-1.65048	NAD-i down vs NAD-ni	-2.32814	-1.17008	0.000861065	0.491731	-2.03363	NAD-i down vs ND	-2.92909	-1.41193	0.24149	0.811594	-1.23214	NAD-ni down vs ND	-1.77469	1.16896	6.4095	2.60618	2.03306	1
H0YBD7	0.0052213	0.00543536	1.56924	1.56924	AD up vs NAD-i	1.16725	2.10967	0.890443	1.01964	1.01964	AD up vs NAD-ni	-1.31849	1.3708	0.357604	0.869556	-1.15001	AD down vs ND	-1.57407	1.1902	0.00723991	0.649769	-1.53901	NAD-i down vs NAD-ni	-2.06903	-1.14477	0.00113872	0.554125	-1.80465	NAD-i down vs ND	-2.47009	-1.31847	0.296683	0.852804	-1.1726	NAD-ni down vs ND	-1.60499	1.16727	6.40707	1.92808	1.50465	1
Q66K53	0.00525521	0.299327	3.28436	3.28436	AD up vs NAD-i	-3.21707	34.7027	0.00146283	73.5697	73.5697	AD up vs NAD-ni	6.96285	777.34	0.933103	1.10533	1.10533	AD up vs ND	-11.0288	13.4746	0.0131702	22.4	22.4	NAD-i up vs NAD-ni	2.12	236.679	0.367982	0.336544	-2.97138	NAD-i down vs ND	-36.2226	4.10266	0.00274538	0.0150243	-66.5588	NAD-ni down vs ND	-811.387	-5.45988	6.39679	122.174	95.4964	1
H7C1J8	0.00525521	0.299327	3.28436	3.28436	AD up vs NAD-i	-3.21707	34.7027	0.00146283	73.5697	73.5697	AD up vs NAD-ni	6.96285	777.34	0.933103	1.10533	1.10533	AD up vs ND	-11.0288	13.4746	0.0131702	22.4	22.4	NAD-i up vs NAD-ni	2.12	236.679	0.367982	0.336544	-2.97138	NAD-i down vs ND	-36.2226	4.10266	0.00274538	0.0150243	-66.5588	NAD-ni down vs ND	-811.387	-5.45988	6.39679	122.174	95.4964	1
A0A140VKF2	0.00527618	0.0134026	27.079	27.079	AD up vs NAD-i	2.20236	332.949	0.0020277	80.3618	80.3618	AD up vs NAD-ni	6.53589	988.086	0.730752	1.54929	1.54929	AD up vs ND	-9.24095	22.181	0.370108	2.96768	2.96768	NAD-i up vs NAD-ni	-4.14312	36.489	0.0368427	0.0572137	-17.4783	NAD-i down vs ND	-250.235	-1.22082	0.00644089	0.0192789	-51.8701	NAD-ni down vs ND	-742.619	-3.62299	6.39047	138.253	108.171	1
H0YAP5	0.00527642	1	1	1	No change between AD and NAD-i	?	?	0.00237525	0.0248437	-40.2516	AD down vs NAD-ni	-348.495	-4.64912	0.0486515	0.0997662	-10.0234	AD down vs ND	-98.922	-1.01564	0.00237525	0.0248437	-40.2516	NAD-i down vs NAD-ni	-348.495	-4.64912	0.0486515	0.0997662	-10.0234	NAD-i down vs ND	-98.922	-1.01564	0.215132	4.01575	4.01575	NAD-ni up vs ND	-2.45759	39.6318	6.3904	102.301	80.043	1
J3QQV5	0.00530823	0.0030804	27.5819	27.5819	AD up vs NAD-i	3.70526	205.319	0.969751	1.03698	1.03698	AD up vs NAD-ni	-7.17852	7.71928	0.783346	0.756054	-1.32266	AD down vs ND	-11.1208	6.35686	0.00333402	0.0375964	-26.5983	NAD-i down vs NAD-ni	-197.997	-3.57312	0.00262221	0.0274112	-36.4814	NAD-i down vs ND	-306.734	-4.33892	0.756138	0.729091	-1.37157	NAD-ni down vs ND	-11.5321	6.13016	6.38087	88.3509	69.2311	1
A0A024R814	0.00533429	0.0111524	2.1783	2.1783	AD up vs NAD-i	1.22745	3.86573	0.45103	0.811995	-1.23154	AD down vs NAD-ni	-2.18555	1.44101	0.311045	0.741366	-1.34886	AD down vs ND	-2.47852	1.36225	0.0022894	0.372765	-2.68265	NAD-i down vs NAD-ni	-4.76078	-1.51165	0.00183112	0.340342	-2.93822	NAD-i down vs ND	-5.39896	-1.59904	0.754271	0.913018	-1.09527	NAD-ni down vs ND	-2.01255	1.67766	6.37311	7.20508	5.65272	1
K7ELJ0	0.00537967	0.201725	1.19201	1.19201	AD up vs NAD-i	-1.11043	1.57778	0.114532	0.802185	-1.2466	AD down vs NAD-ni	-1.65004	1.0618	0.0146931	0.680724	-1.46903	AD down vs ND	-1.97781	-1.09112	0.00877782	0.67297	-1.48595	NAD-i down vs NAD-ni	-1.96686	-1.12263	0.00112376	0.571074	-1.75109	NAD-i down vs ND	-2.35756	-1.30063	0.257642	0.848587	-1.17843	NAD-ni down vs ND	-1.58657	1.14249	6.3597	1.7179	1.35061	1
Q86UE4	0.00540296	0.0154953	2.26838	2.26838	AD up vs NAD-i	1.19673	4.29966	0.13775	0.62475	-1.60064	AD down vs NAD-ni	-3.03398	1.1842	0.956054	1.01799	1.01799	AD up vs ND	-1.93563	2.0059	0.000634386	0.275417	-3.63085	NAD-i down vs NAD-ni	-6.88221	-1.91553	0.0236551	0.448775	-2.22829	NAD-i down vs ND	-4.39073	-1.13085	0.14578	1.62944	1.62944	NAD-ni up vs ND	-1.20928	3.21073	6.35287	8.92634	7.02544	1
Q59GY3	0.00540441	0.00766467	29.5615	29.5615	AD up vs NAD-i	2.83167	308.611	0.654254	0.604797	-1.65345	AD down vs NAD-ni	-17.2614	6.31384	0.376431	0.345083	-2.89786	AD down vs ND	-34.8782	4.15338	0.00300488	0.0204589	-48.8784	NAD-i down vs NAD-ni	-510.272	-4.68202	0.00169812	0.0116734	-85.665	NAD-i down vs ND	-1031.05	-7.11746	0.637654	0.570577	-1.75261	NAD-ni down vs ND	-21.0942	6.86739	6.35244	120.091	94.5237	1
Q13247	0.00540441	0.00766467	29.5615	29.5615	AD up vs NAD-i	2.83167	308.611	0.654254	0.604797	-1.65345	AD down vs NAD-ni	-17.2614	6.31384	0.376431	0.345083	-2.89786	AD down vs ND	-34.8782	4.15338	0.00300488	0.0204589	-48.8784	NAD-i down vs NAD-ni	-510.272	-4.68202	0.00169812	0.0116734	-85.665	NAD-i down vs ND	-1031.05	-7.11746	0.637654	0.570577	-1.75261	NAD-ni down vs ND	-21.0942	6.86739	6.35244	120.091	94.5237	1
V9HVZ0	0.00540441	0.00766467	29.5615	29.5615	AD up vs NAD-i	2.83167	308.611	0.654254	0.604797	-1.65345	AD down vs NAD-ni	-17.2614	6.31384	0.376431	0.345083	-2.89786	AD down vs ND	-34.8782	4.15338	0.00300488	0.0204589	-48.8784	NAD-i down vs NAD-ni	-510.272	-4.68202	0.00169812	0.0116734	-85.665	NAD-i down vs ND	-1031.05	-7.11746	0.637654	0.570577	-1.75261	NAD-ni down vs ND	-21.0942	6.86739	6.35244	120.091	94.5237	1
A0A096LPE1	0.00546178	0.00211769	1.39752	1.39752	AD up vs NAD-i	1.15275	1.69428	0.179311	1.13572	1.13572	AD up vs NAD-ni	-1.06747	1.37688	0.789208	0.974258	-1.02642	AD down vs ND	-1.259	1.19501	0.0364917	0.812663	-1.23052	NAD-i down vs NAD-ni	-1.49181	-1.01499	0.00187188	0.697132	-1.43445	NAD-i down vs ND	-1.75948	-1.16946	0.130376	0.857836	-1.16572	NAD-ni down vs ND	-1.42986	1.05221	6.33576	0.807178	0.637001	1
Q2F839	0.0055122	0.00174116	1.57328	1.57328	AD up vs NAD-i	1.22021	2.02853	0.759962	1.0378	1.0378	AD up vs NAD-ni	-1.2424	1.33809	0.700771	1.05079	1.05079	AD up vs ND	-1.2461	1.37589	0.00329428	0.659638	-1.51598	NAD-i down vs NAD-ni	-1.95465	-1.17576	0.00606858	0.667895	-1.49724	NAD-i down vs ND	-1.96047	-1.14346	0.922948	1.01252	1.01252	NAD-ni up vs ND	-1.2932	1.32578	6.32126	1.40291	1.10967	1
D3YTB1	0.00555062	0.0586774	1.26932	1.26932	AD up vs NAD-i	-1.00998	1.62725	0.0231011	1.34292	1.34292	AD up vs NAD-ni	1.04753	1.7216	0.172286	0.837631	-1.19384	AD down vs ND	-1.55373	1.09014	0.635639	1.05798	1.05798	NAD-i up vs NAD-ni	-1.21173	1.35632	0.00427414	0.659905	-1.51537	NAD-i down vs ND	-1.97218	-1.16437	0.0016786	0.623739	-1.60324	NAD-ni down vs ND	-2.08653	-1.23188	6.31031	1.33799	1.06017	1
I6L957	0.00559754	0.15872	1.2188	1.2188	AD up vs NAD-i	-1.09032	1.61964	0.0138183	0.689501	-1.45032	AD down vs NAD-ni	-1.92732	-1.09138	0.518335	0.91065	-1.09812	AD down vs ND	-1.48466	1.2312	0.000670876	0.565722	-1.76765	NAD-i down vs NAD-ni	-2.34901	-1.33018	0.0572018	0.74717	-1.33838	NAD-i down vs ND	-1.8095	1.01018	0.0680769	1.32074	1.32074	NAD-ni up vs ND	-1.02367	1.78564	6.29705	1.74934	1.38902	1
B7ZW00	0.00563361	0.0353869	1.31254	1.31254	AD up vs NAD-i	1.02148	1.68654	0.100554	0.813966	-1.22855	AD down vs NAD-ni	-1.57862	1.0459	0.295833	0.873594	-1.1447	AD down vs ND	-1.49341	1.13972	0.00102206	0.620146	-1.61252	NAD-i down vs NAD-ni	-2.072	-1.25494	0.00524133	0.665576	-1.50246	NAD-i down vs ND	-1.96016	-1.15163	0.579326	1.07326	1.07326	NAD-ni up vs ND	-1.21559	1.40021	6.28695	1.35788	1.07992	1
M0R0Y6	0.00563476	0.0152773	1.21075	1.21075	AD up vs NAD-i	1.04323	1.40519	0.980354	0.998252	-1.00175	AD down vs NAD-ni	-1.16262	1.15856	0.123245	0.886006	-1.12866	AD down vs ND	-1.3218	1.03762	0.0145269	0.824488	-1.21287	NAD-i down vs NAD-ni	-1.40765	-1.04505	0.00075178	0.73178	-1.36653	NAD-i down vs ND	-1.60037	-1.16686	0.128335	0.887557	-1.12669	NAD-ni down vs ND	-1.31949	1.03944	6.28663	0.479092	0.38104	1
Q6MZS5	0.0056626	0.0064043	1.35425	1.35425	AD up vs NAD-i	1.10411	1.66106	0.598403	1.05291	1.05291	AD up vs NAD-ni	-1.16492	1.29144	0.283424	0.893103	-1.11969	AD down vs ND	-1.39048	1.10909	0.0190429	0.777484	-1.2862	NAD-i down vs NAD-ni	-1.57759	-1.04863	0.000952625	0.659483	-1.51634	NAD-i down vs ND	-1.88305	-1.22104	0.126092	0.848227	-1.17893	NAD-ni down vs ND	-1.46404	1.05336	6.27888	0.899674	0.716429	1
A0A087X1F5	0.0056651	0.0120165	1.31494	1.31494	AD up vs NAD-i	1.07194	1.61303	0.186004	0.875583	-1.1421	AD down vs NAD-ni	-1.401	1.07407	0.864657	1.01779	1.01779	AD up vs ND	-1.22029	1.26409	0.000709887	0.665872	-1.50179	NAD-i down vs NAD-ni	-1.84224	-1.22426	0.023585	0.774016	-1.29196	NAD-i down vs ND	-1.60461	-1.04023	0.159531	1.16241	1.16241	NAD-ni up vs ND	-1.06846	1.44371	6.27819	0.900603	0.717248	1
B4E352	0.0057024	0.0193097	1.87952	1.87952	AD up vs NAD-i	1.12489	3.14039	0.207094	0.727924	-1.37377	AD down vs NAD-ni	-2.29536	1.21625	0.344572	0.779346	-1.28313	AD down vs ND	-2.21172	1.34335	0.00131348	0.387292	-2.58203	NAD-i down vs NAD-ni	-4.31418	-1.54534	0.00359978	0.414651	-2.41166	NAD-i down vs ND	-4.15697	-1.39913	0.792943	1.07064	1.07064	NAD-ni up vs ND	-1.60996	1.84546	6.26788	5.67512	4.52715	1
A0A0A0VEB4	0.00575398	0.102007	7.1978	7.1978	AD up vs NAD-i	-1.55514	80.569	0.386826	2.74573	2.74573	AD up vs NAD-ni	-4.07671	30.7345	0.0245441	0.0495946	-20.1635	AD down vs ND	-261.315	-1.55585	0.408443	0.381468	-2.62145	NAD-i down vs NAD-ni	-29.3434	4.26998	0.000870168	0.00689024	-145.133	NAD-i down vs ND	-1880.89	-11.1987	0.00448024	0.0180624	-55.3635	NAD-ni down vs ND	-717.501	-4.27194	6.25375	125.359	100.227	1
Q71UP1	0.0057836	0.0069536	1.82363	1.82363	AD up vs NAD-i	1.21048	2.74736	0.50291	0.876358	-1.14109	AD down vs NAD-ni	-1.71908	1.32026	0.634071	0.905664	-1.10416	AD down vs ND	-1.70533	1.39876	0.00170313	0.480557	-2.08092	NAD-i down vs NAD-ni	-3.13498	-1.38126	0.00370541	0.496627	-2.01359	NAD-i down vs ND	-3.10989	-1.30375	0.874012	1.03344	1.03344	NAD-ni up vs ND	-1.49448	1.5961	6.24569	3.6042	2.88535	1
A6NFC9	0.00581761	0.00261669	23.9508	23.9508	AD up vs NAD-i	3.65633	156.89	0.969774	1.03456	1.03456	AD up vs NAD-ni	-6.33169	6.77688	0.934127	1.08179	1.08179	AD up vs ND	-6.78654	7.94203	0.00283186	0.0431952	-23.1507	NAD-i down vs NAD-ni	-151.649	-3.53419	0.00474436	0.045167	-22.14	NAD-i down vs ND	-162.543	-3.0157	0.962564	1.04565	1.04565	NAD-ni up vs ND	-7.02108	7.67673	6.23651	75.7017	60.6924	1
D3DVL7	0.00581786	0.0124444	16.3014	16.3014	AD up vs NAD-i	2.00477	132.552	0.378101	0.409409	-2.44254	AD down vs NAD-ni	-19.8611	3.32904	0.359122	0.372841	-2.68211	AD down vs ND	-24.7656	3.44267	0.00194246	0.025115	-39.8169	NAD-i down vs NAD-ni	-323.764	-4.89673	0.00250721	0.0228717	-43.7221	NAD-i down vs ND	-403.713	-4.7351	0.9297	0.91068	-1.09808	NAD-ni down vs ND	-10.1393	8.40887	6.23644	94.1164	75.4568	1
B4DU42	0.00581786	0.0124444	16.3014	16.3014	AD up vs NAD-i	2.00477	132.552	0.378101	0.409409	-2.44254	AD down vs NAD-ni	-19.8611	3.32904	0.359122	0.372841	-2.68211	AD down vs ND	-24.7656	3.44267	0.00194246	0.025115	-39.8169	NAD-i down vs NAD-ni	-323.764	-4.89673	0.00250721	0.0228717	-43.7221	NAD-i down vs ND	-403.713	-4.7351	0.9297	0.91068	-1.09808	NAD-ni down vs ND	-10.1393	8.40887	6.23644	94.1164	75.4568	1
Q9BUC6	0.00581786	0.0124444	16.3014	16.3014	AD up vs NAD-i	2.00477	132.552	0.378101	0.409409	-2.44254	AD down vs NAD-ni	-19.8611	3.32904	0.359122	0.372841	-2.68211	AD down vs ND	-24.7656	3.44267	0.00194246	0.025115	-39.8169	NAD-i down vs NAD-ni	-323.764	-4.89673	0.00250721	0.0228717	-43.7221	NAD-i down vs ND	-403.713	-4.7351	0.9297	0.91068	-1.09808	NAD-ni down vs ND	-10.1393	8.40887	6.23644	94.1164	75.4568	1
B3KM87	0.00593685	0.0147088	24.272	24.272	AD up vs NAD-i	2.06001	285.985	0.315983	0.301034	-3.32188	AD down vs NAD-ni	-39.14	3.54693	0.347461	0.304057	-3.28886	AD down vs ND	-45.0052	4.16076	0.00176705	0.0124025	-80.6288	NAD-i down vs NAD-ni	-950.007	-6.84312	0.00280218	0.012527	-79.8273	NAD-i down vs ND	-1092.37	-5.83356	0.993613	1.01004	1.01004	NAD-ni up vs ND	-13.5481	13.8215	6.20477	129.714	104.528	1
H3BPR2	0.00603522	0.14623	1.31108	1.31108	AD up vs NAD-i	-1.11168	1.9109	0.0931073	0.728361	-1.37295	AD down vs NAD-ni	-2.00107	1.06159	0.0314828	0.641001	-1.56006	AD down vs ND	-2.32635	-1.04618	0.00460901	0.555542	-1.80004	NAD-i down vs NAD-ni	-2.62357	-1.23502	0.0016834	0.48891	-2.04537	NAD-i down vs ND	-3.05004	-1.37163	0.505917	0.880059	-1.13629	NAD-ni down vs ND	-1.69442	1.31234	6.17913	3.01324	2.43824	1
Q8N6B4	0.00605739	0.0115111	0.490036	-2.04067	AD down vs NAD-i	-3.46131	-1.2031	0.412554	1.23237	1.23237	AD up vs NAD-ni	-1.37635	2.0903	0.390308	1.26188	1.26188	AD up vs ND	-1.38794	2.21007	0.00205242	2.51485	2.51485	NAD-i up vs NAD-ni	1.48266	4.2656	0.00263948	2.57507	2.57507	NAD-i up vs ND	1.47028	4.51001	0.929475	1.02395	1.02395	NAD-ni up vs ND	-1.71045	1.79335	6.17342	5.92195	4.79633	1
B2R9L0	0.00606798	0.00538656	1.68508	1.68508	AD up vs NAD-i	1.19669	2.37278	0.968121	1.00655	1.00655	AD up vs NAD-ni	-1.39896	1.41733	0.455484	0.877672	-1.13938	AD down vs ND	-1.63803	1.26179	0.00585414	0.597329	-1.67412	NAD-i down vs NAD-ni	-2.35735	-1.18891	0.0016396	0.520849	-1.91994	NAD-i down vs ND	-2.76021	-1.33547	0.433703	0.871963	-1.14684	NAD-ni down vs ND	-1.64875	1.25358	6.1707	2.48362	2.01243	1
Q71V07	0.00606975	0.00189444	48.7377	48.7377	AD up vs NAD-i	5.38129	441.412	0.29526	3.06851	3.06851	AD up vs NAD-ni	-2.95156	27.7911	0.956889	0.941506	-1.06213	AD down vs ND	-10.9953	9.74658	0.0173107	0.0629596	-15.8832	NAD-i down vs NAD-ni	-143.852	-1.75372	0.00262944	0.0193178	-51.7657	NAD-i down vs ND	-535.885	-5.00049	0.298298	0.306829	-3.25915	NAD-ni down vs ND	-33.7391	3.17633	6.17024	102.943	83.4193	1
Q9BS45	0.00609113	0.0532318	1.67519	1.67519	AD up vs NAD-i	-1.0082	2.82927	0.217299	0.728568	-1.37256	AD down vs NAD-ni	-2.31815	1.2305	0.0721582	0.603814	-1.65614	AD down vs ND	-2.88745	1.05274	0.00407209	0.434917	-2.29929	NAD-i down vs NAD-ni	-3.88333	-1.36139	0.00138514	0.360445	-2.77435	NAD-i down vs ND	-4.83703	-1.59127	0.482508	0.828768	-1.20661	NAD-ni down vs ND	-2.1037	1.44494	6.16476	5.81827	4.71897	1
B4DF66	0.00609945	0.0152439	23.3937	23.3937	AD up vs NAD-i	2.01081	272.161	0.325069	0.309936	-3.22647	AD down vs NAD-ni	-37.5366	3.60578	0.330774	0.293054	-3.41234	AD down vs ND	-46.0709	3.9566	0.00190878	0.0132487	-75.479	NAD-i down vs NAD-ni	-878.119	-6.48782	0.00269814	0.012527	-79.8273	NAD-i down vs ND	-1077.77	-5.91258	0.964021	0.945529	-1.05761	NAD-ni down vs ND	-14.2791	12.7658	6.16264	127.512	103.456	1
B4DFL1	0.00610038	0.0363588	1.36924	1.36924	AD up vs NAD-i	1.02305	1.83258	0.175441	0.823266	-1.21467	AD down vs NAD-ni	-1.62571	1.10185	0.158883	0.806509	-1.23991	AD down vs ND	-1.68909	1.09868	0.00205224	0.601257	-1.66318	NAD-i down vs NAD-ni	-2.22599	-1.24267	0.00237345	0.589019	-1.69774	NAD-i down vs ND	-2.31277	-1.24626	0.889139	0.979646	-1.02078	NAD-ni down vs ND	-1.39057	1.33454	6.1624	1.79886	1.45954	1
B7Z4A1	0.00611561	0.123559	1.20716	1.20716	AD up vs NAD-i	-1.05936	1.54373	0.288167	0.880681	-1.13548	AD down vs NAD-ni	-1.45207	1.12623	0.0199197	0.727062	-1.3754	AD down vs ND	-1.78531	-1.0596	0.0154076	0.729551	-1.37071	NAD-i down vs NAD-ni	-1.75288	-1.07186	0.000867567	0.602293	-1.66032	NAD-i down vs ND	-2.15515	-1.2791	0.138133	0.825568	-1.21129	NAD-ni down vs ND	-1.57229	1.07161	6.15852	1.27988	1.03911	1
O15117	0.00612514	0.385156	0.427271	-2.34044	AD down vs NAD-i	-17.7509	3.24061	1	1	1	No change between AD and NAD-ni	?	?	0.00181425	0.0221127	-45.2229	AD down vs ND	-387.845	-5.27301	0.385156	2.34044	2.34044	NAD-i up vs NAD-ni	-3.24061	17.7509	0.0101977	0.0517533	-19.3224	NAD-i down vs ND	-165.715	-2.253	0.00181425	0.0221127	-45.2229	NAD-ni down vs ND	-387.845	-5.27301	6.1561	86.8335	70.5264	1
Q05DE9	0.00612514	0.385156	0.427271	-2.34044	AD down vs NAD-i	-17.7509	3.24061	1	1	1	No change between AD and NAD-ni	?	?	0.00181425	0.0221127	-45.2229	AD down vs ND	-387.845	-5.27301	0.385156	2.34044	2.34044	NAD-i up vs NAD-ni	-3.24061	17.7509	0.0101977	0.0517533	-19.3224	NAD-i down vs ND	-165.715	-2.253	0.00181425	0.0221127	-45.2229	NAD-ni down vs ND	-387.845	-5.27301	6.1561	86.8335	70.5264	1
A0A024R032	0.00612514	0.385156	0.427271	-2.34044	AD down vs NAD-i	-17.7509	3.24061	1	1	1	No change between AD and NAD-ni	?	?	0.00181425	0.0221127	-45.2229	AD down vs ND	-387.845	-5.27301	0.385156	2.34044	2.34044	NAD-i up vs NAD-ni	-3.24061	17.7509	0.0101977	0.0517533	-19.3224	NAD-i down vs ND	-165.715	-2.253	0.00181425	0.0221127	-45.2229	NAD-ni down vs ND	-387.845	-5.27301	6.1561	86.8335	70.5264	1
B7Z8F3	0.00617553	0.00354881	21.7218	21.7218	AD up vs NAD-i	3.24863	145.242	0.908975	0.901535	-1.10922	AD down vs NAD-ni	-7.41674	6.02807	0.8975	0.883483	-1.13188	AD down vs ND	-8.49287	6.62904	0.00279555	0.0415036	-24.0943	NAD-i down vs NAD-ni	-161.105	-3.60344	0.00406741	0.0406726	-24.5866	NAD-i down vs ND	-184.481	-3.27677	0.983214	0.979975	-1.02043	NAD-ni down vs ND	-7.65662	7.35305	6.14336	76.2099	62.0263	1
I7KDP0	0.00621711	0.00233641	1.66504	1.66504	AD up vs NAD-i	1.23699	2.2412	0.223556	1.19365	1.19365	AD up vs NAD-ni	-1.12767	1.60669	0.803919	0.963319	-1.03808	AD down vs ND	-1.42271	1.32025	0.0305748	0.716889	-1.39492	NAD-i down vs NAD-ni	-1.87761	-1.03631	0.00213688	0.578557	-1.72844	NAD-i down vs ND	-2.36886	-1.26115	0.167715	0.807039	-1.2391	NAD-ni down vs ND	-1.69821	1.10606	6.13293	1.86091	1.51714	1
Q9NTF8	0.00622076	0.689861	1.0624	1.0624	AD up vs NAD-i	-1.2925	1.45883	0.00616637	0.622724	-1.60585	AD down vs NAD-ni	-2.20507	-1.16946	0.0355632	0.694584	-1.43971	AD down vs ND	-2.01533	-1.0285	0.00267709	0.586148	-1.70605	NAD-i down vs NAD-ni	-2.34266	-1.24244	0.0166877	0.653788	-1.52955	NAD-i down vs ND	-2.14109	-1.09268	0.499459	1.1154	1.1154	NAD-ni up vs ND	-1.25499	1.56135	6.13202	2.11872	1.72758	1
A0A024RAP6	0.00627697	0.000879787	1.80062	1.80062	AD up vs NAD-i	1.32981	2.43811	0.0406581	1.37511	1.37511	AD up vs NAD-ni	1.01556	1.86195	0.296537	1.17718	1.17718	AD up vs ND	-1.17158	1.62353	0.0774044	0.763686	-1.30944	NAD-i down vs NAD-ni	-1.77303	1.03406	0.0129829	0.653765	-1.5296	NAD-i down vs ND	-2.10957	-1.10908	0.319158	0.856065	-1.16813	NAD-ni down vs ND	-1.61105	1.18065	6.11806	1.93118	1.57826	1
Q15454	0.00632366	0.00301328	45.144	45.144	AD up vs NAD-i	4.5326	449.627	0.00301328	45.144	45.144	AD up vs NAD-ni	4.5326	449.627	0.274656	3.65799	3.65799	AD up vs ND	-3.13014	41.884	1	1	1	No change between NAD-i and NAD-ni	?	?	0.0441494	0.0810293	-12.3412	NAD-i down vs ND	-141.307	-1.07783	0.0441494	0.0810293	-12.3412	NAD-ni down vs ND	-141.307	-1.07783	6.10658	110.859	90.77	1
A0A024RD15	0.00632366	0.00301328	45.144	45.144	AD up vs NAD-i	4.5326	449.627	0.00301328	45.144	45.144	AD up vs NAD-ni	4.5326	449.627	0.274656	3.65799	3.65799	AD up vs ND	-3.13014	41.884	1	1	1	No change between NAD-i and NAD-ni	?	?	0.0441494	0.0810293	-12.3412	NAD-i down vs ND	-141.307	-1.07783	0.0441494	0.0810293	-12.3412	NAD-ni down vs ND	-141.307	-1.07783	6.10658	110.859	90.77	1
M0R1K9	0.00634244	0.00307128	2.43289	2.43289	AD up vs NAD-i	1.42087	4.16573	0.989201	0.996533	-1.00348	AD down vs NAD-ni	-1.71821	1.70632	0.989404	1.00362	1.00362	AD up vs ND	-1.76266	1.77544	0.00298577	0.409609	-2.44135	NAD-i down vs NAD-ni	-4.18022	-1.42581	0.00477438	0.412522	-2.42411	NAD-i down vs ND	-4.28835	-1.3703	0.979224	1.00711	1.00711	NAD-ni up vs ND	-1.75655	1.78162	6.10198	6.06448	4.96927	1
E9PCK9	0.00635252	0.353428	0.256319	-3.90139	AD down vs NAD-i	-80.7461	5.30497	0.00192955	0.00483757	-206.715	AD down vs NAD-ni	-4278.34	-9.98781	1	1	1	No change between AD and ND	?	?	0.0136589	0.0188732	-52.9851	NAD-i down vs NAD-ni	-1096.62	-2.56007	0.380867	3.90139	3.90139	NAD-i up vs ND	-6.37538	97.0386	0.00299481	206.715	206.715	NAD-ni up vs ND	8.31089	5141.6	6.09952	192.413	157.728	1
B7Z2K2	0.00635252	0.353428	0.256319	-3.90139	AD down vs NAD-i	-80.7461	5.30497	0.00192955	0.00483757	-206.715	AD down vs NAD-ni	-4278.34	-9.98781	1	1	1	No change between AD and ND	?	?	0.0136589	0.0188732	-52.9851	NAD-i down vs NAD-ni	-1096.62	-2.56007	0.380867	3.90139	3.90139	NAD-i up vs ND	-6.37538	97.0386	0.00299481	206.715	206.715	NAD-ni up vs ND	8.31089	5141.6	6.09952	192.413	157.728	1
B7ZA42	0.00635252	0.353428	0.256319	-3.90139	AD down vs NAD-i	-80.7461	5.30497	0.00192955	0.00483757	-206.715	AD down vs NAD-ni	-4278.34	-9.98781	1	1	1	No change between AD and ND	?	?	0.0136589	0.0188732	-52.9851	NAD-i down vs NAD-ni	-1096.62	-2.56007	0.380867	3.90139	3.90139	NAD-i up vs ND	-6.37538	97.0386	0.00299481	206.715	206.715	NAD-ni up vs ND	8.31089	5141.6	6.09952	192.413	157.728	1
Q53GC8	0.00640353	0.0142198	1.4868	1.4868	AD up vs NAD-i	1.09607	2.01681	0.621204	0.93037	-1.07484	AD down vs NAD-ni	-1.458	1.26203	0.210415	0.819944	-1.2196	AD down vs ND	-1.68524	1.133	0.00509033	0.625753	-1.59807	NAD-i down vs NAD-ni	-2.16775	-1.17811	0.00135715	0.551482	-1.81329	NAD-i down vs ND	-2.50561	-1.31227	0.418045	0.881309	-1.13468	NAD-ni down vs ND	-1.56789	1.21779	6.08714	1.9443	1.59706	1
Q65ZQ3	0.00641232	0.0326755	1.34094	1.34094	AD up vs NAD-i	1.02803	1.74909	0.118695	0.813568	-1.22915	AD down vs NAD-ni	-1.60328	1.0612	0.345044	0.879044	-1.1376	AD down vs ND	-1.50797	1.16524	0.00114023	0.606715	-1.64822	NAD-i down vs NAD-ni	-2.14991	-1.26361	0.00604305	0.655543	-1.52545	NAD-i down vs ND	-2.0221	-1.15079	0.566997	1.08048	1.08048	NAD-ni up vs ND	-1.22684	1.43226	6.08502	1.47637	1.21312	1
B5BUB8	0.0064299	0.00309129	43.8653	43.8653	AD up vs NAD-i	4.44521	432.862	0.00309129	43.8653	43.8653	AD up vs NAD-ni	4.44521	432.862	0.28314	3.55437	3.55437	AD up vs ND	-3.18989	40.2997	1	1	1	No change between NAD-i and NAD-ni	?	?	0.0434065	0.0810293	-12.3412	NAD-i down vs ND	-139.926	-1.08848	0.0434065	0.0810293	-12.3412	NAD-ni down vs ND	-139.926	-1.08848	6.08079	109.503	90.0398	1
A6NF29	0.0064299	0.00309129	43.8653	43.8653	AD up vs NAD-i	4.44521	432.862	0.00309129	43.8653	43.8653	AD up vs NAD-ni	4.44521	432.862	0.28314	3.55437	3.55437	AD up vs ND	-3.18989	40.2997	1	1	1	No change between NAD-i and NAD-ni	?	?	0.0434065	0.0810293	-12.3412	NAD-i down vs ND	-139.926	-1.08848	0.0434065	0.0810293	-12.3412	NAD-ni down vs ND	-139.926	-1.08848	6.08079	109.503	90.0398	1
A0A024RD04	0.0064299	0.00309129	43.8653	43.8653	AD up vs NAD-i	4.44521	432.862	0.00309129	43.8653	43.8653	AD up vs NAD-ni	4.44521	432.862	0.28314	3.55437	3.55437	AD up vs ND	-3.18989	40.2997	1	1	1	No change between NAD-i and NAD-ni	?	?	0.0434065	0.0810293	-12.3412	NAD-i down vs ND	-139.926	-1.08848	0.0434065	0.0810293	-12.3412	NAD-ni down vs ND	-139.926	-1.08848	6.08079	109.503	90.0398	1
D7R527	0.0064299	0.00309129	43.8653	43.8653	AD up vs NAD-i	4.44521	432.862	0.00309129	43.8653	43.8653	AD up vs NAD-ni	4.44521	432.862	0.28314	3.55437	3.55437	AD up vs ND	-3.18989	40.2997	1	1	1	No change between NAD-i and NAD-ni	?	?	0.0434065	0.0810293	-12.3412	NAD-i down vs ND	-139.926	-1.08848	0.0434065	0.0810293	-12.3412	NAD-ni down vs ND	-139.926	-1.08848	6.08079	109.503	90.0398	1
Q8IUU5	0.00645609	0.0147728	18.6831	18.6831	AD up vs NAD-i	1.93796	180.117	0.00194433	53.6838	53.6838	AD up vs NAD-ni	5.56851	517.546	0.00301648	53.6838	53.6838	AD up vs ND	4.85336	593.806	0.336541	2.87339	2.87339	NAD-i up vs NAD-ni	-3.35514	27.7013	0.364076	2.87339	2.87339	NAD-i up vs ND	-3.84952	31.783	1	1	1	No change between NAD-ni and ND	?	?	6.0745	107.173	88.2154	1
A8K270	0.00645609	0.0147728	18.6831	18.6831	AD up vs NAD-i	1.93796	180.117	0.00194433	53.6838	53.6838	AD up vs NAD-ni	5.56851	517.546	0.00301648	53.6838	53.6838	AD up vs ND	4.85336	593.806	0.336541	2.87339	2.87339	NAD-i up vs NAD-ni	-3.35514	27.7013	0.364076	2.87339	2.87339	NAD-i up vs ND	-3.84952	31.783	1	1	1	No change between NAD-ni and ND	?	?	6.0745	107.173	88.2154	1
Q13972	0.00645609	0.0147728	18.6831	18.6831	AD up vs NAD-i	1.93796	180.117	0.00194433	53.6838	53.6838	AD up vs NAD-ni	5.56851	517.546	0.00301648	53.6838	53.6838	AD up vs ND	4.85336	593.806	0.336541	2.87339	2.87339	NAD-i up vs NAD-ni	-3.35514	27.7013	0.364076	2.87339	2.87339	NAD-i up vs ND	-3.84952	31.783	1	1	1	No change between NAD-ni and ND	?	?	6.0745	107.173	88.2154	1
Q53TH1	0.00646002	0.063253	10.4037	10.4037	AD up vs NAD-i	-1.15792	125.329	0.00178858	83.2963	83.2963	AD up vs NAD-ni	6.91447	1003.44	0.86519	1.23849	1.23849	AD up vs ND	-11.312	17.351	0.0950724	8.00643	8.00643	NAD-i up vs NAD-ni	-1.50462	96.4508	0.106279	0.119044	-8.40027	NAD-i down vs ND	-117.686	1.66778	0.00397304	0.0148685	-67.2562	NAD-ni down vs ND	-942.247	-4.80065	6.07357	129.265	106.416	1
Q5F1R6	0.0064809	0.00252383	22.6767	22.6767	AD up vs NAD-i	3.60795	142.527	0.815252	1.22763	1.22763	AD up vs NAD-ni	-5.11979	7.71589	0.935033	1.07877	1.07877	AD up vs ND	-6.51351	7.5801	0.004111	0.0541362	-18.4719	NAD-i down vs NAD-ni	-116.1	-2.93896	0.00457454	0.047572	-21.0208	NAD-i down vs ND	-147.705	-2.9916	0.889506	0.878746	-1.13799	NAD-ni down vs ND	-7.99617	6.17459	6.06858	70.4582	58.0516	1
B4E2A6	0.00649045	0.116547	7.34012	7.34012	AD up vs NAD-i	-1.74651	94.0972	0.0670978	0.0941866	-10.6172	AD down vs NAD-ni	-136.108	1.20743	0.0691128	0.0832935	-12.0057	AD down vs ND	-179.666	1.24649	0.00242145	0.0128318	-77.9317	NAD-i down vs NAD-ni	-999.05	-6.07912	0.00304252	0.0113477	-88.1235	NAD-i down vs ND	-1318.77	-5.88864	0.92415	0.884346	-1.13078	NAD-ni down vs ND	-16.9221	13.2342	6.06631	135.643	111.8	1
Q9UH99	0.00649045	0.116547	7.34012	7.34012	AD up vs NAD-i	-1.74651	94.0972	0.0670978	0.0941866	-10.6172	AD down vs NAD-ni	-136.108	1.20743	0.0691128	0.0832935	-12.0057	AD down vs ND	-179.666	1.24649	0.00242145	0.0128318	-77.9317	NAD-i down vs NAD-ni	-999.05	-6.07912	0.00304252	0.0113477	-88.1235	NAD-i down vs ND	-1318.77	-5.88864	0.92415	0.884346	-1.13078	NAD-ni down vs ND	-16.9221	13.2342	6.06631	135.643	111.8	1
B4DIU6	0.00649045	0.116547	7.34012	7.34012	AD up vs NAD-i	-1.74651	94.0972	0.0670978	0.0941866	-10.6172	AD down vs NAD-ni	-136.108	1.20743	0.0691128	0.0832935	-12.0057	AD down vs ND	-179.666	1.24649	0.00242145	0.0128318	-77.9317	NAD-i down vs NAD-ni	-999.05	-6.07912	0.00304252	0.0113477	-88.1235	NAD-i down vs ND	-1318.77	-5.88864	0.92415	0.884346	-1.13078	NAD-ni down vs ND	-16.9221	13.2342	6.06631	135.643	111.8	1
A0A024R1P7	0.00649045	0.116547	7.34012	7.34012	AD up vs NAD-i	-1.74651	94.0972	0.0670978	0.0941866	-10.6172	AD down vs NAD-ni	-136.108	1.20743	0.0691128	0.0832935	-12.0057	AD down vs ND	-179.666	1.24649	0.00242145	0.0128318	-77.9317	NAD-i down vs NAD-ni	-999.05	-6.07912	0.00304252	0.0113477	-88.1235	NAD-i down vs ND	-1318.77	-5.88864	0.92415	0.884346	-1.13078	NAD-ni down vs ND	-16.9221	13.2342	6.06631	135.643	111.8	1
A0A087WUI2	0.00651185	0.126337	1.26274	1.26274	AD up vs NAD-i	-1.07669	1.71679	0.0204257	0.6883	-1.45285	AD down vs NAD-ni	-1.97527	-1.06861	0.545713	0.909831	-1.09911	AD down vs ND	-1.52242	1.26025	0.000756503	0.545086	-1.83457	NAD-i down vs NAD-ni	-2.49424	-1.34937	0.0487942	0.720523	-1.38788	NAD-i down vs ND	-1.92242	-1.00197	0.0879062	1.32185	1.32185	NAD-ni up vs ND	-1.04788	1.83096	6.06122	1.96511	1.62105	1
A0A024R1S6	0.00651467	0.116565	7.34012	7.34012	AD up vs NAD-i	-1.74675	94.1101	0.067111	0.0941866	-10.6172	AD down vs NAD-ni	-136.127	1.2076	0.0694948	0.0836001	-11.9617	AD down vs ND	-179.033	1.25126	0.00242243	0.0128318	-77.9317	NAD-i down vs NAD-ni	-999.188	-6.07828	0.00306184	0.0113895	-87.8004	NAD-i down vs ND	-1314.13	-5.86619	0.926414	0.887601	-1.12663	NAD-ni down vs ND	-16.8625	13.2849	6.06055	135.529	111.812	1
B7Z1G8	0.00654191	0.00365651	21.426	21.426	AD up vs NAD-i	3.20583	143.2	0.943199	0.937468	-1.0667	AD down vs NAD-ni	-7.12926	6.26553	0.886209	0.871451	-1.14751	AD down vs ND	-8.60602	6.53565	0.00315135	0.0437537	-22.8552	NAD-i down vs NAD-ni	-152.752	-3.41967	0.00406073	0.0406726	-24.5866	NAD-i down vs ND	-184.393	-3.27833	0.939447	0.929579	-1.07576	NAD-ni down vs ND	-8.06788	6.97159	6.05412	75.0674	61.997	1
O00487	0.00655569	0.064353	10.3291	10.3291	AD up vs NAD-i	-1.17087	124.919	0.0018105	83.2963	83.2963	AD up vs NAD-ni	6.88742	1007.38	0.8654	1.23849	1.23849	AD up vs ND	-11.3591	17.4233	0.0945074	8.06427	8.06427	NAD-i up vs NAD-ni	-1.4997	97.5291	0.107875	0.119904	-8.34002	NAD-i down vs ND	-117.329	1.68683	0.00401685	0.0148685	-67.2562	NAD-ni down vs ND	-946.172	-4.78073	6.05087	129.188	106.751	1
Q6FHJ9	0.00658423	0.865229	1.022	1.022	AD up vs NAD-i	-1.2801	1.33706	0.109214	0.806803	-1.23946	AD down vs NAD-ni	-1.62155	1.05551	0.00262005	0.617851	-1.61851	AD down vs ND	-2.15224	-1.21714	0.0803189	0.789432	-1.26673	NAD-i down vs NAD-ni	-1.65723	1.03279	0.00187709	0.604549	-1.65413	NAD-i down vs ND	-2.1996	-1.24392	0.0644742	0.765802	-1.30582	NAD-ni down vs ND	-1.73644	1.01834	6.04417	1.49949	1.24044	1
Q59EM4	0.00659197	0.00195416	82.2703	82.2703	AD up vs NAD-i	6.68264	1012.83	0.106986	7.53527	7.53527	AD up vs NAD-ni	-1.63379	92.7672	0.982669	1.02798	1.02798	AD up vs ND	-13.946	14.7373	0.0605376	0.0915917	-10.918	NAD-i down vs NAD-ni	-134.412	1.12759	0.00317142	0.0124951	-80.0312	NAD-i down vs ND	-1147.34	-5.58247	0.13167	0.136422	-7.33019	NAD-ni down vs ND	-105.087	1.95577	6.04236	130.854	108.28	1
Q5T5P1	0.00660379	0.0162559	19.9272	19.9272	AD up vs NAD-i	1.88788	210.339	0.347486	0.342205	-2.92223	AD down vs NAD-ni	-30.8451	3.61209	0.312093	0.293246	-3.41011	AD down vs ND	-41.5265	3.57098	0.00224658	0.0171727	-58.2319	NAD-i down vs NAD-ni	-614.658	-5.51682	0.00263922	0.0147158	-67.9541	NAD-i down vs ND	-827.508	-5.58032	0.897003	0.85693	-1.16696	NAD-ni down vs ND	-14.2106	10.4352	6.0396	115.253	95.4144	1
J3QLR8	0.00662427	0.594363	0.950649	-1.05191	AD down vs NAD-i	-1.28258	1.15911	0.0125672	0.768277	-1.30161	AD down vs NAD-ni	-1.58703	-1.06753	0.0027009	0.702008	-1.42449	AD down vs ND	-1.75786	-1.15434	0.0369403	0.808161	-1.23738	NAD-i down vs NAD-ni	-1.50871	-1.01484	0.0077283	0.738451	-1.35419	NAD-i down vs ND	-1.67111	-1.09737	0.37501	0.913743	-1.0944	NAD-ni down vs ND	-1.35052	1.12759	6.03483	0.815063	0.675299	1
P67812	0.00662598	0.116458	6.1183	6.1183	AD up vs NAD-i	-1.65876	62.0935	0.459009	2.28493	2.28493	AD up vs NAD-ni	-4.44163	23.1893	0.0235072	0.0546278	-18.3057	AD down vs ND	-213.821	-1.56719	0.379293	0.373458	-2.67768	NAD-i down vs NAD-ni	-27.1752	3.79015	0.00096221	0.00892859	-112	NAD-i down vs ND	-1308.22	-9.58855	0.00552145	0.0239079	-41.8272	NAD-ni down vs ND	-488.566	-3.58092	6.03443	111.348	92.2605	1
H0YNG3	0.00662598	0.116458	6.1183	6.1183	AD up vs NAD-i	-1.65876	62.0935	0.459009	2.28493	2.28493	AD up vs NAD-ni	-4.44163	23.1893	0.0235072	0.0546278	-18.3057	AD down vs ND	-213.821	-1.56719	0.379293	0.373458	-2.67768	NAD-i down vs NAD-ni	-27.1752	3.79015	0.00096221	0.00892859	-112	NAD-i down vs ND	-1308.22	-9.58855	0.00552145	0.0239079	-41.8272	NAD-ni down vs ND	-488.566	-3.58092	6.03443	111.348	92.2605	1
Q6IAM7	0.00662598	0.116458	6.1183	6.1183	AD up vs NAD-i	-1.65876	62.0935	0.459009	2.28493	2.28493	AD up vs NAD-ni	-4.44163	23.1893	0.0235072	0.0546278	-18.3057	AD down vs ND	-213.821	-1.56719	0.379293	0.373458	-2.67768	NAD-i down vs NAD-ni	-27.1752	3.79015	0.00096221	0.00892859	-112	NAD-i down vs ND	-1308.22	-9.58855	0.00552145	0.0239079	-41.8272	NAD-ni down vs ND	-488.566	-3.58092	6.03443	111.348	92.2605	1
C9K052	0.00669269	0.084587	0.788349	-1.26847	AD down vs NAD-i	-1.66908	1.03732	0.00747901	0.671799	-1.48854	AD down vs NAD-ni	-1.95865	-1.13127	0.393389	1.12752	1.12752	AD up vs ND	-1.1866	1.50851	0.233156	0.85216	-1.17349	NAD-i down vs NAD-ni	-1.5441	1.12129	0.0193134	1.43023	1.43023	NAD-i up vs ND	1.069	1.91351	0.00177424	1.67836	1.67836	NAD-ni up vs ND	1.25446	2.24548	6.01901	1.55789	1.29414	1
R4GNE8	0.00672194	0.00200532	80.8728	80.8728	AD up vs NAD-i	6.57761	994.343	0.109576	7.40727	7.40727	AD up vs NAD-ni	-1.65988	91.0736	0.989326	1.01713	1.01713	AD up vs ND	-14.0754	14.5618	0.06042	0.0915917	-10.918	NAD-i down vs NAD-ni	-134.239	1.12613	0.00319374	0.0125769	-79.5107	NAD-i down vs ND	-1138.32	-5.55377	0.132661	0.137315	-7.28252	NAD-ni down vs ND	-104.26	1.96588	6.01231	130.069	108.169	1
B7Z2T1	0.00672646	0.386022	2.7688	2.7688	AD up vs NAD-i	-4.10705	31.4858	0.00348082	51.9042	51.9042	AD up vs NAD-ni	4.56436	590.235	0.00522515	51.9042	51.9042	AD up vs ND	3.93853	684.024	0.0213471	18.7461	18.7461	NAD-i up vs NAD-ni	1.6485	213.173	0.0285272	18.7461	18.7461	NAD-i up vs ND	1.42247	247.047	1	1	1	No change between NAD-ni and ND	?	?	6.01128	122.079	101.541	1
H0Y424	0.00673083	0.496379	2.5431	2.5431	AD up vs NAD-i	-6.82344	44.1295	0.0054641	0.0130155	-76.8313	AD down vs NAD-ni	-1333.23	-4.42764	0.214884	0.158963	-6.29076	AD down vs ND	-129.792	3.27977	0.00131028	0.00511799	-195.389	NAD-i down vs NAD-ni	-3390.53	-11.2599	0.0698237	0.0625078	-15.998	NAD-i down vs ND	-330.075	1.28967	0.0983897	12.2133	12.2133	NAD-ni up vs ND	-1.68932	251.989	6.01028	168.184	139.914	1
H7C367	0.00675499	0.0482923	1.19615	1.19615	AD up vs NAD-i	1.00153	1.42859	0.0644229	0.846798	-1.18092	AD down vs NAD-ni	-1.4104	1.01135	0.488137	0.939123	-1.06482	AD down vs ND	-1.28552	1.13376	0.000862441	0.707936	-1.41256	NAD-i down vs NAD-ni	-1.68705	-1.18273	0.0152614	0.785121	-1.27369	NAD-i down vs ND	-1.53767	-1.05503	0.259841	1.10903	1.10903	NAD-ni up vs ND	-1.08857	1.33888	6.00477	0.650643	0.541772	1
B4DWS6	0.00675526	0.0661053	1.41591	1.41591	AD up vs NAD-i	-1.02656	2.05805	0.145869	0.764033	-1.30884	AD down vs NAD-ni	-1.90243	1.11054	0.08538	0.709816	-1.40882	AD down vs ND	-2.09473	1.05541	0.00311973	0.539606	-1.8532	NAD-i down vs NAD-ni	-2.69367	-1.27498	0.00209415	0.501315	-1.99475	NAD-i down vs ND	-2.96594	-1.34158	0.698044	0.929039	-1.07638	NAD-ni down vs ND	-1.60044	1.38136	6.00471	2.88582	2.40296	1
K7EMQ3	0.00677342	0.179614	1.1642	1.1642	AD up vs NAD-i	-1.08131	1.46556	0.0719997	0.811357	-1.2325	AD down vs NAD-ni	-1.55154	1.02138	0.0333692	0.764657	-1.30778	AD down vs ND	-1.66945	-1.02446	0.00444647	0.696923	-1.43488	NAD-i down vs NAD-ni	-1.8063	-1.13983	0.00227684	0.65681	-1.52251	NAD-i down vs ND	-1.94357	-1.19267	0.612362	0.942442	-1.06107	NAD-ni down vs ND	-1.35452	1.20308	6.00059	1.09263	0.910434	1
Q9UHL4	0.0067927	0.00462719	26.5727	26.5727	AD up vs NAD-i	3.24338	217.708	0.944811	0.932896	-1.07193	AD down vs NAD-ni	-8.78225	7.64314	0.683428	0.647126	-1.54529	AD down vs ND	-14.3833	6.02333	0.004005	0.0351073	-28.4841	NAD-i down vs NAD-ni	-233.368	-3.47667	0.00291188	0.024353	-41.0627	NAD-i down vs ND	-382.204	-4.41163	0.731605	0.693674	-1.4416	NAD-ni down vs ND	-13.4181	6.4566	5.99622	91.144	76.0012	1
A0A0A0MS14	0.00685113	0.00509689	15.8148	15.8148	AD up vs NAD-i	2.62472	95.2892	0.68382	0.704749	-1.41894	AD down vs NAD-ni	-8.5496	4.24634	0.876278	0.868023	-1.15204	AD down vs ND	-7.7404	5.8321	0.00217465	0.0445627	-22.4403	NAD-i down vs NAD-ni	-135.21	-3.72433	0.0054093	0.0548868	-18.2193	NAD-i down vs ND	-122.413	-2.71168	0.818792	1.23168	1.23168	NAD-ni up vs ND	-5.45504	8.27543	5.98308	66.3107	55.4152	1
Q00013	0.00687235	0.13598	7.24595	7.24595	AD up vs NAD-i	-2.01122	105.597	0.00466711	64.8912	64.8912	AD up vs NAD-ni	4.45278	945.671	0.515521	0.411505	-2.4301	AD down vs ND	-41.664	7.05523	0.101596	8.95551	8.95551	NAD-i up vs NAD-ni	-1.62729	130.51	0.0481418	0.0567911	-17.6084	NAD-i down vs ND	-301.895	-1.02703	0.0017583	0.00634147	-157.692	NAD-ni down vs ND	-2703.62	-9.1976	5.97834	147.45	123.32	1
Q1JQ76	0.00688382	0.0785285	1.25539	1.25539	AD up vs NAD-i	-1.02977	1.6229	0.151157	0.833414	-1.19988	AD down vs NAD-ni	-1.55115	1.0774	0.0651019	0.775447	-1.28958	AD down vs ND	-1.69327	1.0182	0.00395292	0.663872	-1.50632	NAD-i down vs NAD-ni	-1.94729	-1.1652	0.00185235	0.617697	-1.61892	NAD-i down vs ND	-2.12571	-1.23295	0.580961	0.930446	-1.07475	NAD-ni down vs ND	-1.4112	1.22172	5.97578	1.3538	1.13274	1
Q2EF79	0.00688575	0.319437	1.20764	1.20764	AD up vs NAD-i	-1.22365	1.78455	0.0290096	0.642556	-1.55628	AD down vs NAD-ni	-2.29976	-1.05316	0.0304607	0.628588	-1.59087	AD down vs ND	-2.40722	-1.05136	0.00361651	0.532077	-1.87943	NAD-i down vs NAD-ni	-2.77727	-1.27184	0.00429558	0.520511	-1.92119	NAD-i down vs ND	-2.90704	-1.26966	0.911451	0.978262	-1.02222	NAD-ni down vs ND	-1.54677	1.48025	5.97535	3.13094	2.61988	1
Q9UE82	0.00688915	0.364263	1.16078	1.16078	AD up vs NAD-i	-1.2099	1.63022	0.0246492	0.671742	-1.48867	AD down vs NAD-ni	-2.09072	-1.05998	0.0282929	0.663539	-1.50707	AD down vs ND	-2.16062	-1.05121	0.0037008	0.5787	-1.72801	NAD-i down vs NAD-ni	-2.42686	-1.23041	0.00476906	0.571633	-1.74937	NAD-i down vs ND	-2.508	-1.22022	0.943001	0.987787	-1.01236	NAD-ni down vs ND	-1.45138	1.41615	5.9746	2.36794	1.98168	1
L0R4Y0	0.00692527	0.801893	1.03111	1.03111	AD up vs NAD-i	-1.25241	1.33155	0.12118	0.821104	-1.21787	AD down vs NAD-ni	-1.57273	1.06035	0.00299502	0.637678	-1.56819	AD down vs ND	-2.05678	-1.19567	0.0770602	0.796328	-1.25576	NAD-i down vs NAD-ni	-1.62166	1.02836	0.00182862	0.618437	-1.61698	NAD-i down vs ND	-2.12077	-1.23287	0.0655229	0.776611	-1.28765	NAD-ni down vs ND	-1.68883	1.01857	5.96658	1.34052	1.12336	1
V9HW75	0.00693639	0.0886902	8.64344	8.64344	AD up vs NAD-i	-1.4454	107.984	0.0629131	0.0925642	-10.8033	AD down vs NAD-ni	-134.968	1.15642	0.138713	0.140147	-7.13535	AD down vs ND	-103.899	2.04072	0.00164195	0.0107092	-93.3778	NAD-i down vs NAD-ni	-1166.59	-7.47429	0.0050603	0.0162143	-61.674	NAD-i down vs ND	-898.049	-4.23549	0.745895	1.51406	1.51406	NAD-ni up vs ND	-9.61737	22.0465	5.96413	130.675	109.551	1
A0A087WSV8	0.00693639	0.0886902	8.64344	8.64344	AD up vs NAD-i	-1.4454	107.984	0.0629131	0.0925642	-10.8033	AD down vs NAD-ni	-134.968	1.15642	0.138713	0.140147	-7.13535	AD down vs ND	-103.899	2.04072	0.00164195	0.0107092	-93.3778	NAD-i down vs NAD-ni	-1166.59	-7.47429	0.0050603	0.0162143	-61.674	NAD-i down vs ND	-898.049	-4.23549	0.745895	1.51406	1.51406	NAD-ni up vs ND	-9.61737	22.0465	5.96413	130.675	109.551	1
A0A0R4J2E8	0.00696796	0.0252483	1.53489	1.53489	AD up vs NAD-i	1.06283	2.2166	0.70341	0.935275	-1.0692	AD down vs NAD-ni	-1.54409	1.35067	0.103017	0.727948	-1.37372	AD down vs ND	-2.02858	1.07496	0.0116144	0.609344	-1.64111	NAD-i down vs NAD-ni	-2.37	-1.13639	0.000987534	0.474269	-2.10851	NAD-i down vs ND	-3.11364	-1.42785	0.190751	0.778326	-1.28481	NAD-ni down vs ND	-1.89728	1.14936	5.95718	2.76477	2.32053	1
B5MCW2	0.00697731	0.00674346	1.92397	1.92397	AD up vs NAD-i	1.2339	2.99998	0.571983	0.886553	-1.12796	AD down vs NAD-ni	-1.75879	1.38237	0.740427	0.928113	-1.07745	AD down vs ND	-1.72592	1.4867	0.00206278	0.460792	-2.17018	NAD-i down vs NAD-ni	-3.38387	-1.3918	0.00488024	0.482394	-2.073	NAD-i down vs ND	-3.32062	-1.29413	0.838599	1.04688	1.04688	NAD-ni up vs ND	-1.53012	1.67694	5.95513	4.03768	3.39009	1
E9PJ47	0.00698142	0.025786	1.74324	1.74324	AD up vs NAD-i	1.08002	2.81372	0.399286	0.822936	-1.21516	AD down vs NAD-ni	-1.96136	1.32828	0.148947	0.695952	-1.43688	AD down vs ND	-2.38758	1.15642	0.00446009	0.472073	-2.11832	NAD-i down vs NAD-ni	-3.41913	-1.3124	0.00156076	0.399229	-2.50483	NAD-i down vs ND	-4.16212	-1.50744	0.492538	0.845694	-1.18246	NAD-ni down vs ND	-1.96482	1.40524	5.95422	4.6895	3.93796	1
Q8N5Z7	0.00698214	0.00770629	2.51305	2.51305	AD up vs NAD-i	1.32668	4.76031	0.752408	0.908191	-1.10109	AD down vs NAD-ni	-2.08572	1.72033	0.452916	0.782733	-1.27757	AD down vs ND	-2.51565	1.54126	0.00399088	0.36139	-2.76709	NAD-i down vs NAD-ni	-5.24153	-1.46079	0.00227757	0.311468	-3.21061	NAD-i down vs ND	-6.32194	-1.63051	0.646753	0.861859	-1.16028	NAD-ni down vs ND	-2.28469	1.69707	5.95407	8.34883	7.01103	1
F5GWZ1	0.00700068	0.00270242	25.1583	25.1583	AD up vs NAD-i	3.6994	171.092	0.849588	1.1895	1.1895	AD up vs NAD-ni	-5.71721	8.08939	0.89521	1.13632	1.13632	AD up vs ND	-6.7228	8.68069	0.00401502	0.0472808	-21.1502	NAD-i down vs NAD-ni	-143.835	-3.11004	0.00541763	0.045167	-22.1401	NAD-i down vs ND	-169.134	-2.89819	0.962392	0.955292	-1.0468	NAD-ni down vs ND	-7.9968	7.29774	5.95001	75.1328	63.1367	1
B7ZLD5	0.00703394	0.11714	1.33138	1.33138	AD up vs NAD-i	-1.08406	1.92157	0.205425	0.796226	-1.25592	AD down vs NAD-ni	-1.81267	1.14919	0.0302863	0.646111	-1.54772	AD down vs ND	-2.28409	-1.04875	0.00922647	0.598046	-1.67211	NAD-i down vs NAD-ni	-2.41335	-1.15854	0.0012585	0.485294	-2.06061	NAD-i down vs ND	-3.04099	-1.39629	0.270491	0.811467	-1.23234	NAD-ni down vs ND	-1.81865	1.19754	5.94276	2.7492	2.31306	1
Q9H488	0.00706682	0.0582796	1.24078	1.24078	AD up vs NAD-i	-1.00862	1.5528	0.0705349	1.22739	1.22739	AD up vs NAD-ni	-1.01962	1.53605	0.108532	0.826554	-1.20984	AD down vs ND	-1.53483	1.04858	0.919251	0.989208	-1.01091	NAD-i down vs NAD-ni	-1.26513	1.23797	0.00242326	0.666157	-1.50115	NAD-i down vs ND	-1.90439	-1.18329	0.00295784	0.673425	-1.48495	NAD-ni down vs ND	-1.88383	-1.17052	5.93564	1.0263	0.864524	1
B4DRW5	0.00707828	0.588669	1.06383	1.06383	AD up vs NAD-i	-1.19338	1.3506	0.292974	0.885116	-1.1298	AD down vs NAD-ni	-1.43434	1.12371	0.00381134	0.666317	-1.50079	AD down vs ND	-1.93312	-1.16514	0.121285	0.832006	-1.20191	NAD-i down vs NAD-ni	-1.5259	1.05628	0.00131158	0.626336	-1.59659	NAD-i down vs ND	-2.05652	-1.23952	0.0303633	0.752802	-1.32837	NAD-ni down vs ND	-1.71104	-1.03129	5.93316	1.16128	0.978633	1
B7Z259	0.00708999	0.0159846	18.2181	18.2181	AD up vs NAD-i	1.8654	177.924	0.00212723	52.4014	52.4014	AD up vs NAD-ni	5.36552	511.769	0.00328393	52.4014	52.4014	AD up vs ND	4.67277	587.64	0.338755	2.87634	2.87634	NAD-i up vs NAD-ni	-3.3954	28.0913	0.366281	2.87634	2.87634	NAD-i up vs ND	-3.89877	32.2559	1	1	1	No change between NAD-ni and ND	?	?	5.93064	105.835	89.227	1
B4DEE9	0.00709261	0.498902	0.944133	-1.05917	AD down vs NAD-i	-1.26403	1.12674	0.0453734	0.834383	-1.19849	AD down vs NAD-ni	-1.43029	-1.00425	0.00140196	0.709111	-1.41022	AD down vs ND	-1.70112	-1.16906	0.157045	0.883756	-1.13153	NAD-i down vs NAD-ni	-1.35039	1.05469	0.0053467	0.751071	-1.33143	NAD-i down vs ND	-1.60608	-1.10375	0.0842806	0.849863	-1.17666	NAD-ni down vs ND	-1.41938	1.02517	5.93008	0.637042	0.537128	1
P32969	0.00711844	0.00426619	29.7959	29.7959	AD up vs NAD-i	3.46708	256.065	0.996292	0.995243	-1.00478	AD down vs NAD-ni	-8.63504	8.55307	0.757185	0.713865	-1.40082	AD down vs ND	-13.7166	6.99001	0.00422503	0.0334019	-29.9384	NAD-i down vs NAD-ni	-257.289	-3.48365	0.00331777	0.0239585	-41.7389	NAD-i down vs ND	-408.698	-4.26265	0.760504	0.717278	-1.39416	NAD-ni down vs ND	-13.6513	7.02342	5.92453	94.193	79.4941	1
A0A024R8R4	0.00716202	0.00411107	22.5036	22.5036	AD up vs NAD-i	3.16145	160.183	0.930788	0.921891	-1.08473	AD down vs NAD-ni	-7.72122	6.56213	0.861	0.840315	-1.19003	AD down vs ND	-9.54174	6.73771	0.00342959	0.0409664	-24.4103	NAD-i down vs NAD-ni	-173.755	-3.42931	0.00424177	0.0373414	-26.7799	NAD-i down vs ND	-214.724	-3.33995	0.925679	0.911513	-1.09708	NAD-ni down vs ND	-8.79645	7.30858	5.91522	78.2914	66.1779	1
C9JMV9	0.00716808	0.0403435	1.30021	1.30021	AD up vs NAD-i	1.01326	1.66842	0.171254	0.845263	-1.18306	AD down vs NAD-ni	-1.5181	1.08463	0.176427	0.838586	-1.19248	AD down vs ND	-1.55351	1.09247	0.00222368	0.650096	-1.53824	NAD-i down vs NAD-ni	-1.97385	-1.19876	0.00300351	0.644961	-1.55048	NAD-i down vs ND	-2.01989	-1.19016	0.949885	0.992101	-1.00796	NAD-ni down vs ND	-1.31312	1.29246	5.91393	1.26345	1.0682	1
B7Z881	0.00718534	0.0040981	1.98479	1.98479	AD up vs NAD-i	1.28867	3.05694	0.694216	1.08461	1.08461	AD up vs NAD-ni	-1.42004	1.67049	0.622875	0.897701	-1.11396	AD down vs ND	-1.76124	1.41933	0.00930348	0.546459	-1.82996	NAD-i down vs NAD-ni	-2.81849	-1.18815	0.00217594	0.45229	-2.21097	NAD-i down vs ND	-3.4957	-1.3984	0.392741	0.827676	-1.2082	NAD-ni down vs ND	-1.91025	1.30861	5.91026	3.78825	3.20481	1
E9PMS6	0.00721267	0.483295	2.64301	2.64301	AD up vs NAD-i	-6.75299	47.1729	0.00602799	0.0133051	-75.1593	AD down vs NAD-ni	-1341.46	-4.21103	0.221011	0.160193	-6.24247	AD down vs ND	-132.701	3.40534	0.00138234	0.00503407	-198.647	NAD-i down vs NAD-ni	-3545.48	-11.1298	0.0695138	0.0606102	-16.4989	NAD-i down vs ND	-350.728	1.28843	0.103226	12.04	12.04	NAD-ni up vs ND	-1.76559	255.943	5.90448	168.5	142.688	1
B7Z8W3	0.00721267	0.483295	2.64301	2.64301	AD up vs NAD-i	-6.75299	47.1729	0.00602799	0.0133051	-75.1593	AD down vs NAD-ni	-1341.46	-4.21103	0.221011	0.160193	-6.24247	AD down vs ND	-132.701	3.40534	0.00138234	0.00503407	-198.647	NAD-i down vs NAD-ni	-3545.48	-11.1298	0.0695138	0.0606102	-16.4989	NAD-i down vs ND	-350.728	1.28843	0.103226	12.04	12.04	NAD-ni up vs ND	-1.76559	255.943	5.90448	168.5	142.688	1
Q96DV4	0.0072498	0.0621274	1.40088	1.40088	AD up vs NAD-i	-1.01957	2.00088	0.0477697	0.697316	-1.43407	AD down vs NAD-ni	-2.04829	-1.00404	0.629764	0.916403	-1.09122	AD down vs ND	-1.59267	1.33751	0.000819389	0.497769	-2.00896	NAD-i down vs NAD-ni	-2.86941	-1.40654	0.0302715	0.654161	-1.52867	NAD-i down vs ND	-2.23114	-1.04738	0.144349	1.31419	1.31419	NAD-ni up vs ND	-1.11059	1.91809	5.89666	2.57485	2.18331	1
B4DRS5	0.00727238	0.00389488	0.0617637	-16.1908	AD down vs NAD-i	-92.388	-2.83738	0.00354342	0.0594812	-16.812	AD down vs NAD-ni	-95.9332	-2.94626	0.00450737	0.0554846	-18.023	AD down vs ND	-114.303	-2.84183	0.963851	0.963046	-1.03837	NAD-i down vs NAD-ni	-5.92519	5.49535	0.903189	0.898337	-1.11317	NAD-i down vs ND	-7.05976	5.69729	0.937093	0.932809	-1.07203	NAD-ni down vs ND	-6.79887	5.91591	5.89192	61.4035	52.1082	1
E9PHM2	0.00730852	0.0369948	1.39369	1.39369	AD up vs NAD-i	1.02313	1.89846	0.239546	0.837268	-1.19436	AD down vs NAD-ni	-1.62694	1.14052	0.14738	0.79058	-1.26489	AD down vs ND	-1.75563	1.0973	0.00313302	0.600757	-1.66457	NAD-i down vs NAD-ni	-2.26745	-1.22198	0.00220152	0.567258	-1.76287	NAD-i down vs ND	-2.4468	-1.27011	0.71434	0.944238	-1.05906	NAD-ni down vs ND	-1.46994	1.31057	5.88438	1.93168	1.64136	1
Q4VY10	0.00731274	0.00148155	2.68733	2.68733	AD up vs NAD-i	1.56118	4.62582	0.578774	1.15558	1.15558	AD up vs NAD-ni	-1.48959	1.98914	0.268648	1.36406	1.36406	AD up vs ND	-1.30419	2.42665	0.00473952	0.430009	-2.32553	NAD-i down vs NAD-ni	-4.00303	-1.351	0.0240744	0.507588	-1.9701	NAD-i down vs ND	-3.5048	-1.10742	0.548599	1.18041	1.18041	NAD-ni up vs ND	-1.5071	2.09995	5.8835	5.96297	5.06753	1
Q99377	0.00731761	0.00410478	24.443	24.443	AD up vs NAD-i	3.26101	183.214	0.957421	0.949989	-1.05264	AD down vs NAD-ni	-7.89014	7.12068	0.857216	0.832373	-1.20138	AD down vs ND	-10.1754	7.04996	0.00367206	0.0388654	-25.7298	NAD-i down vs NAD-ni	-192.859	-3.43268	0.00419323	0.0340536	-29.3655	NAD-i down vs ND	-248.717	-3.46712	0.896849	0.876192	-1.1413	NAD-ni down vs ND	-9.6665	7.4211	5.88249	82.0112	69.7079	1
X6R6Z1	0.00732428	0.00397776	29.547	29.547	AD up vs NAD-i	3.53173	247.196	0.929805	0.914593	-1.09338	AD down vs NAD-ni	-9.14742	7.65164	0.924026	0.902566	-1.10795	AD down vs ND	-10.5441	8.58947	0.00330982	0.0309538	-32.3062	NAD-i down vs NAD-ni	-270.279	-3.86153	0.00485674	0.0305467	-32.7367	NAD-i down vs ND	-311.546	-3.43992	0.990173	0.98685	-1.01333	NAD-ni down vs ND	-9.64353	9.39157	5.88111	91.1818	77.521	1
A0A024QZD5	0.00734177	0.00409582	24.443	24.443	AD up vs NAD-i	3.26308	183.097	0.957408	0.949989	-1.05264	AD down vs NAD-ni	-7.88513	7.11616	0.862964	0.838659	-1.19238	AD down vs ND	-10.0923	7.09842	0.00366391	0.0388654	-25.7298	NAD-i down vs NAD-ni	-192.736	-3.43486	0.00424906	0.0343108	-29.1453	NAD-i down vs ND	-246.687	-3.44344	0.902658	0.88281	-1.13275	NAD-ni down vs ND	-9.58759	7.47211	5.87748	81.8897	69.664	1
A0A024R8T0	0.00736873	0.093723	8.54677	8.54677	AD up vs NAD-i	-1.50658	110.052	0.0925814	0.116042	-8.61755	AD down vs NAD-ni	-110.963	1.4942	0.0869524	0.0973901	-10.268	AD down vs ND	-154.383	1.4643	0.00270168	0.0135773	-73.6523	NAD-i down vs NAD-ni	-948.375	-5.71995	0.00310161	0.011395	-87.7581	NAD-i down vs ND	-1319.48	-5.83678	0.892232	0.839265	-1.19152	NAD-ni down vs ND	-17.9149	12.6187	5.87191	131.751	112.188	1
B4E020	0.00744315	0.010076	1.44462	1.44462	AD up vs NAD-i	1.10676	1.88561	0.416181	0.900763	-1.11017	AD down vs NAD-ni	-1.44907	1.17574	0.647936	0.940096	-1.06372	AD down vs ND	-1.41106	1.24707	0.00181913	0.623531	-1.60377	NAD-i down vs NAD-ni	-2.09335	-1.22869	0.00548755	0.650758	-1.53667	NAD-i down vs ND	-2.03844	-1.15841	0.751611	1.04367	1.04367	NAD-ni up vs ND	-1.27103	1.38446	5.85665	1.42827	1.21935	1
A0A024R7Q3	0.00744566	0.00230791	1.94162	1.94162	AD up vs NAD-i	1.31972	2.85659	0.473589	1.14244	1.14244	AD up vs NAD-ni	-1.2878	1.6808	0.966346	1.00828	1.00828	AD up vs ND	-1.49374	1.51857	0.0103922	0.588396	-1.69953	NAD-i down vs NAD-ni	-2.50042	-1.15517	0.00387316	0.519296	-1.92568	NAD-i down vs ND	-2.90027	-1.27859	0.525396	0.882562	-1.13306	NAD-ni down vs ND	-1.70651	1.32923	5.85614	2.99971	2.56117	1
E7ENL6	0.00744616	0.0358338	1.34331	1.34331	AD up vs NAD-i	1.02254	1.7647	0.128369	0.813819	-1.22877	AD down vs NAD-ni	-1.61424	1.06911	0.337482	0.874127	-1.144	AD down vs ND	-1.52795	1.1675	0.0013784	0.60583	-1.65063	NAD-i down vs NAD-ni	-2.16842	-1.25648	0.00641224	0.650726	-1.53675	NAD-i down vs ND	-2.05251	-1.15059	0.606225	1.0741	1.0741	NAD-ni up vs ND	-1.24347	1.4346	5.85604	1.49794	1.27897	1
A0A0A0MTS7	0.00746713	0.0020926	0.371874	-2.68909	AD down vs NAD-i	-4.74647	-1.52349	0.774284	0.925111	-1.08095	AD down vs NAD-ni	-1.90797	1.6329	0.526181	0.832359	-1.2014	AD down vs ND	-2.19495	1.52071	0.0038086	2.4877	2.4877	NAD-i up vs NAD-ni	1.40939	4.39101	0.0121774	2.23829	2.23829	NAD-i up vs ND	1.22513	4.08931	0.713894	0.89974	-1.11143	NAD-ni down vs ND	-2.03057	1.64381	5.85177	6.49156	5.54666	1
B4DL14	0.00750313	0.0196018	1.37232	1.37232	AD up vs NAD-i	1.06002	1.77662	0.497431	0.919206	-1.0879	AD down vs NAD-ni	-1.40841	1.19002	0.199998	0.841761	-1.18799	AD down vs ND	-1.56226	1.10696	0.00477997	0.669821	-1.49294	NAD-i down vs NAD-ni	-1.93278	-1.15319	0.00172984	0.613387	-1.63029	NAD-i down vs ND	-2.14392	-1.23972	0.50381	0.915748	-1.092	NAD-ni down vs ND	-1.43604	1.20426	5.84448	1.33895	1.14548	1
B2R5M9	0.00750631	0.897017	0.979699	-1.02072	AD down vs NAD-i	-1.42276	1.36558	0.0851296	0.750365	-1.33269	AD down vs NAD-ni	-1.8576	1.04591	0.00222793	0.544352	-1.83705	AD down vs ND	-2.61271	-1.29166	0.107547	0.765914	-1.30563	NAD-i down vs NAD-ni	-1.81988	1.06759	0.00287351	0.555633	-1.79975	NAD-i down vs ND	-2.55967	-1.26544	0.0711273	0.72545	-1.37845	NAD-ni down vs ND	-1.96049	1.03176	5.84384	2.21443	1.89467	1
A0A0G2JQ91	0.00753373	0.0848641	1.26615	1.26615	AD up vs NAD-i	-1.03731	1.66295	0.243752	0.856254	-1.16788	AD down vs NAD-ni	-1.53388	1.12459	0.0457483	0.744156	-1.3438	AD down vs ND	-1.79437	-1.00638	0.00796541	0.676265	-1.47871	NAD-i down vs NAD-ni	-1.94212	-1.12587	0.00137044	0.587731	-1.70146	NAD-i down vs ND	-2.27194	-1.27423	0.317369	0.869084	-1.15064	NAD-ni down vs ND	-1.53643	1.16048	5.83831	1.49085	1.27678	1
A0A0A0MRV8	0.0075768	0.490764	0.43596	-2.29379	AD down vs NAD-i	-28.0838	5.33764	0.0185108	22.2908	22.2908	AD up vs NAD-ni	1.82063	272.916	0.0249829	22.2908	22.2908	AD up vs ND	1.56398	317.703	0.00440616	51.1304	51.1304	NAD-i up vs NAD-ni	4.17615	626.011	0.00652267	51.1304	51.1304	NAD-i up vs ND	3.58743	728.742	1	1	1	No change between NAD-ni and ND	?	?	5.82968	125.695	107.806	1
O75935	0.0075768	0.490764	0.43596	-2.29379	AD down vs NAD-i	-28.0838	5.33764	0.0185108	22.2908	22.2908	AD up vs NAD-ni	1.82063	272.916	0.0249829	22.2908	22.2908	AD up vs ND	1.56398	317.703	0.00440616	51.1304	51.1304	NAD-i up vs NAD-ni	4.17615	626.011	0.00652267	51.1304	51.1304	NAD-i up vs ND	3.58743	728.742	1	1	1	No change between NAD-ni and ND	?	?	5.82968	125.695	107.806	1
X6RLR1	0.0075768	0.490764	0.43596	-2.29379	AD down vs NAD-i	-28.0838	5.33764	0.0185108	22.2908	22.2908	AD up vs NAD-ni	1.82063	272.916	0.0249829	22.2908	22.2908	AD up vs ND	1.56398	317.703	0.00440616	51.1304	51.1304	NAD-i up vs NAD-ni	4.17615	626.011	0.00652267	51.1304	51.1304	NAD-i up vs ND	3.58743	728.742	1	1	1	No change between NAD-ni and ND	?	?	5.82968	125.695	107.806	1
Q8NB28	0.0075768	0.490764	0.43596	-2.29379	AD down vs NAD-i	-28.0838	5.33764	0.0185108	22.2908	22.2908	AD up vs NAD-ni	1.82063	272.916	0.0249829	22.2908	22.2908	AD up vs ND	1.56398	317.703	0.00440616	51.1304	51.1304	NAD-i up vs NAD-ni	4.17615	626.011	0.00652267	51.1304	51.1304	NAD-i up vs ND	3.58743	728.742	1	1	1	No change between NAD-ni and ND	?	?	5.82968	125.695	107.806	1
X6RA56	0.0075768	0.490764	0.43596	-2.29379	AD down vs NAD-i	-28.0838	5.33764	0.0185108	22.2908	22.2908	AD up vs NAD-ni	1.82063	272.916	0.0249829	22.2908	22.2908	AD up vs ND	1.56398	317.703	0.00440616	51.1304	51.1304	NAD-i up vs NAD-ni	4.17615	626.011	0.00652267	51.1304	51.1304	NAD-i up vs ND	3.58743	728.742	1	1	1	No change between NAD-ni and ND	?	?	5.82968	125.695	107.806	1
Q2LE81	0.0076211	0.0030816	24.8291	24.8291	AD up vs NAD-i	3.55421	173.451	0.853953	1.18625	1.18625	AD up vs NAD-ni	-5.889	8.28693	0.957702	1.05355	1.05355	AD up vs ND	-7.46056	8.28103	0.00452545	0.0477767	-20.9307	NAD-i down vs NAD-ni	-146.218	-2.99617	0.00520335	0.0424323	-23.567	NAD-i down vs ND	-185.239	-2.99831	0.904023	0.888138	-1.12595	NAD-ni down vs ND	-8.85009	6.98085	5.82086	75.5766	64.9188	1
Q8NFP9	0.00764508	0.00086053	205.648	205.648	AD up vs NAD-i	13.3108	3177.18	0.024204	25.0032	25.0032	AD up vs NAD-ni	1.61837	386.291	0.057778	16.4257	16.4257	AD up vs ND	-1.11049	299.614	0.121675	0.121583	-8.22484	NAD-i down vs NAD-ni	-127.071	1.87841	0.0833271	0.079873	-12.5199	NAD-i down vs ND	-228.369	1.45693	0.762004	0.656943	-1.5222	NAD-ni down vs ND	-27.7658	11.983	5.81611	149.771	128.755	1
A0A0D9SF28	0.00764508	0.00086053	205.648	205.648	AD up vs NAD-i	13.3108	3177.18	0.024204	25.0032	25.0032	AD up vs NAD-ni	1.61837	386.291	0.057778	16.4257	16.4257	AD up vs ND	-1.11049	299.614	0.121675	0.121583	-8.22484	NAD-i down vs NAD-ni	-127.071	1.87841	0.0833271	0.079873	-12.5199	NAD-i down vs ND	-228.369	1.45693	0.762004	0.656943	-1.5222	NAD-ni down vs ND	-27.7658	11.983	5.81611	149.771	128.755	1
Q5T321	0.00764508	0.00086053	205.648	205.648	AD up vs NAD-i	13.3108	3177.18	0.024204	25.0032	25.0032	AD up vs NAD-ni	1.61837	386.291	0.057778	16.4257	16.4257	AD up vs ND	-1.11049	299.614	0.121675	0.121583	-8.22484	NAD-i down vs NAD-ni	-127.071	1.87841	0.0833271	0.079873	-12.5199	NAD-i down vs ND	-228.369	1.45693	0.762004	0.656943	-1.5222	NAD-ni down vs ND	-27.7658	11.983	5.81611	149.771	128.755	1
A0A024R957	0.00767128	0.0517818	1.3401	1.3401	AD up vs NAD-i	-1.00257	1.80049	0.434635	1.11765	1.11765	AD up vs NAD-ni	-1.20212	1.50161	0.053597	0.735053	-1.36045	AD down vs ND	-1.86086	1.00543	0.209866	0.834004	-1.19904	NAD-i down vs NAD-ni	-1.61096	1.12052	0.000972207	0.548507	-1.82313	NAD-i down vs ND	-2.49374	-1.33286	0.0121303	0.657679	-1.5205	NAD-ni down vs ND	-2.07979	-1.11161	5.81093	1.7413	1.4983	1
A0A024R7J0	0.00767998	0.00672414	1.31203	1.31203	AD up vs NAD-i	1.09123	1.57751	0.372247	1.08276	1.08276	AD up vs NAD-ni	-1.11044	1.30185	0.360969	0.917222	-1.09025	AD down vs ND	-1.32558	1.11521	0.0421215	0.825256	-1.21174	NAD-i down vs NAD-ni	-1.45693	-1.00782	0.00140968	0.699085	-1.43044	NAD-i down vs ND	-1.73921	-1.17649	0.0904593	0.847112	-1.18048	NAD-ni down vs ND	-1.43529	1.02996	5.80922	0.677769	0.583356	1
E5RG76	0.00768078	0.0272099	0.710506	-1.40745	AD down vs NAD-i	-1.89554	-1.04504	0.00238957	0.600932	-1.66408	AD down vs NAD-ni	-2.24117	-1.23559	0.00315938	0.594525	-1.68202	AD down vs ND	-2.30661	-1.22655	0.249082	0.845781	-1.18234	NAD-i down vs NAD-ni	-1.59236	1.13909	0.24766	0.836763	-1.19508	NAD-i down vs ND	-1.63886	1.14748	0.943275	0.989337	-1.01078	NAD-ni down vs ND	-1.38611	1.35671	5.80906	1.76928	1.52286	1
F8W1Z8	0.00768777	0.00133511	1.47431	1.47431	AD up vs NAD-i	1.19445	1.81974	0.461518	1.07749	1.07749	AD up vs NAD-ni	-1.14553	1.32994	0.197682	1.15165	1.15165	AD up vs ND	-1.08553	1.43975	0.00627784	0.730843	-1.36828	NAD-i down vs NAD-ni	-1.68887	-1.10855	0.032376	0.781146	-1.28017	NAD-i down vs ND	-1.60042	-1.02401	0.534716	1.06883	1.06883	NAD-ni up vs ND	-1.16965	1.33621	5.80769	0.884251	0.761276	1
P22626	0.0077504	0.123241	1.26542	1.26542	AD up vs NAD-i	-1.07446	1.72051	0.0253959	0.699259	-1.43009	AD down vs NAD-ni	-1.9444	-1.05181	0.523514	0.904963	-1.10502	AD down vs ND	-1.53069	1.25357	0.000917762	0.552592	-1.80965	NAD-i down vs NAD-ni	-2.46048	-1.33098	0.0444878	0.71515	-1.39831	NAD-i down vs ND	-1.93696	-1.00945	0.112328	1.29417	1.29417	NAD-ni up vs ND	-1.07035	1.79271	5.79544	1.87952	1.62155	1
Q53Z07	0.00779967	0.00457759	28.1318	28.1318	AD up vs NAD-i	3.3216	238.259	0.944469	0.931465	-1.07358	AD down vs NAD-ni	-9.09252	7.88892	0.815876	0.777285	-1.28653	AD down vs ND	-12.4038	7.49402	0.00395849	0.0331107	-30.2017	NAD-i down vs NAD-ni	-255.789	-3.56599	0.00416036	0.0276301	-36.1924	NAD-i down vs ND	-348.941	-3.7539	0.867125	0.834475	-1.19836	NAD-ni down vs ND	-11.5537	8.04541	5.78587	90.7438	78.4184	1
F8WCF6	0.00780405	0.757512	1.04313	1.04313	AD up vs NAD-i	-1.27633	1.38879	0.00393702	0.633248	-1.57916	AD down vs NAD-ni	-2.10245	-1.18612	0.161188	0.810651	-1.23358	AD down vs ND	-1.67111	1.09818	0.00206585	0.607066	-1.64727	NAD-i down vs NAD-ni	-2.19312	-1.23727	0.0969846	0.777135	-1.28678	NAD-i down vs ND	-1.74318	1.05278	0.103401	1.28015	1.28015	NAD-ni up vs ND	-1.05823	1.7342	5.78503	1.6283	1.40734	1
B5BTZ6	0.00780724	0.00153135	1.40514	1.40514	AD up vs NAD-i	1.16472	1.69518	0.136645	1.1485	1.1485	AD up vs NAD-ni	-1.05042	1.38557	0.660113	1.04278	1.04278	AD up vs ND	-1.17016	1.27243	0.0368773	0.817358	-1.22345	NAD-i down vs NAD-ni	-1.47599	-1.01412	0.00603942	0.74212	-1.34749	NAD-i down vs ND	-1.64424	-1.1043	0.317471	0.90795	-1.10138	NAD-ni down vs ND	-1.34394	1.1079	5.78441	0.699892	0.604981	1
P36542	0.00782891	0.0146331	1.41043	1.41043	AD up vs NAD-i	1.08131	1.83973	0.63754	0.941811	-1.06178	AD down vs NAD-ni	-1.38496	1.22847	0.255631	0.855314	-1.16916	AD down vs ND	-1.5498	1.13378	0.00550146	0.667745	-1.49758	NAD-i down vs NAD-ni	-1.9534	-1.14812	0.00180602	0.606418	-1.64903	NAD-i down vs ND	-2.1859	-1.24401	0.477495	0.908158	-1.10113	NAD-ni down vs ND	-1.45962	1.20383	5.78023	1.40237	1.21307	1
H0Y512	0.00782944	0.0224815	1.38472	1.38472	AD up vs NAD-i	1.05416	1.81894	0.691353	1.05316	1.05316	AD up vs NAD-ni	-1.24727	1.38342	0.108125	0.793016	-1.26101	AD down vs ND	-1.68407	1.05907	0.0493082	0.76056	-1.31482	NAD-i down vs NAD-ni	-1.72712	-1.00094	0.000933412	0.57269	-1.74615	NAD-i down vs ND	-2.33197	-1.30749	0.054037	0.752984	-1.32805	NAD-ni down vs ND	-1.7736	1.00561	5.78013	1.47758	1.27816	1
B4DSV8	0.00783151	0.0394195	1.41396	1.41396	AD up vs NAD-i	1.01933	1.96138	0.109743	0.770259	-1.29826	AD down vs NAD-ni	-1.80089	1.06847	0.392188	0.86634	-1.15428	AD down vs ND	-1.63326	1.22584	0.00126723	0.544751	-1.8357	NAD-i down vs NAD-ni	-2.54639	-1.32336	0.00882468	0.612703	-1.63211	NAD-i down vs ND	-2.30938	-1.15347	0.481496	1.12474	1.12474	NAD-ni up vs ND	-1.25804	1.59146	5.77973	2.12683	1.8399	1
J3KNW4	0.00785196	0.515018	1.07812	1.07812	AD up vs NAD-i	-1.17965	1.37116	0.00730106	0.70482	-1.4188	AD down vs NAD-ni	-1.80444	-1.11558	0.11633	0.819219	-1.22067	AD down vs ND	-1.57527	1.05719	0.00186152	0.653749	-1.52964	NAD-i down vs NAD-ni	-1.9454	-1.20273	0.0365555	0.759859	-1.31603	NAD-i down vs ND	-1.69833	-1.0198	0.227934	1.16231	1.16231	NAD-ni up vs ND	-1.11028	1.49995	5.7758	1.14728	0.993176	1
F2Z2Y8	0.0078665	0.0939333	8.39409	8.39409	AD up vs NAD-i	-1.50408	105.979	0.0984117	0.122909	-8.13611	AD down vs NAD-ni	-102.722	1.55177	0.0899028	0.10151	-9.85123	AD down vs ND	-145.056	1.49471	0.00290656	0.0146423	-68.2953	NAD-i down vs NAD-ni	-862.255	-5.40936	0.00323024	0.012093	-82.6922	NAD-i down vs ND	-1217.62	-5.61588	0.881528	0.825898	-1.2108	NAD-ni down vs ND	-17.8287	12.1611	5.77301	127.544	110.466	1
Q8N8J5	0.0078665	0.0939333	8.39409	8.39409	AD up vs NAD-i	-1.50408	105.979	0.0984117	0.122909	-8.13611	AD down vs NAD-ni	-102.722	1.55177	0.0899028	0.10151	-9.85123	AD down vs ND	-145.056	1.49471	0.00290656	0.0146423	-68.2953	NAD-i down vs NAD-ni	-862.255	-5.40936	0.00323024	0.012093	-82.6922	NAD-i down vs ND	-1217.62	-5.61588	0.881528	0.825898	-1.2108	NAD-ni down vs ND	-17.8287	12.1611	5.77301	127.544	110.466	1
O75762	0.00791286	1	1	1	No change between AD and NAD-i	?	?	0.00394586	0.0170741	-58.5684	AD down vs NAD-ni	-750.458	-4.57088	0.0426692	0.060143	-16.627	AD down vs ND	-248.696	-1.11163	0.00394586	0.0170741	-58.5684	NAD-i down vs NAD-ni	-750.458	-4.57088	0.0426692	0.060143	-16.627	NAD-i down vs ND	-248.696	-1.11163	0.336882	3.52248	3.52248	NAD-ni up vs ND	-4.24626	52.6869	5.76416	128.838	111.758	1
A0A024R4X1	0.0079635	0.12366	6.49204	6.49204	AD up vs NAD-i	-1.77474	74.7993	0.0620523	0.0990557	-10.0953	AD down vs NAD-ni	-116.315	1.14129	0.144894	6.49204	6.49204	AD up vs ND	-2.05839	86.7539	0.00238247	0.015258	-65.5393	NAD-i down vs NAD-ni	-755.123	-5.68834	1	1	1	No change between NAD-i and ND	?	?	0.00365482	65.5393	65.5393	NAD-ni up vs ND	4.90449	875.81	5.75456	118.129	102.64	1
H3BPG0	0.00803028	0.148563	1.34871	1.34871	AD up vs NAD-i	-1.12695	2.04993	0.162623	0.749428	-1.33435	AD down vs NAD-ni	-2.02811	1.13907	0.0300509	0.607017	-1.6474	AD down vs ND	-2.56833	-1.05669	0.00912934	0.555665	-1.79965	NAD-i down vs NAD-ni	-2.73532	-1.18404	0.00163278	0.450073	-2.22186	NAD-i down vs ND	-3.46392	-1.42517	0.327764	0.809973	-1.23461	NAD-ni down vs ND	-1.92478	1.26276	5.74201	3.45816	3.01128	1
P46781	0.00805637	0.0108112	1.8044	1.8044	AD up vs NAD-i	1.17077	2.78097	0.910947	0.97718	-1.02335	AD down vs NAD-ni	-1.57721	1.50604	0.295183	0.791766	-1.263	AD down vs ND	-1.99831	1.25273	0.00857875	0.541553	-1.84654	NAD-i down vs NAD-ni	-2.84592	-1.19811	0.00165077	0.438797	-2.27896	NAD-i down vs ND	-3.60575	-1.44038	0.343847	0.810256	-1.23418	NAD-ni down vs ND	-1.95271	1.28198	5.73714	3.68868	3.21474	1
Q16344	0.00806169	0.0163292	1.58579	1.58579	AD up vs NAD-i	1.10255	2.28083	0.205815	0.798106	-1.25297	AD down vs NAD-ni	-1.80214	1.14791	0.945691	0.98755	-1.01261	AD down vs ND	-1.4889	1.45205	0.00109866	0.503287	-1.98694	NAD-i down vs NAD-ni	-2.85781	-1.38145	0.0193691	0.62275	-1.60578	NAD-i down vs ND	-2.36107	-1.0921	0.257307	1.23737	1.23737	NAD-ni up vs ND	-1.1883	1.81937	5.73614	2.6037	2.26956	1
F5GYK7	0.00806647	0.0037454	33.6757	33.6757	AD up vs NAD-i	3.77882	300.107	0.936434	1.08679	1.08679	AD up vs NAD-ni	-8.2	9.68513	0.95549	0.940093	-1.06372	AD down vs ND	-10.8246	9.56655	0.00442349	0.0322723	-30.9863	NAD-i down vs NAD-ni	-276.14	-3.47705	0.00498354	0.0279161	-35.8216	NAD-i down vs ND	-364.527	-3.52015	0.895792	0.865018	-1.15605	NAD-ni down vs ND	-11.7641	8.80257	5.73525	94.2876	82.2	1
D6RGY2	0.00809069	0.0826253	1.24206	1.24206	AD up vs NAD-i	-1.03216	1.59232	0.339454	0.89137	-1.12187	AD down vs NAD-ni	-1.43823	1.14273	0.0423273	0.760091	-1.31563	AD down vs ND	-1.71225	-1.01089	0.0122516	0.717656	-1.39343	NAD-i down vs NAD-ni	-1.78637	-1.08692	0.0012259	0.611961	-1.63409	NAD-i down vs ND	-2.12671	-1.25558	0.216991	0.852723	-1.17271	NAD-ni down vs ND	-1.52624	1.10979	5.73075	1.21519	1.06024	1
B3KVA3	0.00810207	0.0214513	1.67704	1.67704	AD up vs NAD-i	1.09173	2.57615	0.357381	0.825935	-1.21075	AD down vs NAD-ni	-1.85987	1.26874	0.265003	0.780871	-1.28062	AD down vs ND	-2.0191	1.23116	0.00311421	0.492495	-2.03048	NAD-i down vs NAD-ni	-3.11908	-1.32182	0.00274494	0.465624	-2.14766	NAD-i down vs ND	-3.38611	-1.36216	0.796391	0.945439	-1.05771	NAD-ni down vs ND	-1.66764	1.49063	5.72864	3.62713	3.16578	1
L7RT18	0.00814655	0.00426127	25.7288	25.7288	AD up vs NAD-i	3.28675	201.405	0.934924	1.08346	1.08346	AD up vs NAD-ni	-7.22502	8.48135	0.824273	0.793432	-1.26035	AD down vs ND	-11.1777	7.03673	0.00505235	0.0421109	-23.7468	NAD-i down vs NAD-ni	-185.891	-3.03357	0.00397754	0.0308383	-32.4272	NAD-i down vs ND	-287.588	-3.65635	0.765113	0.732313	-1.36554	NAD-ni down vs ND	-12.1106	6.49468	5.72043	83.2256	72.7442	1
B7Z4E3	0.00817794	0.975697	1.04451	1.04451	AD up vs NAD-i	-19.1611	20.9048	0.0235307	0.0289137	-34.5857	AD down vs NAD-ni	-692.198	-1.72808	0.00551931	0.00800327	-124.949	AD down vs ND	-2999.2	-5.20546	0.0221308	0.0276816	-36.1251	NAD-i down vs NAD-ni	-723.008	-1.80499	0.00519869	0.00766223	-130.51	NAD-i down vs ND	-3132.69	-5.43716	0.402566	0.276799	-3.61273	NAD-ni down vs ND	-86.7179	6.64412	5.71466	176.303	154.255	1
H7C2W9	0.00817794	0.975697	1.04451	1.04451	AD up vs NAD-i	-19.1611	20.9048	0.0235307	0.0289137	-34.5857	AD down vs NAD-ni	-692.198	-1.72808	0.00551931	0.00800327	-124.949	AD down vs ND	-2999.2	-5.20546	0.0221308	0.0276816	-36.1251	NAD-i down vs NAD-ni	-723.008	-1.80499	0.00519869	0.00766223	-130.51	NAD-i down vs ND	-3132.69	-5.43716	0.402566	0.276799	-3.61273	NAD-ni down vs ND	-86.7179	6.64412	5.71466	176.303	154.255	1
P62899	0.00817794	0.975697	1.04451	1.04451	AD up vs NAD-i	-19.1611	20.9048	0.0235307	0.0289137	-34.5857	AD down vs NAD-ni	-692.198	-1.72808	0.00551931	0.00800327	-124.949	AD down vs ND	-2999.2	-5.20546	0.0221308	0.0276816	-36.1251	NAD-i down vs NAD-ni	-723.008	-1.80499	0.00519869	0.00766223	-130.51	NAD-i down vs ND	-3132.69	-5.43716	0.402566	0.276799	-3.61273	NAD-ni down vs ND	-86.7179	6.64412	5.71466	176.303	154.255	1
B7Z4C8	0.00817794	0.975697	1.04451	1.04451	AD up vs NAD-i	-19.1611	20.9048	0.0235307	0.0289137	-34.5857	AD down vs NAD-ni	-692.198	-1.72808	0.00551931	0.00800327	-124.949	AD down vs ND	-2999.2	-5.20546	0.0221308	0.0276816	-36.1251	NAD-i down vs NAD-ni	-723.008	-1.80499	0.00519869	0.00766223	-130.51	NAD-i down vs ND	-3132.69	-5.43716	0.402566	0.276799	-3.61273	NAD-ni down vs ND	-86.7179	6.64412	5.71466	176.303	154.255	1
C9JU56	0.00817794	0.975697	1.04451	1.04451	AD up vs NAD-i	-19.1611	20.9048	0.0235307	0.0289137	-34.5857	AD down vs NAD-ni	-692.198	-1.72808	0.00551931	0.00800327	-124.949	AD down vs ND	-2999.2	-5.20546	0.0221308	0.0276816	-36.1251	NAD-i down vs NAD-ni	-723.008	-1.80499	0.00519869	0.00766223	-130.51	NAD-i down vs ND	-3132.69	-5.43716	0.402566	0.276799	-3.61273	NAD-ni down vs ND	-86.7179	6.64412	5.71466	176.303	154.255	1
B2R4C1	0.00817794	0.975697	1.04451	1.04451	AD up vs NAD-i	-19.1611	20.9048	0.0235307	0.0289137	-34.5857	AD down vs NAD-ni	-692.198	-1.72808	0.00551931	0.00800327	-124.949	AD down vs ND	-2999.2	-5.20546	0.0221308	0.0276816	-36.1251	NAD-i down vs NAD-ni	-723.008	-1.80499	0.00519869	0.00766223	-130.51	NAD-i down vs ND	-3132.69	-5.43716	0.402566	0.276799	-3.61273	NAD-ni down vs ND	-86.7179	6.64412	5.71466	176.303	154.255	1
P41231	0.00819971	0.412358	3.12986	3.12986	AD up vs NAD-i	-5.71555	55.9895	0.0223705	0.0318966	-31.3513	AD down vs NAD-ni	-560.838	-1.75256	0.0329073	0.0343158	-29.1411	AD down vs ND	-620.97	-1.36755	0.00404564	0.0101911	-98.1249	NAD-i down vs NAD-ni	-1755.34	-5.48526	0.00668071	0.010964	-91.2075	NAD-i down vs ND	-1943.55	-4.28022	0.960049	1.07584	1.07584	NAD-ni up vs ND	-19.8068	22.9252	5.71068	163.227	142.914	1
O43570	0.00827369	0.0177172	1.40088	1.40088	AD up vs NAD-i	1.06963	1.83472	0.285595	1.15046	1.15046	AD up vs NAD-ni	-1.13841	1.50675	0.165261	0.822143	-1.21633	AD down vs ND	-1.61931	1.09452	0.140579	0.821241	-1.21767	NAD-i down vs NAD-ni	-1.59477	1.07557	0.00123323	0.586877	-1.70394	NAD-i down vs ND	-2.26845	-1.2799	0.0243743	0.714621	-1.39934	NAD-ni down vs ND	-1.86295	-1.05111	5.69722	1.42488	1.25051	1
A0A0S2Z3K9	0.00830927	0.00490262	25.0932	25.0932	AD up vs NAD-i	3.12171	201.705	0.999848	0.99981	-1.00019	AD down vs NAD-ni	-8.03979	8.03674	0.757571	0.72177	-1.38548	AD down vs ND	-12.6378	6.58367	0.00490067	0.0398439	-25.0979	NAD-i down vs NAD-ni	-201.744	-3.12231	0.00378681	0.0287636	-34.7661	NAD-i down vs ND	-317.122	-3.81142	0.757707	0.721907	-1.38522	NAD-ni down vs ND	-12.6354	6.58492	5.6908	84.9411	74.6302	1
P46108	0.00830927	0.00490262	25.0932	25.0932	AD up vs NAD-i	3.12171	201.705	0.999848	0.99981	-1.00019	AD down vs NAD-ni	-8.03979	8.03674	0.757571	0.72177	-1.38548	AD down vs ND	-12.6378	6.58367	0.00490067	0.0398439	-25.0979	NAD-i down vs NAD-ni	-201.744	-3.12231	0.00378681	0.0287636	-34.7661	NAD-i down vs ND	-317.122	-3.81142	0.757707	0.721907	-1.38522	NAD-ni down vs ND	-12.6354	6.58492	5.6908	84.9411	74.6302	1
A0A096LPB0	0.00831248	0.0396099	1.48877	1.48877	AD up vs NAD-i	1.02181	2.16913	0.139553	0.759187	-1.3172	AD down vs NAD-ni	-1.91915	1.10613	0.300625	0.81808	-1.22237	AD down vs ND	-1.82212	1.21946	0.00169451	0.509942	-1.96101	NAD-i down vs NAD-ni	-2.85717	-1.34593	0.00600249	0.5495	-1.81984	NAD-i down vs ND	-2.71272	-1.22084	0.695586	1.07757	1.07757	NAD-ni up vs ND	-1.38333	1.60627	5.69022	2.76968	2.43372	1
A0A140VK57	0.00835002	0.00307009	1.78731	1.78731	AD up vs NAD-i	1.25791	2.53951	0.732677	1.05903	1.05903	AD up vs NAD-ni	-1.34166	1.50472	0.968664	1.00701	1.00701	AD up vs ND	-1.44136	1.46163	0.00626708	0.592525	-1.68769	NAD-i down vs NAD-ni	-2.39797	-1.1878	0.0050385	0.56342	-1.77487	NAD-i down vs ND	-2.57615	-1.22282	0.777174	0.95088	-1.05166	NAD-ni down vs ND	-1.52643	1.38016	5.68348	2.40952	2.11976	1
E9PCY7	0.00837071	0.0101577	1.50873	1.50873	AD up vs NAD-i	1.11964	2.03304	0.940854	0.989498	-1.01061	AD down vs NAD-ni	-1.36182	1.33336	0.325512	0.859959	-1.16285	AD down vs ND	-1.59556	1.17997	0.00871233	0.655847	-1.52475	NAD-i down vs NAD-ni	-2.05462	-1.13152	0.00178866	0.569988	-1.75442	NAD-i down vs ND	-2.40728	-1.27862	0.359457	0.869086	-1.15063	NAD-ni down vs ND	-1.57881	1.19249	5.67979	1.73617	1.52838	1
B4DMK9	0.00840012	0.0311848	1.451	1.451	AD up vs NAD-i	1.03923	2.02594	0.252274	0.829892	-1.20498	AD down vs NAD-ni	-1.68243	1.15872	0.224227	0.810129	-1.23437	AD down vs ND	-1.75872	1.15426	0.00280457	0.571944	-1.74842	NAD-i down vs NAD-ni	-2.4412	-1.25224	0.00316506	0.558324	-1.79108	NAD-i down vs ND	-2.55191	-1.25708	0.886556	0.976186	-1.02439	NAD-ni down vs ND	-1.45955	1.39086	5.67454	2.17222	1.91401	1
H7C3G6	0.00845274	0.00421886	29.1701	29.1701	AD up vs NAD-i	3.45212	246.484	0.945836	0.933168	-1.07162	AD down vs NAD-ni	-9.05508	7.88518	0.99511	0.993404	-1.00664	AD down vs ND	-9.68164	9.55435	0.00366128	0.0319906	-31.2592	NAD-i down vs NAD-ni	-264.137	-3.69935	0.00618227	0.0340556	-29.3637	NAD-i down vs ND	-282.414	-3.05307	0.953809	1.06455	1.06455	NAD-ni up vs ND	-9.03459	10.2386	5.66522	88.6602	78.2496	1
O94992	0.00847256	0.00256451	106.214	106.214	AD up vs NAD-i	6.76643	1667.27	0.0715451	12.2426	12.2426	AD up vs NAD-ni	-1.28218	192.175	0.00391781	106.214	106.214	AD up vs ND	5.72559	1970.36	0.115158	0.115263	-8.67581	NAD-i down vs NAD-ni	-136.186	1.80931	1	1	1	No change between NAD-i and ND	?	?	0.135693	8.67581	8.67581	NAD-ni up vs ND	-2.13822	160.943	5.66172	147.494	130.255	1
H0Y9V9	0.00848164	0.00586132	25.4617	25.4617	AD up vs NAD-i	2.96434	218.698	0.917472	0.899136	-1.11218	AD down vs NAD-ni	-9.55285	7.72297	0.676337	0.634059	-1.57714	AD down vs ND	-15.4342	6.205	0.00472288	0.0353133	-28.3179	NAD-i down vs NAD-ni	-243.232	-3.29688	0.00356655	0.0249025	-40.1567	NAD-i down vs ND	-392.98	-4.10341	0.748634	0.705186	-1.41807	NAD-ni down vs ND	-13.8774	6.90107	5.66013	89.9441	79.4542	1
B4E136	0.00851645	0.0072389	2.20893	2.20893	AD up vs NAD-i	1.28214	3.80564	0.790805	0.933402	-1.07135	AD down vs NAD-ni	-1.84577	1.6081	0.600488	0.865175	-1.15584	AD down vs ND	-2.05813	1.54057	0.00416341	0.422558	-2.36654	NAD-i down vs NAD-ni	-4.07717	-1.37362	0.00348009	0.391671	-2.55316	NAD-i down vs ND	-4.54626	-1.43384	0.782998	0.926905	-1.07886	NAD-ni down vs ND	-1.92106	1.65049	5.65402	5.74879	5.08382	1
H0Y7E2	0.00852473	0.00447704	28.8611	28.8611	AD up vs NAD-i	3.3758	246.745	0.925265	0.908429	-1.1008	AD down vs NAD-ni	-9.4112	7.76653	0.955258	0.940898	-1.06281	AD down vs ND	-10.3496	9.16241	0.0036812	0.0314759	-31.7703	NAD-i down vs NAD-ni	-271.617	-3.71609	0.00589165	0.0326009	-30.674	NAD-i down vs ND	-298.702	-3.14994	0.974198	1.03574	1.03574	NAD-ni up vs ND	-9.4019	10.086	5.65256	89.4354	79.1104	1
Q59EI3	0.00856574	0.10405	1.20232	1.20232	AD up vs NAD-i	-1.04361	1.50861	0.297109	0.891356	-1.12189	AD down vs NAD-ni	-1.40769	1.11843	0.0363985	0.771471	-1.29622	AD down vs ND	-1.64898	-1.01893	0.0131711	0.741366	-1.34886	NAD-i down vs NAD-ni	-1.69248	-1.075	0.00133944	0.641654	-1.55847	NAD-i down vs ND	-1.9826	-1.22508	0.220303	0.865503	-1.1554	NAD-ni down vs ND	-1.46983	1.10104	5.64541	0.998996	0.884786	1
P31943	0.00858251	0.00960316	1.4948	1.4948	AD up vs NAD-i	1.11982	1.99534	0.910511	1.01561	1.01561	AD up vs NAD-ni	-1.31434	1.35569	0.323082	0.863419	-1.15819	AD down vs ND	-1.57333	1.17291	0.0121094	0.679428	-1.47183	NAD-i down vs NAD-ni	-1.96467	-1.10261	0.00167768	0.577614	-1.73126	NAD-i down vs ND	-2.35182	-1.27444	0.276406	0.850148	-1.17627	NAD-ni down vs ND	-1.59789	1.15488	5.6425	1.61731	1.43315	1
H0Y9R4	0.00859593	0.00571557	25.5594	25.5594	AD up vs NAD-i	2.99266	218.296	0.934394	0.919215	-1.08788	AD down vs NAD-ni	-9.29132	7.85076	0.696404	0.654065	-1.5289	AD down vs ND	-14.8723	6.36238	0.00481453	0.0359638	-27.8057	NAD-i down vs NAD-ni	-237.481	-3.25567	0.00368853	0.02559	-39.0778	NAD-i down vs ND	-380.128	-4.01727	0.75424	0.711547	-1.40539	NAD-ni down vs ND	-13.6708	6.92154	5.64017	89.1547	79.0355	1
H0Y865	0.0085991	0.175582	1.30816	1.30816	AD up vs NAD-i	-1.14352	1.95689	0.478517	1.14721	1.14721	AD up vs NAD-ni	-1.30395	1.71612	0.0216504	0.598356	-1.67125	AD down vs ND	-2.56186	-1.09025	0.497787	0.876967	-1.14029	NAD-i down vs NAD-ni	-1.70578	1.31186	0.00141271	0.457403	-2.18625	NAD-i down vs ND	-3.35132	-1.42622	0.00540696	0.521574	-1.91727	NAD-ni down vs ND	-2.93899	-1.25075	5.63962	3.14301	2.78655	1
Q5NV56	0.00862152	0.00335971	0.0145321	-68.8131	AD down vs NAD-i	-918.907	-5.15313	0.00243759	0.0120151	-83.2284	AD down vs NAD-ni	-1111.4	-6.23263	0.0448394	0.0594254	-16.8278	AD down vs ND	-262.97	-1.07683	0.877793	0.826799	-1.20948	NAD-i down vs NAD-ni	-16.151	11.0408	0.292073	4.08925	4.08925	NAD-i up vs ND	-3.82152	63.9032	0.234224	4.94588	4.94588	NAD-ni up vs ND	-3.15962	77.29	5.63574	130.08	115.406	1
H0Y852	0.00862815	0.0013455	1.62876	1.62876	AD up vs NAD-i	1.24987	2.12251	0.327227	1.13407	1.13407	AD up vs NAD-ni	-1.14909	1.47786	0.284647	1.15743	1.15743	AD up vs ND	-1.14413	1.53272	0.0106851	0.696278	-1.43621	NAD-i down vs NAD-ni	-1.87159	-1.10211	0.0203938	0.71062	-1.40722	NAD-i down vs ND	-1.86351	-1.06266	0.879089	1.0206	1.0206	NAD-ni up vs ND	-1.29752	1.35152	5.6346	1.35738	1.2045	1
F8W1W1	0.00863252	0.00253243	2.32411	2.32411	AD up vs NAD-i	1.41405	3.81987	0.258763	1.31474	1.31474	AD up vs NAD-ni	-1.25012	2.16089	0.990053	0.99687	-1.00314	AD down vs ND	-1.6992	1.68858	0.0273728	0.565699	-1.76773	NAD-i down vs NAD-ni	-2.90541	-1.07553	0.00377214	0.428926	-2.3314	NAD-i down vs ND	-3.94911	-1.37637	0.280584	0.758224	-1.31887	NAD-ni down vs ND	-2.23401	1.28434	5.63384	4.77933	4.24163	1
K7EKG4	0.00864657	0.105514	1.33721	1.33721	AD up vs NAD-i	-1.07141	1.91583	0.0590893	0.708534	-1.41137	AD down vs NAD-ni	-2.02207	1.01512	0.160901	0.768041	-1.30201	AD down vs ND	-1.90653	1.12464	0.00187233	0.529858	-1.8873	NAD-i down vs NAD-ni	-2.70394	-1.3173	0.00733189	0.574359	-1.74107	NAD-i down vs ND	-2.54944	-1.18901	0.658639	1.08399	1.08399	NAD-ni up vs ND	-1.35084	1.58728	5.63142	2.50167	2.22117	1
Q16769	0.00865156	0.155338	1.31539	1.31539	AD up vs NAD-i	-1.12343	1.94382	0.0349233	0.653857	-1.52939	AD down vs NAD-ni	-2.26005	-1.03494	0.160273	0.750441	-1.33255	AD down vs ND	-2.01638	1.13555	0.00169015	0.497081	-2.01174	NAD-i down vs NAD-ni	-2.97285	-1.36136	0.0112657	0.570507	-1.75283	NAD-i down vs ND	-2.65233	-1.15838	0.48923	1.14771	1.14771	NAD-ni up vs ND	-1.31843	1.73669	5.63056	2.95053	2.62011	1
F6SFZ6	0.00866104	0.11292	7.54019	7.54019	AD up vs NAD-i	-1.71116	97.2872	0.0954457	0.118249	-8.45677	AD down vs NAD-ni	-109.113	1.5257	0.0789263	0.0907944	-11.0139	AD down vs ND	-165.954	1.36806	0.00347703	0.0156824	-63.7656	NAD-i down vs NAD-ni	-822.735	-4.94211	0.00340966	0.0120414	-83.0468	NAD-i down vs ND	-1251.33	-5.51157	0.838338	0.767827	-1.30238	NAD-ni down vs ND	-19.6238	11.5694	5.62893	126.5	112.366	1
V9H1C1	0.00866998	0.00177064	1.52271	1.52271	AD up vs NAD-i	1.20221	1.92866	0.380906	1.10528	1.10528	AD up vs NAD-ni	-1.14595	1.39994	0.582004	1.0684	1.0684	AD up vs ND	-1.20262	1.37278	0.0112295	0.725864	-1.37767	NAD-i down vs NAD-ni	-1.74495	-1.08769	0.00874079	0.701647	-1.42522	NAD-i down vs ND	-1.83124	-1.10922	0.776884	0.966636	-1.03452	NAD-ni down vs ND	-1.32923	1.24201	5.6274	1.07997	0.959566	1
Q96GC9	0.00867797	0.418482	0.327366	-3.05468	AD down vs NAD-i	-53.3869	5.7214	0.100015	0.0950949	-10.5158	AD down vs NAD-ni	-183.785	1.66198	0.00133986	0.00372239	-268.645	AD down vs ND	-5584.89	-12.9223	0.371621	0.290485	-3.44252	NAD-i down vs NAD-ni	-60.1652	5.07682	0.00668054	0.0113707	-87.9452	NAD-i down vs ND	-1828.31	-4.23034	0.0379268	0.0391439	-25.5467	NAD-ni down vs ND	-531.095	-1.22885	5.62603	158.221	140.615	1
D6RD47	0.00869695	0.226567	1.17202	1.17202	AD up vs NAD-i	-1.11579	1.53269	0.257221	0.86221	-1.15981	AD down vs NAD-ni	-1.51672	1.12754	0.0150153	0.693102	-1.44279	AD down vs ND	-1.91774	-1.08547	0.0276416	0.735663	-1.35932	NAD-i down vs NAD-ni	-1.77762	-1.03945	0.00132444	0.591374	-1.69098	NAD-i down vs ND	-2.24763	-1.27219	0.122801	0.803866	-1.24399	NAD-ni down vs ND	-1.65349	1.06849	5.62278	1.3907	1.23667	1
H7C540	0.00870509	0.00246964	1.60841	1.60841	AD up vs NAD-i	1.21675	2.12613	0.878934	1.02049	1.02049	AD up vs NAD-ni	-1.29534	1.34898	0.292878	1.16344	1.16344	AD up vs ND	-1.15559	1.56419	0.00339366	0.634474	-1.57611	NAD-i down vs NAD-ni	-2.08344	-1.19232	0.0340349	0.723347	-1.38246	NAD-i down vs ND	-1.85866	-1.02827	0.360125	1.14007	1.14007	NAD-ni up vs ND	-1.17927	1.53278	5.62139	1.50419	1.33792	1
B4DZ95	0.00870798	0.0152543	1.56942	1.56942	AD up vs NAD-i	1.10498	2.22907	0.613068	0.918495	-1.08874	AD down vs NAD-ni	-1.54635	1.30455	0.285988	0.824332	-1.2131	AD down vs ND	-1.76006	1.196	0.005336	0.585245	-1.70869	NAD-i down vs NAD-ni	-2.42688	-1.20303	0.00219385	0.525246	-1.90387	NAD-i down vs ND	-2.76227	-1.31222	0.544902	0.897481	-1.11423	NAD-ni down vs ND	-1.6166	1.30213	5.62089	2.37784	2.11518	1
B4DP00	0.00872414	0.059622	1.22953	1.22953	AD up vs NAD-i	-1.00955	1.52619	0.103476	0.838783	-1.1922	AD down vs NAD-ni	-1.47985	1.04116	0.227894	0.873521	-1.14479	AD down vs ND	-1.43976	1.09859	0.00184841	0.682199	-1.46585	NAD-i down vs NAD-ni	-1.81952	-1.18092	0.00623378	0.710452	-1.40756	NAD-i down vs ND	-1.77022	-1.11919	0.711243	1.04141	1.04141	NAD-ni up vs ND	-1.20764	1.30974	5.61814	0.901825	0.802601	1
K7ENU2	0.00875543	0.423693	0.327366	-3.05468	AD down vs NAD-i	-55.1785	5.91341	0.0981326	0.0912081	-10.9639	AD down vs NAD-ni	-198.048	1.64755	0.00136353	0.00353319	-283.03	AD down vs ND	-6093.62	-13.1459	0.361494	0.278612	-3.58922	NAD-i down vs NAD-ni	-64.8343	5.03273	0.00667569	0.0107928	-92.6546	NAD-i down vs ND	-1994.84	-4.30353	0.0393184	0.0387377	-25.8147	NAD-ni down vs ND	-555.787	-1.19901	5.61281	161.513	143.879	1
K7ELS2	0.00875543	0.423693	0.327366	-3.05468	AD down vs NAD-i	-55.1785	5.91341	0.0981326	0.0912081	-10.9639	AD down vs NAD-ni	-198.048	1.64755	0.00136353	0.00353319	-283.03	AD down vs ND	-6093.62	-13.1459	0.361494	0.278612	-3.58922	NAD-i down vs NAD-ni	-64.8343	5.03273	0.00667569	0.0107928	-92.6546	NAD-i down vs ND	-1994.84	-4.30353	0.0393184	0.0387377	-25.8147	NAD-ni down vs ND	-555.787	-1.19901	5.61281	161.513	143.879	1
K7EMI0	0.00875543	0.423693	0.327366	-3.05468	AD down vs NAD-i	-55.1785	5.91341	0.0981326	0.0912081	-10.9639	AD down vs NAD-ni	-198.048	1.64755	0.00136353	0.00353319	-283.03	AD down vs ND	-6093.62	-13.1459	0.361494	0.278612	-3.58922	NAD-i down vs NAD-ni	-64.8343	5.03273	0.00667569	0.0107928	-92.6546	NAD-i down vs ND	-1994.84	-4.30353	0.0393184	0.0387377	-25.8147	NAD-ni down vs ND	-555.787	-1.19901	5.61281	161.513	143.879	1
B4DEJ9	0.00875543	0.423693	0.327366	-3.05468	AD down vs NAD-i	-55.1785	5.91341	0.0981326	0.0912081	-10.9639	AD down vs NAD-ni	-198.048	1.64755	0.00136353	0.00353319	-283.03	AD down vs ND	-6093.62	-13.1459	0.361494	0.278612	-3.58922	NAD-i down vs NAD-ni	-64.8343	5.03273	0.00667569	0.0107928	-92.6546	NAD-i down vs ND	-1994.84	-4.30353	0.0393184	0.0387377	-25.8147	NAD-ni down vs ND	-555.787	-1.19901	5.61281	161.513	143.879	1
K7EL93	0.00875543	0.423693	0.327366	-3.05468	AD down vs NAD-i	-55.1785	5.91341	0.0981326	0.0912081	-10.9639	AD down vs NAD-ni	-198.048	1.64755	0.00136353	0.00353319	-283.03	AD down vs ND	-6093.62	-13.1459	0.361494	0.278612	-3.58922	NAD-i down vs NAD-ni	-64.8343	5.03273	0.00667569	0.0107928	-92.6546	NAD-i down vs ND	-1994.84	-4.30353	0.0393184	0.0387377	-25.8147	NAD-ni down vs ND	-555.787	-1.19901	5.61281	161.513	143.879	1
E7EQ72	0.00876786	0.012731	1.36402	1.36402	AD up vs NAD-i	1.07942	1.72366	0.270119	0.881864	-1.13396	AD down vs NAD-ni	-1.43294	1.11437	0.802304	1.03012	1.03012	AD up vs ND	-1.24425	1.32033	0.00122567	0.646518	-1.54675	NAD-i down vs NAD-ni	-1.95456	-1.22402	0.0291895	0.755209	-1.32414	NAD-i down vs ND	-1.69718	-1.03309	0.201966	1.16812	1.16812	NAD-ni up vs ND	-1.09726	1.4972	5.61071	1.05572	0.940809	1
D6RCF2	0.00877938	0.00881151	1.96762	1.96762	AD up vs NAD-i	1.2182	3.17808	0.781864	0.938556	-1.06547	AD down vs NAD-ni	-1.72093	1.51594	0.484751	0.842887	-1.1864	AD down vs ND	-1.97281	1.4016	0.00495129	0.477	-2.09644	NAD-i down vs NAD-ni	-3.38614	-1.29795	0.00289008	0.428378	-2.33439	NAD-i down vs ND	-3.88174	-1.40384	0.658715	0.898068	-1.1135	NAD-ni down vs ND	-1.85159	1.49335	5.60876	4.43011	3.94928	1
I3L4D2	0.0087845	1	1	1	No change between AD and NAD-i	?	?	0.0219882	0.0483993	-20.6615	AD down vs NAD-ni	-258.46	-1.65169	0.00604419	0.0180442	-55.4193	AD down vs ND	-808.077	-3.80075	0.0219882	0.0483993	-20.6615	NAD-i down vs NAD-ni	-258.46	-1.65169	0.00604419	0.0180442	-55.4193	NAD-i down vs ND	-808.077	-3.80075	0.444798	0.37282	-2.68226	NAD-ni down vs ND	-39.1104	5.43615	5.60789	122.995	109.663	1
I3L0V3	0.0087845	1	1	1	No change between AD and NAD-i	?	?	0.0219882	0.0483993	-20.6615	AD down vs NAD-ni	-258.46	-1.65169	0.00604419	0.0180442	-55.4193	AD down vs ND	-808.077	-3.80075	0.0219882	0.0483993	-20.6615	NAD-i down vs NAD-ni	-258.46	-1.65169	0.00604419	0.0180442	-55.4193	NAD-i down vs ND	-808.077	-3.80075	0.444798	0.37282	-2.68226	NAD-ni down vs ND	-39.1104	5.43615	5.60789	122.995	109.663	1
I3L3H4	0.0087845	1	1	1	No change between AD and NAD-i	?	?	0.0219882	0.0483993	-20.6615	AD down vs NAD-ni	-258.46	-1.65169	0.00604419	0.0180442	-55.4193	AD down vs ND	-808.077	-3.80075	0.0219882	0.0483993	-20.6615	NAD-i down vs NAD-ni	-258.46	-1.65169	0.00604419	0.0180442	-55.4193	NAD-i down vs ND	-808.077	-3.80075	0.444798	0.37282	-2.68226	NAD-ni down vs ND	-39.1104	5.43615	5.60789	122.995	109.663	1
I3L1S3	0.0087845	1	1	1	No change between AD and NAD-i	?	?	0.0219882	0.0483993	-20.6615	AD down vs NAD-ni	-258.46	-1.65169	0.00604419	0.0180442	-55.4193	AD down vs ND	-808.077	-3.80075	0.0219882	0.0483993	-20.6615	NAD-i down vs NAD-ni	-258.46	-1.65169	0.00604419	0.0180442	-55.4193	NAD-i down vs ND	-808.077	-3.80075	0.444798	0.37282	-2.68226	NAD-ni down vs ND	-39.1104	5.43615	5.60789	122.995	109.663	1
I3L143	0.0087845	1	1	1	No change between AD and NAD-i	?	?	0.0219882	0.0483993	-20.6615	AD down vs NAD-ni	-258.46	-1.65169	0.00604419	0.0180442	-55.4193	AD down vs ND	-808.077	-3.80075	0.0219882	0.0483993	-20.6615	NAD-i down vs NAD-ni	-258.46	-1.65169	0.00604419	0.0180442	-55.4193	NAD-i down vs ND	-808.077	-3.80075	0.444798	0.37282	-2.68226	NAD-ni down vs ND	-39.1104	5.43615	5.60789	122.995	109.663	1
I3L131	0.0087845	1	1	1	No change between AD and NAD-i	?	?	0.0219882	0.0483993	-20.6615	AD down vs NAD-ni	-258.46	-1.65169	0.00604419	0.0180442	-55.4193	AD down vs ND	-808.077	-3.80075	0.0219882	0.0483993	-20.6615	NAD-i down vs NAD-ni	-258.46	-1.65169	0.00604419	0.0180442	-55.4193	NAD-i down vs ND	-808.077	-3.80075	0.444798	0.37282	-2.68226	NAD-ni down vs ND	-39.1104	5.43615	5.60789	122.995	109.663	1
I3L500	0.0087845	1	1	1	No change between AD and NAD-i	?	?	0.0219882	0.0483993	-20.6615	AD down vs NAD-ni	-258.46	-1.65169	0.00604419	0.0180442	-55.4193	AD down vs ND	-808.077	-3.80075	0.0219882	0.0483993	-20.6615	NAD-i down vs NAD-ni	-258.46	-1.65169	0.00604419	0.0180442	-55.4193	NAD-i down vs ND	-808.077	-3.80075	0.444798	0.37282	-2.68226	NAD-ni down vs ND	-39.1104	5.43615	5.60789	122.995	109.663	1
Q8WUM6	0.0087882	0.0739169	1.26622	1.26622	AD up vs NAD-i	-1.02617	1.64526	0.145931	0.828266	-1.20734	AD down vs NAD-ni	-1.56876	1.07621	0.105458	0.798911	-1.2517	AD down vs ND	-1.65244	1.05468	0.00353627	0.654127	-1.52876	NAD-i down vs NAD-ni	-1.98639	-1.17656	0.00300503	0.630943	-1.58493	NAD-i down vs ND	-2.09235	-1.20056	0.785623	0.964558	-1.03674	NAD-ni down vs ND	-1.36866	1.27336	5.60726	1.32117	1.17809	1
A0A0A0MRF4	0.00879505	0.857552	0.966641	-1.03451	AD down vs NAD-i	-1.53718	1.43634	0.0205562	0.618178	-1.61766	AD down vs NAD-ni	-2.40368	-1.08867	0.00473904	0.520621	-1.92078	AD down vs ND	-2.92349	-1.26199	0.029472	0.639511	-1.56369	NAD-i down vs NAD-ni	-2.3235	-1.05235	0.00674258	0.538588	-1.85671	NAD-i down vs ND	-2.82597	-1.21989	0.397196	0.842186	-1.18739	NAD-ni down vs ND	-1.80724	1.28183	5.60611	3.02108	2.69445	1
J3KNQ4	0.00880125	0.00477273	21.594	21.594	AD up vs NAD-i	2.98379	156.278	0.966502	0.961124	-1.04045	AD down vs NAD-ni	-7.52983	6.95574	0.86879	0.84746	-1.18	AD down vs ND	-9.62912	6.91552	0.00437251	0.0445088	-22.4674	NAD-i down vs NAD-ni	-162.599	-3.10448	0.00498457	0.0392452	-25.4809	NAD-i down vs ND	-207.931	-3.12254	0.900014	0.881738	-1.13412	NAD-ni down vs ND	-9.25478	7.19524	5.60506	75.4447	67.3005	1
B7Z952	0.00880125	0.00477273	21.594	21.594	AD up vs NAD-i	2.98379	156.278	0.966502	0.961124	-1.04045	AD down vs NAD-ni	-7.52983	6.95574	0.86879	0.84746	-1.18	AD down vs ND	-9.62912	6.91552	0.00437251	0.0445088	-22.4674	NAD-i down vs NAD-ni	-162.599	-3.10448	0.00498457	0.0392452	-25.4809	NAD-i down vs ND	-207.931	-3.12254	0.900014	0.881738	-1.13412	NAD-ni down vs ND	-9.25478	7.19524	5.60506	75.4447	67.3005	1
Q9NVD7	0.00880125	0.00477273	21.594	21.594	AD up vs NAD-i	2.98379	156.278	0.966502	0.961124	-1.04045	AD down vs NAD-ni	-7.52983	6.95574	0.86879	0.84746	-1.18	AD down vs ND	-9.62912	6.91552	0.00437251	0.0445088	-22.4674	NAD-i down vs NAD-ni	-162.599	-3.10448	0.00498457	0.0392452	-25.4809	NAD-i down vs ND	-207.931	-3.12254	0.900014	0.881738	-1.13412	NAD-ni down vs ND	-9.25478	7.19524	5.60506	75.4447	67.3005	1
Q6NUK9	0.00881687	0.00392592	25.7603	25.7603	AD up vs NAD-i	3.36863	196.992	0.893633	1.1386	1.1386	AD up vs NAD-ni	-6.71624	8.70699	0.953605	0.941868	-1.06172	AD down vs ND	-9.18545	8.14856	0.00518895	0.0441997	-22.6246	NAD-i down vs NAD-ni	-173.013	-2.95858	0.00518383	0.0365628	-27.3502	NAD-i down vs ND	-236.62	-3.16133	0.853875	0.827217	-1.20887	NAD-ni down vs ND	-10.4585	7.15665	5.60243	79.667	71.1004	1
H0YAI3	0.00882106	0.00763728	0.515201	-1.94099	AD down vs NAD-i	-3.0719	-1.22642	0.915097	1.02363	1.02363	AD up vs NAD-ni	-1.54611	1.62004	0.506345	1.16829	1.16829	AD up vs ND	-1.39292	1.90121	0.00611893	1.98685	1.98685	NAD-i up vs NAD-ni	1.2554	3.14448	0.00271443	2.26765	2.26765	NAD-i up vs ND	1.39347	3.69023	0.571431	1.14133	1.14133	NAD-ni up vs ND	-1.42583	1.85732	5.60172	4.05686	3.62108	1
Q3T906	0.00883926	0.939385	0.976542	-1.02402	AD down vs NAD-i	-1.97002	1.87867	0.003795	0.349937	-2.85766	AD down vs NAD-ni	-5.49757	-1.48542	0.954646	0.981346	-1.01901	AD down vs ND	-2.03974	1.96436	0.00444748	0.358343	-2.79062	NAD-i down vs NAD-ni	-5.3686	-1.45058	0.988173	1.00492	1.00492	NAD-i up vs ND	-1.9919	2.01154	0.00638036	2.80435	2.80435	NAD-ni up vs ND	1.40099	5.61345	5.59866	8.23576	7.35511	1
H3BN72	0.00885828	0.087399	1.31659	1.31659	AD up vs NAD-i	-1.04659	1.81418	0.314172	0.855013	-1.16957	AD down vs NAD-ni	-1.6116	1.17815	0.0459933	0.706763	-1.4149	AD down vs ND	-1.98793	-1.00705	0.0116811	0.649413	-1.53985	NAD-i down vs NAD-ni	-2.12182	-1.11751	0.00142239	0.536812	-1.86285	NAD-i down vs ND	-2.61729	-1.32588	0.25116	0.826611	-1.20976	NAD-ni down vs ND	-1.6997	1.16138	5.59547	1.97599	1.76571	1
Q6IAA8	0.00886501	0.00289891	70.0996	70.0996	AD up vs NAD-i	5.47108	898.168	0.102727	7.99969	7.99969	AD up vs NAD-ni	-1.60166	102.498	0.960842	0.938604	-1.06541	AD down vs ND	-15.9349	14.0383	0.0897392	0.114119	-8.76279	NAD-i down vs NAD-ni	-112.275	1.46218	0.00396974	0.0133896	-74.6849	NAD-i down vs ND	-1117.03	-4.99345	0.112022	0.11733	-8.52297	NAD-ni down vs ND	-127.474	1.75486	5.59435	125.037	111.753	1
E5L4L0	0.00887373	0.0441959	1.40379	1.40379	AD up vs NAD-i	1.01008	1.95097	0.850085	0.970741	-1.03014	AD down vs NAD-ni	-1.43167	1.34912	0.0654579	0.722159	-1.38474	AD down vs ND	-1.96329	1.02388	0.0304889	0.691512	-1.44611	NAD-i down vs NAD-ni	-2.00977	-1.04053	0.00103007	0.514433	-1.94389	NAD-i down vs ND	-2.75606	-1.37105	0.0910128	0.743925	-1.34422	NAD-ni down vs ND	-1.90585	1.05474	5.59289	2.08195	1.86125	1
P56381	0.00890227	0.768446	1.03989	1.03989	AD up vs NAD-i	-1.26996	1.3733	0.0174577	0.705788	-1.41686	AD down vs NAD-ni	-1.87112	-1.07288	0.013153	0.677689	-1.4756	AD down vs ND	-1.98186	-1.09867	0.00953015	0.678713	-1.47338	NAD-i down vs NAD-ni	-1.94576	-1.11567	0.00740633	0.651692	-1.53447	NAD-i down vs ND	-2.06092	-1.1425	0.77311	0.960188	-1.04146	NAD-ni down vs ND	-1.39877	1.28961	5.58813	1.48498	1.32869	1
B7Z2Y4	0.00892548	0.00941513	1.82988	1.82988	AD up vs NAD-i	1.18712	2.82065	0.820524	0.954208	-1.04799	AD down vs NAD-ni	-1.61542	1.47086	0.0230558	1.72456	1.72456	AD up vs ND	1.08981	2.72901	0.0058761	0.521461	-1.91769	NAD-i down vs NAD-ni	-2.95601	-1.24409	0.78686	0.942447	-1.06107	NAD-i down vs ND	-1.67908	1.49137	0.0149301	1.80732	1.80732	NAD-ni up vs ND	1.14211	2.85998	5.58426	3.59284	3.21693	1
P04436	0.00893429	0.359306	0.37153	-2.69157	AD down vs NAD-i	-25.073	3.46094	1	1	1	No change between AD and NAD-ni	?	?	0.00259465	0.0182362	-54.8359	AD down vs ND	-584.867	-5.14129	0.359306	2.69157	2.69157	NAD-i up vs NAD-ni	-3.46094	25.073	0.0159961	0.0490842	-20.3732	NAD-i down vs ND	-217.295	-1.91014	0.00259465	0.0182362	-54.8359	NAD-ni down vs ND	-584.867	-5.14129	5.5828	95.5369	85.5636	1
A0A0A6YYK7	0.00893429	0.359306	0.37153	-2.69157	AD down vs NAD-i	-25.073	3.46094	1	1	1	No change between AD and NAD-ni	?	?	0.00259465	0.0182362	-54.8359	AD down vs ND	-584.867	-5.14129	0.359306	2.69157	2.69157	NAD-i up vs NAD-ni	-3.46094	25.073	0.0159961	0.0490842	-20.3732	NAD-i down vs ND	-217.295	-1.91014	0.00259465	0.0182362	-54.8359	NAD-ni down vs ND	-584.867	-5.14129	5.5828	95.5369	85.5636	1
Q53GL6	0.00896198	0.0809366	9.23711	9.23711	AD up vs NAD-i	-1.36214	116.224	0.107881	0.131142	-7.62532	AD down vs NAD-ni	-95.944	1.65007	0.129097	0.132142	-7.56761	AD down vs ND	-111.027	1.93871	0.00272876	0.0141973	-70.4359	NAD-i down vs NAD-ni	-886.245	-5.59803	0.0042058	0.0143056	-69.9028	NAD-i down vs ND	-1025.57	-4.76457	0.995269	1.00763	1.00763	NAD-ni up vs ND	-14.5603	14.7833	5.57822	122.909	110.168	1
B4DT28	0.00900233	0.0150766	1.30488	1.30488	AD up vs NAD-i	1.06118	1.60455	0.806088	1.02453	1.02453	AD up vs NAD-ni	-1.20021	1.25982	0.194586	0.869629	-1.14992	AD down vs ND	-1.43184	1.08284	0.0248062	0.785151	-1.27364	NAD-i down vs NAD-ni	-1.56614	-1.03577	0.00129766	0.666442	-1.50051	NAD-i down vs ND	-1.86838	-1.20506	0.131916	0.848808	-1.17812	NAD-ni down vs ND	-1.46696	1.05691	5.57156	0.818187	0.734252	1
M0R0N3	0.00900287	0.00376801	1.59841	1.59841	AD up vs NAD-i	1.19369	2.14036	0.219238	1.192	1.192	AD up vs NAD-ni	-1.12337	1.59616	0.732482	0.95066	-1.0519	AD down vs ND	-1.43372	1.29573	0.0490348	0.745742	-1.34095	NAD-i down vs NAD-ni	-1.7956	-1.00141	0.00275592	0.594753	-1.68137	NAD-i down vs ND	-2.29168	-1.2336	0.140285	0.797533	-1.25387	NAD-ni down vs ND	-1.709	1.08702	5.57147	1.63189	1.4645	1
M0R003	0.0090125	0.234336	1.3746	1.3746	AD up vs NAD-i	-1.25749	2.37607	0.0166436	0.500657	-1.99738	AD down vs NAD-ni	-3.45256	-1.15552	0.302181	0.747515	-1.33777	AD down vs ND	-2.39045	1.33573	0.00132723	0.364219	-2.7456	NAD-i down vs NAD-ni	-4.7459	-1.58839	0.0409126	0.543804	-1.8389	NAD-i down vs ND	-3.28592	-1.0291	0.16174	1.49307	1.49307	NAD-ni up vs ND	-1.19679	2.66796	5.56989	5.73228	5.14578	1
J3KS63	0.00904053	0.00422562	18.9612	18.9612	AD up vs NAD-i	2.94568	122.053	0.89761	1.12113	1.12113	AD up vs NAD-ni	-5.7415	7.21668	0.901219	0.889609	-1.12409	AD down vs ND	-8.10097	6.41114	0.00552628	0.0591275	-16.9126	NAD-i down vs NAD-ni	-108.866	-2.62742	0.00484199	0.0469173	-21.3141	NAD-i down vs ND	-153.604	-2.95754	0.806258	0.793493	-1.26025	NAD-ni down vs ND	-9.08224	5.71846	5.56529	66.3032	59.5685	1
A0A0S2Z476	0.00907554	0.00110047	1.36016	1.36016	AD up vs NAD-i	1.15573	1.60074	0.175986	1.11463	1.11463	AD up vs NAD-ni	-1.05585	1.31178	0.0969847	1.15428	1.15428	AD up vs ND	-1.0297	1.37194	0.0198852	0.819486	-1.22028	NAD-i down vs NAD-ni	-1.43612	-1.03688	0.0610412	0.84864	-1.17836	NAD-i down vs ND	-1.40055	1.00866	0.672368	1.03557	1.03557	NAD-ni up vs ND	-1.14773	1.23085	5.55957	0.506707	0.455706	1
P02741	0.0090779	0.731223	0.934048	-1.07061	AD down vs NAD-i	-1.62216	1.41524	0.00248385	0.493071	-2.02811	AD down vs NAD-ni	-3.07293	-1.33853	0.580185	0.88967	-1.12401	AD down vs ND	-1.74654	1.38241	0.00509241	0.527886	-1.89435	NAD-i down vs NAD-ni	-2.87026	-1.25025	0.817078	0.952489	-1.04988	NAD-i down vs ND	-1.63135	1.48002	0.0120616	1.80435	1.80435	NAD-ni up vs ND	1.16121	2.80368	5.55919	3.29817	2.96641	1
B2R9T9	0.00910683	0.229224	1.22893	1.22893	AD up vs NAD-i	-1.15534	1.74486	0.0779199	1.36506	1.36506	AD up vs NAD-ni	-1.04012	1.93814	0.0603726	0.701687	-1.42514	AD down vs ND	-2.06693	1.01768	0.532588	1.11077	1.11077	NAD-i up vs NAD-ni	-1.27823	1.5771	0.00581029	0.570976	-1.75139	NAD-i down vs ND	-2.5401	-1.20757	0.00169058	0.514036	-1.94539	NAD-ni down vs ND	-2.82147	-1.34134	5.55448	2.34509	2.11099	1
F8VR34	0.00912311	0.00829994	1.6275	1.6275	AD up vs NAD-i	1.15646	2.2904	0.824817	0.964534	-1.03677	AD down vs NAD-ni	-1.45906	1.3574	0.522185	0.89456	-1.11787	AD down vs ND	-1.60613	1.28529	0.00523628	0.592647	-1.68734	NAD-i down vs NAD-ni	-2.37462	-1.19898	0.0030951	0.549653	-1.81933	NAD-i down vs ND	-2.61399	-1.26625	0.664127	0.927453	-1.07822	NAD-ni down vs ND	-1.54917	1.33255	5.55184	2.22709	2.00573	1
A0A024QYS2	0.00914308	0.0130484	9.32176	9.32176	AD up vs NAD-i	1.71995	50.5219	0.538813	0.607295	-1.64665	AD down vs NAD-ni	-8.92446	3.29141	0.430128	0.505636	-1.97771	AD down vs ND	-11.8759	3.03629	0.00361332	0.0651481	-15.3496	NAD-i down vs NAD-ni	-83.1917	-2.83215	0.00346203	0.0542426	-18.4357	NAD-i down vs ND	-110.704	-3.07011	0.830497	0.832603	-1.20105	NAD-ni down vs ND	-7.21219	4.9997	5.54861	54.4561	49.0718	1
Q86SX2	0.00915268	0.00374282	35.7889	35.7889	AD up vs NAD-i	3.86761	331.172	0.911849	1.12472	1.12472	AD up vs NAD-ni	-8.22739	10.4076	0.927359	1.10811	1.10811	AD up vs ND	-9.55741	11.7355	0.00471536	0.0314264	-31.8204	NAD-i down vs NAD-ni	-294.449	-3.43874	0.00676362	0.0309623	-32.2973	NAD-i down vs ND	-342.049	-3.04961	0.989455	0.985231	-1.01499	NAD-ni down vs ND	-10.7494	10.4342	5.54706	94.359	85.0532	1
A0A120HG46	0.00915268	0.00374282	35.7889	35.7889	AD up vs NAD-i	3.86761	331.172	0.911849	1.12472	1.12472	AD up vs NAD-ni	-8.22739	10.4076	0.927359	1.10811	1.10811	AD up vs ND	-9.55741	11.7355	0.00471536	0.0314264	-31.8204	NAD-i down vs NAD-ni	-294.449	-3.43874	0.00676362	0.0309623	-32.2973	NAD-i down vs ND	-342.049	-3.04961	0.989455	0.985231	-1.01499	NAD-ni down vs ND	-10.7494	10.4342	5.54706	94.359	85.0532	1
Q71UF1	0.00915967	0.0296216	1.5058	1.5058	AD up vs NAD-i	1.04742	2.16478	0.558815	0.903185	-1.10719	AD down vs NAD-ni	-1.59173	1.29844	0.135358	0.751948	-1.32988	AD down vs ND	-1.95443	1.10509	0.00894687	0.599804	-1.66721	NAD-i down vs NAD-ni	-2.39682	-1.1597	0.00159234	0.499368	-2.00253	NAD-i down vs ND	-2.94299	-1.36261	0.326411	0.832551	-1.20113	NAD-ni down vs ND	-1.76522	1.22354	5.54593	2.51091	2.26374	1
H0YBB8	0.00919838	0.00648205	1.6675	1.6675	AD up vs NAD-i	1.18099	2.35442	0.955181	1.00929	1.00929	AD up vs NAD-ni	-1.39895	1.42507	0.577687	0.90692	-1.10263	AD down vs ND	-1.58978	1.3076	0.00728534	0.605274	-1.65214	NAD-i down vs NAD-ni	-2.33274	-1.17012	0.00292275	0.543881	-1.83864	NAD-i down vs ND	-2.65096	-1.27523	0.54263	0.89857	-1.11288	NAD-ni down vs ND	-1.60456	1.29556	5.5397	2.26522	2.04453	1
B7Z8W8	0.00920932	0.65807	1.05633	1.05633	AD up vs NAD-i	-1.22614	1.36816	0.0178855	0.724244	-1.38075	AD down vs NAD-ni	-1.78835	-1.06605	0.0190042	0.71299	-1.40254	AD down vs ND	-1.84531	-1.06602	0.00716914	0.685626	-1.45852	NAD-i down vs NAD-ni	-1.88908	-1.12609	0.00804075	0.674972	-1.48154	NAD-i down vs ND	-1.94924	-1.12606	0.904779	0.984461	-1.01578	NAD-ni down vs ND	-1.33645	1.29524	5.53795	1.27319	1.14951	1
A0A068LRV5	0.00922118	0.00380545	35.4918	35.4918	AD up vs NAD-i	3.83525	328.445	0.917674	1.11598	1.11598	AD up vs NAD-ni	-8.29232	10.3274	0.933244	1.09891	1.09891	AD up vs ND	-9.63808	11.6389	0.00472131	0.0314434	-31.8032	NAD-i down vs NAD-ni	-294.309	-3.43666	0.0067649	0.0309623	-32.2973	NAD-i down vs ND	-342.073	-3.0494	0.989073	0.984699	-1.01554	NAD-ni down vs ND	-10.7559	10.4293	5.53605	94.1772	85.0582	1
O95973	0.0092684	0.00371713	35.7889	35.7889	AD up vs NAD-i	3.87604	330.452	0.891093	1.15631	1.15631	AD up vs NAD-ni	-7.98519	10.6766	0.927288	1.10811	1.10811	AD up vs ND	-9.53537	11.7085	0.0049463	0.0323092	-30.9509	NAD-i down vs NAD-ni	-285.781	-3.35207	0.00672124	0.0309623	-32.2973	NAD-i down vs ND	-341.26	-3.05666	0.969799	0.958311	-1.0435	NAD-ni down vs ND	-11.0259	10.1257	5.52851	93.8595	84.8868	1
B4DHH1	0.00928328	0.00434906	30.6186	30.6186	AD up vs NAD-i	3.48067	269.344	0.00434906	30.6186	30.6186	AD up vs NAD-ni	3.48067	269.344	0.00644316	30.6186	30.6186	AD up vs ND	3.05057	307.319	1	1	1	No change between NAD-i and NAD-ni	?	?	1	1	1	No change between NAD-i and ND	?	?	1	1	1	No change between NAD-ni and ND	?	?	5.52614	89.7747	81.2272	1
B2RA89	0.00928328	0.00434906	30.6186	30.6186	AD up vs NAD-i	3.48067	269.344	0.00434906	30.6186	30.6186	AD up vs NAD-ni	3.48067	269.344	0.00644316	30.6186	30.6186	AD up vs ND	3.05057	307.319	1	1	1	No change between NAD-i and NAD-ni	?	?	1	1	1	No change between NAD-i and ND	?	?	1	1	1	No change between NAD-ni and ND	?	?	5.52614	89.7747	81.2272	1
Q7L1I2	0.0092838	1	1	1	No change between AD and NAD-i	?	?	0.00434929	0.0434142	-23.034	AD down vs NAD-ni	-169.099	-3.13759	1	1	1	No change between AD and ND	?	?	0.00434929	0.0434142	-23.034	NAD-i down vs NAD-ni	-169.099	-3.13759	1	1	1	No change between NAD-i and ND	?	?	0.00644348	23.034	23.034	NAD-ni up vs ND	2.78022	190.835	5.52606	75.4595	68.2761	1
E7EU13	0.00928646	1	1	1	No change between AD and NAD-i	?	?	0.00435043	0.051838	-19.2909	AD down vs NAD-ni	-126.535	-2.94098	1	1	1	No change between AD and ND	?	?	0.00435043	0.051838	-19.2909	NAD-i down vs NAD-ni	-126.535	-2.94098	1	1	1	No change between NAD-i and ND	?	?	0.00644507	19.2909	19.2909	NAD-ni up vs ND	2.62386	141.828	5.52564	67.169	60.7794	1
Q96HP6	0.00928646	1	1	1	No change between AD and NAD-i	?	?	0.00435043	0.051838	-19.2909	AD down vs NAD-ni	-126.535	-2.94098	1	1	1	No change between AD and ND	?	?	0.00435043	0.051838	-19.2909	NAD-i down vs NAD-ni	-126.535	-2.94098	1	1	1	No change between NAD-i and ND	?	?	0.00644507	19.2909	19.2909	NAD-ni up vs ND	2.62386	141.828	5.52564	67.169	60.7794	1
Q9UI94	0.00928926	0.00435164	31.3752	31.3752	AD up vs NAD-i	3.51112	280.368	0.00435164	31.3752	31.3752	AD up vs NAD-ni	3.51112	280.368	0.00644675	31.3752	31.3752	AD up vs ND	3.07432	320.202	1	1	1	No change between NAD-i and NAD-ni	?	?	1	1	1	No change between NAD-i and ND	?	?	1	1	1	No change between NAD-ni and ND	?	?	5.52519	91.0602	82.4046	1
H0YMF3	0.0093039	0.00435793	31.9234	31.9234	AD up vs NAD-i	3.53172	288.557	0.00435793	31.9234	31.9234	AD up vs NAD-ni	3.53172	288.557	0.00645552	31.9234	31.9234	AD up vs ND	3.09021	329.784	1	1	1	No change between NAD-i and NAD-ni	?	?	1	1	1	No change between NAD-i and ND	?	?	1	1	1	No change between NAD-ni and ND	?	?	5.52287	91.9779	83.27	1
Q6ZQQ2	0.0093102	1	1	1	No change between AD and NAD-i	?	?	0.00436064	0.0214774	-46.5607	AD down vs NAD-ni	-535.095	-4.05142	1	1	1	No change between AD and ND	?	?	0.00436064	0.0214774	-46.5607	NAD-i down vs NAD-ni	-535.095	-4.05142	1	1	1	No change between NAD-i and ND	?	?	0.00645929	46.5607	46.5607	NAD-ni up vs ND	3.49368	620.52	5.52187	113.117	102.426	1
Q9GZQ3	0.00931769	0.00436386	0.055518	-18.0122	AD down vs NAD-i	-113.202	-2.86601	1	1	1	No change between AD and NAD-ni	?	?	1	1	1	No change between AD and ND	?	?	0.00436386	18.0122	18.0122	NAD-i up vs NAD-ni	2.86601	113.202	0.00646378	18.0122	18.0122	NAD-i up vs ND	2.56362	126.555	1	1	1	No change between NAD-ni and ND	?	?	5.52069	64.092	58.0471	1
C9JUE0	0.00931851	0.00183257	1.93186	1.93186	AD up vs NAD-i	1.33208	2.80169	0.0263582	1.53659	1.53659	AD up vs NAD-ni	1.05953	2.22845	0.427935	1.16268	1.16268	AD up vs ND	-1.27579	1.72464	0.209067	0.795395	-1.25724	NAD-i down vs NAD-ni	-1.82331	1.15353	0.0150418	0.601844	-1.66156	NAD-i down vs ND	-2.46464	-1.12016	0.152489	0.756661	-1.3216	NAD-ni down vs ND	-1.96036	1.12238	5.52056	2.62132	2.37414	1
Q6IBN4	0.00932066	0.0142868	1.6114	1.6114	AD up vs NAD-i	1.11632	2.32603	0.669836	0.927843	-1.07777	AD down vs NAD-ni	-1.55575	1.33933	0.315139	0.827097	-1.20905	AD down vs ND	-1.78454	1.22079	0.00589944	0.5758	-1.73671	NAD-i down vs NAD-ni	-2.50693	-1.20314	0.00236378	0.513279	-1.94826	NAD-i down vs ND	-2.87561	-1.31997	0.538645	0.891419	-1.12181	NAD-ni down vs ND	-1.65578	1.31573	5.52022	2.55563	2.31479	1
B4DKR1	0.0093279	0.0540168	1.42346	1.42346	AD up vs NAD-i	-1.00695	2.04032	0.131577	0.763842	-1.30917	AD down vs NAD-ni	-1.8765	1.09485	0.223023	0.796335	-1.25575	AD down vs ND	-1.83968	1.16663	0.00220413	0.536609	-1.86355	NAD-i down vs NAD-ni	-2.67113	-1.30014	0.00547142	0.559436	-1.78752	NAD-i down vs ND	-2.61871	-1.22015	0.819269	1.04254	1.04254	NAD-ni up vs ND	-1.40522	1.52732	5.51907	2.45793	2.22676	1
Q92882	0.00933146	0.00436978	0.0679465	-14.7175	AD down vs NAD-i	-81.3743	-2.66182	1	1	1	No change between AD and NAD-ni	?	?	1	1	1	No change between AD and ND	?	?	0.00436978	14.7175	14.7175	NAD-i up vs NAD-ni	2.66182	81.3743	0.00647202	14.7175	14.7175	NAD-i up vs ND	2.39955	90.2686	1	1	1	No change between NAD-ni and ND	?	?	5.51851	55.4481	50.2383	1
B7Z9V2	0.00933866	0.00437288	32.7123	32.7123	AD up vs NAD-i	3.55934	300.644	0.00437288	32.7123	32.7123	AD up vs NAD-ni	3.55934	300.644	0.00647634	32.7123	32.7123	AD up vs ND	3.11124	343.945	1	1	1	No change between NAD-i and NAD-ni	?	?	1	1	1	No change between NAD-i and ND	?	?	1	1	1	No change between NAD-ni and ND	?	?	5.51737	93.2791	84.5322	1
Q8NBL1	0.00934103	0.0043739	22.4563	22.4563	AD up vs NAD-i	3.10364	162.482	0.0043739	22.4563	22.4563	AD up vs NAD-ni	3.10364	162.482	0.00647776	22.4563	22.4563	AD up vs ND	2.75255	183.206	1	1	1	No change between NAD-i and NAD-ni	?	?	1	1	1	No change between NAD-i and ND	?	?	1	1	1	No change between NAD-ni and ND	?	?	5.517	74.2426	67.2853	1
F5H514	0.00935611	0.00438038	33.0172	33.0172	AD up vs NAD-i	3.5694	305.412	0.00438038	33.0172	33.0172	AD up vs NAD-ni	3.5694	305.412	0.00648678	33.0172	33.0172	AD up vs ND	3.11881	349.537	1	1	1	No change between NAD-i and NAD-ni	?	?	1	1	1	No change between NAD-i and ND	?	?	1	1	1	No change between NAD-ni and ND	?	?	5.51462	93.7761	85.025	1
P15814	0.0093562	0.203078	0.612688	-1.63215	AD down vs NAD-i	-3.5767	1.34264	0.00735184	0.319757	-3.12737	AD down vs NAD-ni	-6.85332	-1.42711	0.00266415	0.245934	-4.06613	AD down vs ND	-9.34482	-1.76926	0.0976099	0.521893	-1.9161	NAD-i down vs NAD-ni	-4.19894	1.14368	0.0336499	0.401402	-2.49127	NAD-i down vs ND	-5.72546	-1.084	0.511571	0.769127	-1.30018	NAD-ni down vs ND	-2.98808	1.76762	5.51461	11.6629	10.5745	1
B3KRF7	0.00936654	1	1	1	No change between AD and NAD-i	?	?	0.00438487	0.0509809	-19.6152	AD down vs NAD-ni	-130.316	-2.95249	1	1	1	No change between AD and ND	?	?	0.00438487	0.0509809	-19.6152	NAD-i down vs NAD-ni	-130.316	-2.95249	1	1	1	No change between NAD-i and ND	?	?	0.00649303	19.6152	19.6152	NAD-ni up vs ND	2.6321	146.179	5.51298	67.9279	61.6073	1
B3KNP9	0.00936654	1	1	1	No change between AD and NAD-i	?	?	0.00438487	0.0509809	-19.6152	AD down vs NAD-ni	-130.316	-2.95249	1	1	1	No change between AD and ND	?	?	0.00438487	0.0509809	-19.6152	NAD-i down vs NAD-ni	-130.316	-2.95249	1	1	1	No change between NAD-i and ND	?	?	0.00649303	19.6152	19.6152	NAD-ni up vs ND	2.6321	146.179	5.51298	67.9279	61.6073	1
E9PC66	0.00936654	1	1	1	No change between AD and NAD-i	?	?	0.00438487	0.0509809	-19.6152	AD down vs NAD-ni	-130.316	-2.95249	1	1	1	No change between AD and ND	?	?	0.00438487	0.0509809	-19.6152	NAD-i down vs NAD-ni	-130.316	-2.95249	1	1	1	No change between NAD-i and ND	?	?	0.00649303	19.6152	19.6152	NAD-ni up vs ND	2.6321	146.179	5.51298	67.9279	61.6073	1
P17029	0.00936654	1	1	1	No change between AD and NAD-i	?	?	0.00438487	0.0509809	-19.6152	AD down vs NAD-ni	-130.316	-2.95249	1	1	1	No change between AD and ND	?	?	0.00438487	0.0509809	-19.6152	NAD-i down vs NAD-ni	-130.316	-2.95249	1	1	1	No change between NAD-i and ND	?	?	0.00649303	19.6152	19.6152	NAD-ni up vs ND	2.6321	146.179	5.51298	67.9279	61.6073	1
D3DU01	0.00937171	0.423472	0.327366	-3.05468	AD down vs NAD-i	-55.1007	5.90508	0.0979832	0.0912081	-10.9639	AD down vs NAD-ni	-197.769	1.64522	0.00146242	0.00372239	-268.645	AD down vs ND	-5775.24	-12.4964	0.361266	0.278612	-3.58922	NAD-i down vs NAD-ni	-64.7429	5.02563	0.00716651	0.0113707	-87.9452	NAD-i down vs ND	-1890.62	-4.09091	0.0420604	0.0408121	-24.5026	NAD-ni down vs ND	-526.749	-1.13978	5.51217	158.462	143.739	1
P21439	0.00937397	1	1	1	No change between AD and NAD-i	?	?	0.0189261	0.03377	-29.612	AD down vs NAD-ni	-461.237	-1.90113	0.00739379	0.0145714	-68.6276	AD down vs ND	-1262.67	-3.73	0.0189261	0.03377	-29.612	NAD-i down vs NAD-ni	-461.237	-1.90113	0.00739379	0.0145714	-68.6276	NAD-i down vs ND	-1262.67	-3.73	0.547671	0.431489	-2.31756	NAD-ni down vs ND	-42.6404	7.93889	5.51181	142.781	129.523	1
Q4G0Q4	0.00937397	1	1	1	No change between AD and NAD-i	?	?	0.0189261	0.03377	-29.612	AD down vs NAD-ni	-461.237	-1.90113	0.00739379	0.0145714	-68.6276	AD down vs ND	-1262.67	-3.73	0.0189261	0.03377	-29.612	NAD-i down vs NAD-ni	-461.237	-1.90113	0.00739379	0.0145714	-68.6276	NAD-i down vs ND	-1262.67	-3.73	0.547671	0.431489	-2.31756	NAD-ni down vs ND	-42.6404	7.93889	5.51181	142.781	129.523	1
H7C1R9	0.0093787	0.00439009	0.0650496	-15.3729	AD down vs NAD-i	-87.4887	-2.70121	1	1	1	No change between AD and NAD-ni	?	?	1	1	1	No change between AD and ND	?	?	0.00439009	15.3729	15.3729	NAD-i up vs NAD-ni	2.70121	87.4887	0.0065003	15.3729	15.3729	NAD-i up vs ND	2.4308	97.2215	1	1	1	No change between NAD-ni and ND	?	?	5.51107	57.2595	51.9495	1
B4E320	0.00939097	0.130217	1.23872	1.23872	AD up vs NAD-i	-1.0735	1.64721	0.16681	0.823416	-1.21445	AD down vs NAD-ni	-1.61494	1.09495	0.0436208	0.731628	-1.36681	AD down vs ND	-1.84924	-1.01024	0.00803642	0.664731	-1.50437	NAD-i down vs NAD-ni	-2.00046	-1.1313	0.00208395	0.590632	-1.6931	NAD-i down vs ND	-2.2907	-1.25141	0.417724	0.888528	-1.12546	NAD-ni down vs ND	-1.5227	1.20214	5.50914	1.53762	1.39552	1
I3L392	0.00939341	0.567898	0.972461	-1.02832	AD down vs NAD-i	-1.13865	1.0768	0.00509522	0.854969	-1.16963	AD down vs NAD-ni	-1.29513	-1.0563	0.00985051	0.860856	-1.16163	AD down vs ND	-1.29425	-1.04261	0.0166969	0.879181	-1.13742	NAD-i down vs NAD-ni	-1.25946	-1.02721	0.0296203	0.885235	-1.12964	NAD-i down vs ND	-1.25861	-1.01389	0.894168	1.00689	1.00689	NAD-ni up vs ND	-1.10654	1.12183	5.50876	0.196625	0.178465	1
P09622	0.00940458	0.0335626	1.45066	1.45066	AD up vs NAD-i	1.03362	2.03598	0.262249	0.830897	-1.20352	AD down vs NAD-ni	-1.68911	1.16615	0.226192	0.808256	-1.23723	AD down vs ND	-1.7725	1.15793	0.00319519	0.57277	-1.7459	NAD-i down vs NAD-ni	-2.45033	-1.24398	0.00344456	0.557163	-1.79481	NAD-i down vs ND	-2.5713	-1.2528	0.872081	0.972751	-1.02801	NAD-ni down vs ND	-1.47276	1.3936	5.50701	2.17398	1.97383	1
U3KPX5	0.00940497	0.0105919	1.50996	1.50996	AD up vs NAD-i	1.11753	2.04019	0.90982	0.983866	-1.0164	AD down vs NAD-ni	-1.37332	1.32936	0.363377	0.869012	-1.15073	AD down vs ND	-1.58347	1.19581	0.00837925	0.651586	-1.53472	NAD-i down vs NAD-ni	-2.07365	-1.13585	0.00218811	0.575522	-1.73755	NAD-i down vs ND	-2.39097	-1.26271	0.420186	0.883262	-1.13217	NAD-ni down vs ND	-1.55792	1.21542	5.50695	1.71394	1.55617	1
Q53YK7	0.00940754	0.00440249	16.3936	16.3936	AD up vs NAD-i	2.76309	97.2647	0.00440249	16.3936	16.3936	AD up vs NAD-ni	2.76309	97.2647	0.00651756	16.3936	16.3936	AD up vs ND	2.4802	108.358	1	1	1	No change between NAD-i and NAD-ni	?	?	1	1	1	No change between NAD-i and ND	?	?	1	1	1	No change between NAD-ni and ND	?	?	5.50655	59.9853	54.4673	1
A1YVW6	0.00940754	0.00440249	16.3936	16.3936	AD up vs NAD-i	2.76309	97.2647	0.00440249	16.3936	16.3936	AD up vs NAD-ni	2.76309	97.2647	0.00651756	16.3936	16.3936	AD up vs ND	2.4802	108.358	1	1	1	No change between NAD-i and NAD-ni	?	?	1	1	1	No change between NAD-i and ND	?	?	1	1	1	No change between NAD-ni and ND	?	?	5.50655	59.9853	54.4673	1
B4DJ65	0.00940754	0.00440249	16.3936	16.3936	AD up vs NAD-i	2.76309	97.2647	0.00440249	16.3936	16.3936	AD up vs NAD-ni	2.76309	97.2647	0.00651756	16.3936	16.3936	AD up vs ND	2.4802	108.358	1	1	1	No change between NAD-i and NAD-ni	?	?	1	1	1	No change between NAD-i and ND	?	?	1	1	1	No change between NAD-ni and ND	?	?	5.50655	59.9853	54.4673	1
B2R5Q9	0.00940754	0.00440249	16.3936	16.3936	AD up vs NAD-i	2.76309	97.2647	0.00440249	16.3936	16.3936	AD up vs NAD-ni	2.76309	97.2647	0.00651756	16.3936	16.3936	AD up vs ND	2.4802	108.358	1	1	1	No change between NAD-i and NAD-ni	?	?	1	1	1	No change between NAD-i and ND	?	?	1	1	1	No change between NAD-ni and ND	?	?	5.50655	59.9853	54.4673	1
Q96E70	0.00940754	0.00440249	16.3936	16.3936	AD up vs NAD-i	2.76309	97.2647	0.00440249	16.3936	16.3936	AD up vs NAD-ni	2.76309	97.2647	0.00651756	16.3936	16.3936	AD up vs ND	2.4802	108.358	1	1	1	No change between NAD-i and NAD-ni	?	?	1	1	1	No change between NAD-i and ND	?	?	1	1	1	No change between NAD-ni and ND	?	?	5.50655	59.9853	54.4673	1
A2A2V1	0.00940754	0.00440249	16.3936	16.3936	AD up vs NAD-i	2.76309	97.2647	0.00440249	16.3936	16.3936	AD up vs NAD-ni	2.76309	97.2647	0.00651756	16.3936	16.3936	AD up vs ND	2.4802	108.358	1	1	1	No change between NAD-i and NAD-ni	?	?	1	1	1	No change between NAD-i and ND	?	?	1	1	1	No change between NAD-ni and ND	?	?	5.50655	59.9853	54.4673	1
Q86XR1	0.00940754	0.00440249	16.3936	16.3936	AD up vs NAD-i	2.76309	97.2647	0.00440249	16.3936	16.3936	AD up vs NAD-ni	2.76309	97.2647	0.00651756	16.3936	16.3936	AD up vs ND	2.4802	108.358	1	1	1	No change between NAD-i and NAD-ni	?	?	1	1	1	No change between NAD-i and ND	?	?	1	1	1	No change between NAD-ni and ND	?	?	5.50655	59.9853	54.4673	1
Q6SES1	0.00940754	0.00440249	16.3936	16.3936	AD up vs NAD-i	2.76309	97.2647	0.00440249	16.3936	16.3936	AD up vs NAD-ni	2.76309	97.2647	0.00651756	16.3936	16.3936	AD up vs ND	2.4802	108.358	1	1	1	No change between NAD-i and NAD-ni	?	?	1	1	1	No change between NAD-i and ND	?	?	1	1	1	No change between NAD-ni and ND	?	?	5.50655	59.9853	54.4673	1
Q6FGR8	0.00940754	0.00440249	16.3936	16.3936	AD up vs NAD-i	2.76309	97.2647	0.00440249	16.3936	16.3936	AD up vs NAD-ni	2.76309	97.2647	0.00651756	16.3936	16.3936	AD up vs ND	2.4802	108.358	1	1	1	No change between NAD-i and NAD-ni	?	?	1	1	1	No change between NAD-i and ND	?	?	1	1	1	No change between NAD-ni and ND	?	?	5.50655	59.9853	54.4673	1
B3KQX7	0.00940754	0.00440249	16.3936	16.3936	AD up vs NAD-i	2.76309	97.2647	0.00440249	16.3936	16.3936	AD up vs NAD-ni	2.76309	97.2647	0.00651756	16.3936	16.3936	AD up vs ND	2.4802	108.358	1	1	1	No change between NAD-i and NAD-ni	?	?	1	1	1	No change between NAD-i and ND	?	?	1	1	1	No change between NAD-ni and ND	?	?	5.50655	59.9853	54.4673	1
B4DI53	0.00940754	0.00440249	16.3936	16.3936	AD up vs NAD-i	2.76309	97.2647	0.00440249	16.3936	16.3936	AD up vs NAD-ni	2.76309	97.2647	0.00651756	16.3936	16.3936	AD up vs ND	2.4802	108.358	1	1	1	No change between NAD-i and NAD-ni	?	?	1	1	1	No change between NAD-i and ND	?	?	1	1	1	No change between NAD-ni and ND	?	?	5.50655	59.9853	54.4673	1
D4P3Q7	0.00940754	0.00440249	16.3936	16.3936	AD up vs NAD-i	2.76309	97.2647	0.00440249	16.3936	16.3936	AD up vs NAD-ni	2.76309	97.2647	0.00651756	16.3936	16.3936	AD up vs ND	2.4802	108.358	1	1	1	No change between NAD-i and NAD-ni	?	?	1	1	1	No change between NAD-i and ND	?	?	1	1	1	No change between NAD-ni and ND	?	?	5.50655	59.9853	54.4673	1
O75942	0.00940754	0.00440249	16.3936	16.3936	AD up vs NAD-i	2.76309	97.2647	0.00440249	16.3936	16.3936	AD up vs NAD-ni	2.76309	97.2647	0.00651756	16.3936	16.3936	AD up vs ND	2.4802	108.358	1	1	1	No change between NAD-i and NAD-ni	?	?	1	1	1	No change between NAD-i and ND	?	?	1	1	1	No change between NAD-ni and ND	?	?	5.50655	59.9853	54.4673	1
Q6FGN5	0.00940754	0.00440249	16.3936	16.3936	AD up vs NAD-i	2.76309	97.2647	0.00440249	16.3936	16.3936	AD up vs NAD-ni	2.76309	97.2647	0.00651756	16.3936	16.3936	AD up vs ND	2.4802	108.358	1	1	1	No change between NAD-i and NAD-ni	?	?	1	1	1	No change between NAD-i and ND	?	?	1	1	1	No change between NAD-ni and ND	?	?	5.50655	59.9853	54.4673	1
F8VZB1	0.00940988	0.848605	1.02671	1.02671	AD up vs NAD-i	-1.30074	1.37116	0.0100525	0.670588	-1.49123	AD down vs NAD-ni	-1.99152	-1.11662	0.0212148	0.690467	-1.4483	AD down vs ND	-1.96842	-1.0656	0.0067655	0.653141	-1.53106	NAD-i down vs NAD-ni	-2.04472	-1.14644	0.0147092	0.672503	-1.48698	NAD-i down vs ND	-2.021	-1.09407	0.841918	1.02964	1.02964	NAD-ni up vs ND	-1.32	1.39942	5.50618	1.58343	1.43786	1
H3BRJ1	0.00941479	0.00440561	18.3857	18.3857	AD up vs NAD-i	2.88012	117.369	0.00440561	18.3857	18.3857	AD up vs NAD-ni	2.88012	117.369	0.00652189	18.3857	18.3857	AD up vs ND	2.5738	131.337	1	1	1	No change between NAD-i and NAD-ni	?	?	1	1	1	No change between NAD-i and ND	?	?	1	1	1	No change between NAD-ni and ND	?	?	5.50541	65.0054	59.0378	1
H3BRT1	0.00941479	0.00440561	18.3857	18.3857	AD up vs NAD-i	2.88012	117.369	0.00440561	18.3857	18.3857	AD up vs NAD-ni	2.88012	117.369	0.00652189	18.3857	18.3857	AD up vs ND	2.5738	131.337	1	1	1	No change between NAD-i and NAD-ni	?	?	1	1	1	No change between NAD-i and ND	?	?	1	1	1	No change between NAD-ni and ND	?	?	5.50541	65.0054	59.0378	1
B7Z8T9	0.00942037	0.00427866	17.0633	17.0633	AD up vs NAD-i	2.82461	103.079	0.992127	0.99157	-1.0085	AD down vs NAD-ni	-6.09232	5.99003	0.951649	1.05674	1.05674	AD up vs ND	-6.37561	7.11958	0.00419149	0.0581111	-17.2084	NAD-i down vs NAD-ni	-103.955	-2.84862	0.00719758	0.0619302	-16.1472	NAD-i down vs ND	-108.789	-2.39668	0.944244	1.06572	1.06572	NAD-ni up vs ND	-6.32186	7.18011	5.50454	61.1833	55.5753	1
H3BTB7	0.00944463	0.373086	0.856211	-1.16794	AD down vs NAD-i	-1.6747	1.22772	0.579634	0.908705	-1.10047	AD down vs NAD-ni	-1.57795	1.30299	0.00179966	0.507276	-1.97131	AD down vs ND	-2.88913	-1.34507	0.729794	1.06131	1.06131	NAD-i up vs NAD-ni	-1.35106	1.52181	0.010583	0.592466	-1.68786	NAD-i down vs ND	-2.47371	-1.15166	0.00537665	0.55824	-1.79134	NAD-ni down vs ND	-2.62537	-1.22227	5.50075	2.45492	2.23144	1
A0A087WU26	0.00946854	0.00454516	26.2567	26.2567	AD up vs NAD-i	3.24724	212.307	0.99858	0.998227	-1.00178	AD down vs NAD-ni	-8.1002	8.0715	0.969405	0.960249	-1.0414	AD down vs ND	-9.55881	8.81396	0.00452832	0.038018	-26.3033	NAD-i down vs NAD-ni	-212.684	-3.25301	0.00620092	0.0365716	-27.3436	NAD-i down vs ND	-250.983	-2.97899	0.970743	0.961954	-1.03955	NAD-ni down vs ND	-9.54186	8.82962	5.49703	82.5142	75.0533	1
P82909	0.00947267	0.302511	1.18074	1.18074	AD up vs NAD-i	-1.17999	1.64509	0.0960582	0.75858	-1.31825	AD down vs NAD-ni	-1.83668	1.05691	0.0189327	0.647881	-1.54349	AD down vs ND	-2.1942	-1.08576	0.0123269	0.642461	-1.55652	NAD-i down vs NAD-ni	-2.16864	-1.11717	0.00243537	0.548706	-1.82247	NAD-i down vs ND	-2.59079	-1.282	0.354327	0.85407	-1.17086	NAD-ni down vs ND	-1.66448	1.21413	5.49639	2.07731	1.88971	1
H0YCA6	0.0094829	0.026307	1.21083	1.21083	AD up vs NAD-i	1.02616	1.42874	0.742988	0.9744	-1.02627	AD down vs NAD-ni	-1.21097	1.14976	0.136655	0.878529	-1.13827	AD down vs ND	-1.35667	1.04709	0.0135134	0.804737	-1.24264	NAD-i down vs NAD-ni	-1.46628	-1.05312	0.00143368	0.72556	-1.37825	NAD-i down vs ND	-1.64269	-1.15637	0.227722	0.90161	-1.10913	NAD-ni down vs ND	-1.32194	1.0746	5.4948	0.517053	0.470493	1
A0A024R2F8	0.00949111	0.00646241	1.53726	1.53726	AD up vs NAD-i	1.15031	2.05438	0.951951	0.991699	-1.00837	AD down vs NAD-ni	-1.34757	1.32529	0.656565	0.936635	-1.06765	AD down vs ND	-1.45212	1.27392	0.00570063	0.645108	-1.55013	NAD-i down vs NAD-ni	-2.07157	-1.15994	0.00369359	0.609288	-1.64126	NAD-i down vs ND	-2.23228	-1.20672	0.697756	0.944475	-1.05879	NAD-ni down vs ND	-1.44006	1.28458	5.49353	1.58715	1.44456	1
K7ES59	0.00952463	0.0151125	1.28791	1.28791	AD up vs NAD-i	1.05799	1.56779	0.932655	1.00796	1.00796	AD up vs NAD-ni	-1.2077	1.227	0.216886	0.881486	-1.13445	AD down vs ND	-1.39755	1.08592	0.0179542	0.782633	-1.27774	NAD-i down vs NAD-ni	-1.55541	-1.04964	0.00149633	0.684432	-1.46106	NAD-i down vs ND	-1.79991	-1.18601	0.190806	0.874525	-1.14348	NAD-ni down vs ND	-1.40867	1.07734	5.48835	0.729234	0.664347	1
E9PKU4	0.00956108	0.109976	1.23335	1.23335	AD up vs NAD-i	-1.05485	1.60459	0.168392	0.83638	-1.19563	AD down vs NAD-ni	-1.55552	1.08813	0.0567283	0.763145	-1.31037	AD down vs ND	-1.73222	1.00883	0.00665797	0.678136	-1.47463	NAD-i down vs NAD-ni	-1.9185	-1.13346	0.00229308	0.618757	-1.61614	NAD-i down vs ND	-2.13643	-1.22256	0.494759	0.912439	-1.09596	NAD-ni down vs ND	-1.44879	1.20618	5.48273	1.3044	1.18956	1
B3KUZ6	0.00956418	0.00434826	2.48214	2.48214	AD up vs NAD-i	1.39292	4.42309	0.201056	1.43686	1.43686	AD up vs NAD-ni	-1.24018	2.56044	0.688054	0.888973	-1.12489	AD down vs ND	-2.07601	1.64062	0.0619772	0.578882	-1.72747	NAD-i down vs NAD-ni	-3.07829	1.03155	0.00278267	0.358148	-2.79214	NAD-i down vs ND	-5.15296	-1.51293	0.115614	0.61869	-1.61632	NAD-ni down vs ND	-2.98295	1.14181	5.48226	6.2871	5.73405	1
B4E2E1	0.0095691	0.00447187	19.69	19.69	AD up vs NAD-i	2.94055	131.844	0.00447187	19.69	19.69	AD up vs NAD-ni	2.94055	131.844	0.00661407	19.69	19.69	AD up vs ND	2.6202	147.964	1	1	1	No change between NAD-i and NAD-ni	?	?	1	1	1	No change between NAD-i and ND	?	?	1	1	1	No change between NAD-ni and ND	?	?	5.4815	68.1017	62.1195	1
O95487	0.0095691	0.00447187	19.69	19.69	AD up vs NAD-i	2.94055	131.844	0.00447187	19.69	19.69	AD up vs NAD-ni	2.94055	131.844	0.00661407	19.69	19.69	AD up vs ND	2.6202	147.964	1	1	1	No change between NAD-i and NAD-ni	?	?	1	1	1	No change between NAD-i and ND	?	?	1	1	1	No change between NAD-ni and ND	?	?	5.4815	68.1017	62.1195	1
Q58EX2	0.00957068	1	1	1	No change between AD and NAD-i	?	?	0.00447255	0.0576962	-17.3322	AD down vs NAD-ni	-106.99	-2.80778	1	1	1	No change between AD and ND	?	?	0.00447255	0.0576962	-17.3322	NAD-i down vs NAD-ni	-106.99	-2.80778	1	1	1	No change between NAD-i and ND	?	?	0.00661501	17.3322	17.3322	NAD-ni up vs ND	2.51427	119.48	5.48126	62.3971	56.9186	1
Q9NRV2	0.00957157	0.00447293	14.2392	14.2392	AD up vs NAD-i	2.61492	77.5381	0.00447293	14.2392	14.2392	AD up vs NAD-ni	2.61492	77.5381	0.00661554	14.2392	14.2392	AD up vs ND	2.35945	85.9335	1	1	1	No change between NAD-i and NAD-ni	?	?	1	1	1	No change between NAD-i and ND	?	?	1	1	1	No change between NAD-ni and ND	?	?	5.48112	54.0941	49.3458	1
B4DVA9	0.00957157	0.00447293	14.2392	14.2392	AD up vs NAD-i	2.61492	77.5381	0.00447293	14.2392	14.2392	AD up vs NAD-ni	2.61492	77.5381	0.00661554	14.2392	14.2392	AD up vs ND	2.35945	85.9335	1	1	1	No change between NAD-i and NAD-ni	?	?	1	1	1	No change between NAD-i and ND	?	?	1	1	1	No change between NAD-ni and ND	?	?	5.48112	54.0941	49.3458	1
F8WEW4	0.00957157	0.00447293	14.2392	14.2392	AD up vs NAD-i	2.61492	77.5381	0.00447293	14.2392	14.2392	AD up vs NAD-ni	2.61492	77.5381	0.00661554	14.2392	14.2392	AD up vs ND	2.35945	85.9335	1	1	1	No change between NAD-i and NAD-ni	?	?	1	1	1	No change between NAD-i and ND	?	?	1	1	1	No change between NAD-ni and ND	?	?	5.48112	54.0941	49.3458	1
Q5QPM1	0.0095809	0.0810235	9.23711	9.23711	AD up vs NAD-i	-1.36324	116.317	0.118174	0.139476	-7.1697	AD down vs NAD-ni	-90.2836	1.75634	0.129209	0.132142	-7.56761	AD down vs ND	-111.122	1.94036	0.00304204	0.0150995	-66.2273	NAD-i down vs NAD-ni	-833.96	-5.25931	0.00421503	0.0143056	-69.9028	NAD-i down vs ND	-1026.45	-4.76051	0.966386	0.947419	-1.0555	NAD-ni down vs ND	-15.4988	13.9118	5.47969	120.814	110.238	1
Q9UKM9	0.0095809	0.0810235	9.23711	9.23711	AD up vs NAD-i	-1.36324	116.317	0.118174	0.139476	-7.1697	AD down vs NAD-ni	-90.2836	1.75634	0.129209	0.132142	-7.56761	AD down vs ND	-111.122	1.94036	0.00304204	0.0150995	-66.2273	NAD-i down vs NAD-ni	-833.96	-5.25931	0.00421503	0.0143056	-69.9028	NAD-i down vs ND	-1026.45	-4.76051	0.966386	0.947419	-1.0555	NAD-ni down vs ND	-15.4988	13.9118	5.47969	120.814	110.238	1
B4DSJ1	0.0095809	0.0810235	9.23711	9.23711	AD up vs NAD-i	-1.36324	116.317	0.118174	0.139476	-7.1697	AD down vs NAD-ni	-90.2836	1.75634	0.129209	0.132142	-7.56761	AD down vs ND	-111.122	1.94036	0.00304204	0.0150995	-66.2273	NAD-i down vs NAD-ni	-833.96	-5.25931	0.00421503	0.0143056	-69.9028	NAD-i down vs ND	-1026.45	-4.76051	0.966386	0.947419	-1.0555	NAD-ni down vs ND	-15.4988	13.9118	5.47969	120.814	110.238	1
Q5QPL9	0.0095809	0.0810235	9.23711	9.23711	AD up vs NAD-i	-1.36324	116.317	0.118174	0.139476	-7.1697	AD down vs NAD-ni	-90.2836	1.75634	0.129209	0.132142	-7.56761	AD down vs ND	-111.122	1.94036	0.00304204	0.0150995	-66.2273	NAD-i down vs NAD-ni	-833.96	-5.25931	0.00421503	0.0143056	-69.9028	NAD-i down vs ND	-1026.45	-4.76051	0.966386	0.947419	-1.0555	NAD-ni down vs ND	-15.4988	13.9118	5.47969	120.814	110.238	1
Q6IPX4	0.0095819	0.0196177	1.26575	1.26575	AD up vs NAD-i	1.04432	1.53412	0.949213	1.00586	1.00586	AD up vs NAD-ni	-1.20496	1.21913	0.163475	0.86917	-1.15052	AD down vs ND	-1.41082	1.06582	0.0223126	0.794678	-1.25837	NAD-i down vs NAD-ni	-1.52518	-1.03824	0.00134205	0.686686	-1.45627	NAD-i down vs ND	-1.78575	-1.18758	0.147718	0.864106	-1.15727	NAD-ni down vs ND	-1.41909	1.05961	5.47954	0.696192	0.635266	1
Q69YP2	0.00958823	0.641552	1.41242	1.41242	AD up vs NAD-i	-3.33275	6.64857	0.954032	0.958294	-1.04352	AD down vs NAD-ni	-4.9121	4.51091	0.00324934	14.8062	14.8062	AD up vs ND	2.86331	76.5631	0.601351	0.678478	-1.47389	NAD-i down vs NAD-ni	-6.93793	3.19375	0.0081337	10.4829	10.4829	NAD-i up vs ND	2.02724	54.2071	0.00290103	15.4506	15.4506	NAD-ni up vs ND	2.98792	79.8952	5.47857	45.1738	41.2277	1
A4PBF7	0.00960689	0.00448809	20.2007	20.2007	AD up vs NAD-i	2.96492	137.632	0.00448809	20.2007	20.2007	AD up vs NAD-ni	2.96492	137.632	0.00663661	20.2007	20.2007	AD up vs ND	2.63914	154.621	1	1	1	No change between NAD-i and NAD-ni	?	?	1	1	1	No change between NAD-i and ND	?	?	1	1	1	No change between NAD-ni and ND	?	?	5.47571	69.2771	63.2585	1
Q8IXJ3	0.00960882	0.00497103	1.54021	1.54021	AD up vs NAD-i	1.16416	2.03773	0.190712	1.19719	1.19719	AD up vs NAD-ni	-1.10511	1.5839	0.621077	0.932108	-1.07284	AD down vs ND	-1.44369	1.25432	0.0742926	0.77729	-1.28652	NAD-i down vs NAD-ni	-1.70209	1.02837	0.00259613	0.605183	-1.65239	NAD-i down vs ND	-2.22359	-1.22793	0.0925288	0.778581	-1.28439	NAD-ni down vs ND	-1.72837	1.04772	5.47542	1.47413	1.34614	1
A0S208	0.00961106	0.00554556	30.9611	30.9611	AD up vs NAD-i	3.22637	297.112	0.91181	1.12694	1.12694	AD up vs NAD-ni	-8.51534	10.8144	0.705483	0.648242	-1.54263	AD down vs ND	-16.9801	7.13534	0.0069832	0.0363985	-27.4736	NAD-i down vs NAD-ni	-263.645	-2.86295	0.00367834	0.0209373	-47.7617	NAD-i down vs ND	-525.723	-4.33913	0.630245	0.575223	-1.73846	NAD-ni down vs ND	-19.1355	6.33161	5.47507	96.2045	87.8568	1
G9LF90	0.00961106	0.00554556	30.9611	30.9611	AD up vs NAD-i	3.22637	297.112	0.91181	1.12694	1.12694	AD up vs NAD-ni	-8.51534	10.8144	0.705483	0.648242	-1.54263	AD down vs ND	-16.9801	7.13534	0.0069832	0.0363985	-27.4736	NAD-i down vs NAD-ni	-263.645	-2.86295	0.00367834	0.0209373	-47.7617	NAD-i down vs ND	-525.723	-4.33913	0.630245	0.575223	-1.73846	NAD-ni down vs ND	-19.1355	6.33161	5.47507	96.2045	87.8568	1
D6C0Z2	0.00961106	0.00554556	30.9611	30.9611	AD up vs NAD-i	3.22637	297.112	0.91181	1.12694	1.12694	AD up vs NAD-ni	-8.51534	10.8144	0.705483	0.648242	-1.54263	AD down vs ND	-16.9801	7.13534	0.0069832	0.0363985	-27.4736	NAD-i down vs NAD-ni	-263.645	-2.86295	0.00367834	0.0209373	-47.7617	NAD-i down vs ND	-525.723	-4.33913	0.630245	0.575223	-1.73846	NAD-ni down vs ND	-19.1355	6.33161	5.47507	96.2045	87.8568	1
Q5S8S7	0.00961106	0.00554556	30.9611	30.9611	AD up vs NAD-i	3.22637	297.112	0.91181	1.12694	1.12694	AD up vs NAD-ni	-8.51534	10.8144	0.705483	0.648242	-1.54263	AD down vs ND	-16.9801	7.13534	0.0069832	0.0363985	-27.4736	NAD-i down vs NAD-ni	-263.645	-2.86295	0.00367834	0.0209373	-47.7617	NAD-i down vs ND	-525.723	-4.33913	0.630245	0.575223	-1.73846	NAD-ni down vs ND	-19.1355	6.33161	5.47507	96.2045	87.8568	1
A0SBU5	0.00961106	0.00554556	30.9611	30.9611	AD up vs NAD-i	3.22637	297.112	0.91181	1.12694	1.12694	AD up vs NAD-ni	-8.51534	10.8144	0.705483	0.648242	-1.54263	AD down vs ND	-16.9801	7.13534	0.0069832	0.0363985	-27.4736	NAD-i down vs NAD-ni	-263.645	-2.86295	0.00367834	0.0209373	-47.7617	NAD-i down vs ND	-525.723	-4.33913	0.630245	0.575223	-1.73846	NAD-ni down vs ND	-19.1355	6.33161	5.47507	96.2045	87.8568	1
A0A1B0GUW5	0.00961135	0.0185834	19.6147	19.6147	AD up vs NAD-i	1.77307	216.989	0.0185834	19.6147	19.6147	AD up vs NAD-ni	1.77307	216.989	0.569117	0.498433	-2.00629	AD down vs ND	-25.6785	6.37945	1	1	1	No change between NAD-i and NAD-ni	?	?	0.00777115	0.0254111	-39.3528	NAD-i down vs ND	-503.677	-3.07468	0.00777115	0.0254111	-39.3528	NAD-ni down vs ND	-503.677	-3.07468	5.47503	108.682	99.2528	1
Q6XE24	0.00961135	0.0185834	19.6147	19.6147	AD up vs NAD-i	1.77307	216.989	0.0185834	19.6147	19.6147	AD up vs NAD-ni	1.77307	216.989	0.569117	0.498433	-2.00629	AD down vs ND	-25.6785	6.37945	1	1	1	No change between NAD-i and NAD-ni	?	?	0.00777115	0.0254111	-39.3528	NAD-i down vs ND	-503.677	-3.07468	0.00777115	0.0254111	-39.3528	NAD-ni down vs ND	-503.677	-3.07468	5.47503	108.682	99.2528	1
P29558	0.00961135	0.0185834	19.6147	19.6147	AD up vs NAD-i	1.77307	216.989	0.0185834	19.6147	19.6147	AD up vs NAD-ni	1.77307	216.989	0.569117	0.498433	-2.00629	AD down vs ND	-25.6785	6.37945	1	1	1	No change between NAD-i and NAD-ni	?	?	0.00777115	0.0254111	-39.3528	NAD-i down vs ND	-503.677	-3.07468	0.00777115	0.0254111	-39.3528	NAD-ni down vs ND	-503.677	-3.07468	5.47503	108.682	99.2528	1
C9J9B2	0.00961135	0.0185834	19.6147	19.6147	AD up vs NAD-i	1.77307	216.989	0.0185834	19.6147	19.6147	AD up vs NAD-ni	1.77307	216.989	0.569117	0.498433	-2.00629	AD down vs ND	-25.6785	6.37945	1	1	1	No change between NAD-i and NAD-ni	?	?	0.00777115	0.0254111	-39.3528	NAD-i down vs ND	-503.677	-3.07468	0.00777115	0.0254111	-39.3528	NAD-ni down vs ND	-503.677	-3.07468	5.47503	108.682	99.2528	1
E7EPF2	0.00961135	0.0185834	19.6147	19.6147	AD up vs NAD-i	1.77307	216.989	0.0185834	19.6147	19.6147	AD up vs NAD-ni	1.77307	216.989	0.569117	0.498433	-2.00629	AD down vs ND	-25.6785	6.37945	1	1	1	No change between NAD-i and NAD-ni	?	?	0.00777115	0.0254111	-39.3528	NAD-i down vs ND	-503.677	-3.07468	0.00777115	0.0254111	-39.3528	NAD-ni down vs ND	-503.677	-3.07468	5.47503	108.682	99.2528	1
A0A0S2Z499	0.00961135	0.0185834	19.6147	19.6147	AD up vs NAD-i	1.77307	216.989	0.0185834	19.6147	19.6147	AD up vs NAD-ni	1.77307	216.989	0.569117	0.498433	-2.00629	AD down vs ND	-25.6785	6.37945	1	1	1	No change between NAD-i and NAD-ni	?	?	0.00777115	0.0254111	-39.3528	NAD-i down vs ND	-503.677	-3.07468	0.00777115	0.0254111	-39.3528	NAD-ni down vs ND	-503.677	-3.07468	5.47503	108.682	99.2528	1
B4DN88	0.00961135	0.0185834	19.6147	19.6147	AD up vs NAD-i	1.77307	216.989	0.0185834	19.6147	19.6147	AD up vs NAD-ni	1.77307	216.989	0.569117	0.498433	-2.00629	AD down vs ND	-25.6785	6.37945	1	1	1	No change between NAD-i and NAD-ni	?	?	0.00777115	0.0254111	-39.3528	NAD-i down vs ND	-503.677	-3.07468	0.00777115	0.0254111	-39.3528	NAD-ni down vs ND	-503.677	-3.07468	5.47503	108.682	99.2528	1
E7ETU5	0.00961135	0.0185834	19.6147	19.6147	AD up vs NAD-i	1.77307	216.989	0.0185834	19.6147	19.6147	AD up vs NAD-ni	1.77307	216.989	0.569117	0.498433	-2.00629	AD down vs ND	-25.6785	6.37945	1	1	1	No change between NAD-i and NAD-ni	?	?	0.00777115	0.0254111	-39.3528	NAD-i down vs ND	-503.677	-3.07468	0.00777115	0.0254111	-39.3528	NAD-ni down vs ND	-503.677	-3.07468	5.47503	108.682	99.2528	1
D3DPB2	0.00961135	0.0185834	19.6147	19.6147	AD up vs NAD-i	1.77307	216.989	0.0185834	19.6147	19.6147	AD up vs NAD-ni	1.77307	216.989	0.569117	0.498433	-2.00629	AD down vs ND	-25.6785	6.37945	1	1	1	No change between NAD-i and NAD-ni	?	?	0.00777115	0.0254111	-39.3528	NAD-i down vs ND	-503.677	-3.07468	0.00777115	0.0254111	-39.3528	NAD-ni down vs ND	-503.677	-3.07468	5.47503	108.682	99.2528	1
F6Y5H0	0.00961135	0.0185834	19.6147	19.6147	AD up vs NAD-i	1.77307	216.989	0.0185834	19.6147	19.6147	AD up vs NAD-ni	1.77307	216.989	0.569117	0.498433	-2.00629	AD down vs ND	-25.6785	6.37945	1	1	1	No change between NAD-i and NAD-ni	?	?	0.00777115	0.0254111	-39.3528	NAD-i down vs ND	-503.677	-3.07468	0.00777115	0.0254111	-39.3528	NAD-ni down vs ND	-503.677	-3.07468	5.47503	108.682	99.2528	1
A0A0S2Z4B3	0.00961135	0.0185834	19.6147	19.6147	AD up vs NAD-i	1.77307	216.989	0.0185834	19.6147	19.6147	AD up vs NAD-ni	1.77307	216.989	0.569117	0.498433	-2.00629	AD down vs ND	-25.6785	6.37945	1	1	1	No change between NAD-i and NAD-ni	?	?	0.00777115	0.0254111	-39.3528	NAD-i down vs ND	-503.677	-3.07468	0.00777115	0.0254111	-39.3528	NAD-ni down vs ND	-503.677	-3.07468	5.47503	108.682	99.2528	1
C9JIJ9	0.00961135	0.0185834	19.6147	19.6147	AD up vs NAD-i	1.77307	216.989	0.0185834	19.6147	19.6147	AD up vs NAD-ni	1.77307	216.989	0.569117	0.498433	-2.00629	AD down vs ND	-25.6785	6.37945	1	1	1	No change between NAD-i and NAD-ni	?	?	0.00777115	0.0254111	-39.3528	NAD-i down vs ND	-503.677	-3.07468	0.00777115	0.0254111	-39.3528	NAD-ni down vs ND	-503.677	-3.07468	5.47503	108.682	99.2528	1
V5JPT0	0.00961255	0.00529935	32.1594	32.1594	AD up vs NAD-i	3.31969	311.543	0.90467	1.13857	1.13857	AD up vs NAD-ni	-8.50848	11.0299	0.740343	0.68284	-1.46447	AD down vs ND	-16.2823	7.59196	0.0068001	0.0354039	-28.2455	NAD-i down vs NAD-ni	-273.628	-2.91567	0.00388568	0.021233	-47.0965	NAD-i down vs ND	-523.628	-4.23598	0.657428	0.599736	-1.6674	NAD-ni down vs ND	-18.5385	6.66799	5.47485	97.007	88.5934	1
P03928	0.00961255	0.00529935	32.1594	32.1594	AD up vs NAD-i	3.31969	311.543	0.90467	1.13857	1.13857	AD up vs NAD-ni	-8.50848	11.0299	0.740343	0.68284	-1.46447	AD down vs ND	-16.2823	7.59196	0.0068001	0.0354039	-28.2455	NAD-i down vs NAD-ni	-273.628	-2.91567	0.00388568	0.021233	-47.0965	NAD-i down vs ND	-523.628	-4.23598	0.657428	0.599736	-1.6674	NAD-ni down vs ND	-18.5385	6.66799	5.47485	97.007	88.5934	1
V9JTG4	0.00961255	0.00529935	32.1594	32.1594	AD up vs NAD-i	3.31969	311.543	0.90467	1.13857	1.13857	AD up vs NAD-ni	-8.50848	11.0299	0.740343	0.68284	-1.46447	AD down vs ND	-16.2823	7.59196	0.0068001	0.0354039	-28.2455	NAD-i down vs NAD-ni	-273.628	-2.91567	0.00388568	0.021233	-47.0965	NAD-i down vs ND	-523.628	-4.23598	0.657428	0.599736	-1.6674	NAD-ni down vs ND	-18.5385	6.66799	5.47485	97.007	88.5934	1
A1DT13	0.00961255	0.00529935	32.1594	32.1594	AD up vs NAD-i	3.31969	311.543	0.90467	1.13857	1.13857	AD up vs NAD-ni	-8.50848	11.0299	0.740343	0.68284	-1.46447	AD down vs ND	-16.2823	7.59196	0.0068001	0.0354039	-28.2455	NAD-i down vs NAD-ni	-273.628	-2.91567	0.00388568	0.021233	-47.0965	NAD-i down vs ND	-523.628	-4.23598	0.657428	0.599736	-1.6674	NAD-ni down vs ND	-18.5385	6.66799	5.47485	97.007	88.5934	1
Q9B1A3	0.00961255	0.00529935	32.1594	32.1594	AD up vs NAD-i	3.31969	311.543	0.90467	1.13857	1.13857	AD up vs NAD-ni	-8.50848	11.0299	0.740343	0.68284	-1.46447	AD down vs ND	-16.2823	7.59196	0.0068001	0.0354039	-28.2455	NAD-i down vs NAD-ni	-273.628	-2.91567	0.00388568	0.021233	-47.0965	NAD-i down vs ND	-523.628	-4.23598	0.657428	0.599736	-1.6674	NAD-ni down vs ND	-18.5385	6.66799	5.47485	97.007	88.5934	1
Q6RLG0	0.00961255	0.00529935	32.1594	32.1594	AD up vs NAD-i	3.31969	311.543	0.90467	1.13857	1.13857	AD up vs NAD-ni	-8.50848	11.0299	0.740343	0.68284	-1.46447	AD down vs ND	-16.2823	7.59196	0.0068001	0.0354039	-28.2455	NAD-i down vs NAD-ni	-273.628	-2.91567	0.00388568	0.021233	-47.0965	NAD-i down vs ND	-523.628	-4.23598	0.657428	0.599736	-1.6674	NAD-ni down vs ND	-18.5385	6.66799	5.47485	97.007	88.5934	1
Q85KW5	0.00961255	0.00529935	32.1594	32.1594	AD up vs NAD-i	3.31969	311.543	0.90467	1.13857	1.13857	AD up vs NAD-ni	-8.50848	11.0299	0.740343	0.68284	-1.46447	AD down vs ND	-16.2823	7.59196	0.0068001	0.0354039	-28.2455	NAD-i down vs NAD-ni	-273.628	-2.91567	0.00388568	0.021233	-47.0965	NAD-i down vs ND	-523.628	-4.23598	0.657428	0.599736	-1.6674	NAD-ni down vs ND	-18.5385	6.66799	5.47485	97.007	88.5934	1
H0Y938	0.00961432	0.0435463	1.22229	1.22229	AD up vs NAD-i	1.00665	1.48412	0.776872	1.02663	1.02663	AD up vs NAD-ni	-1.18273	1.24655	0.0690442	0.827652	-1.20824	AD down vs ND	-1.48444	1.01685	0.0746737	0.839921	-1.19059	NAD-i down vs NAD-ni	-1.44563	1.01985	0.00107631	0.677134	-1.47681	NAD-i down vs ND	-1.81441	-1.20203	0.0414106	0.806187	-1.24041	NAD-ni down vs ND	-1.52396	-1.00961	5.47458	0.708704	0.647268	1
Q4LE41	0.00961462	0.0044914	0.0285217	-35.0611	AD down vs NAD-i	-339.747	-3.61822	1	1	1	No change between AD and NAD-ni	?	?	1	1	1	No change between AD and ND	?	?	0.0044914	35.0611	35.0611	NAD-i up vs NAD-ni	3.61822	339.747	0.00664122	35.0611	35.0611	NAD-i up vs ND	3.15256	389.93	1	1	1	No change between NAD-ni and ND	?	?	5.47453	97.025	88.6149	1
Q92854	0.00961462	0.0044914	0.0285217	-35.0611	AD down vs NAD-i	-339.747	-3.61822	1	1	1	No change between AD and NAD-ni	?	?	1	1	1	No change between AD and ND	?	?	0.0044914	35.0611	35.0611	NAD-i up vs NAD-ni	3.61822	339.747	0.00664122	35.0611	35.0611	NAD-i up vs ND	3.15256	389.93	1	1	1	No change between NAD-ni and ND	?	?	5.47453	97.025	88.6149	1
B7Z9Z2	0.00961462	0.0044914	0.0285217	-35.0611	AD down vs NAD-i	-339.747	-3.61822	1	1	1	No change between AD and NAD-ni	?	?	1	1	1	No change between AD and ND	?	?	0.0044914	35.0611	35.0611	NAD-i up vs NAD-ni	3.61822	339.747	0.00664122	35.0611	35.0611	NAD-i up vs ND	3.15256	389.93	1	1	1	No change between NAD-ni and ND	?	?	5.47453	97.025	88.6149	1
E9PFD9	0.00961462	0.0044914	0.0285217	-35.0611	AD down vs NAD-i	-339.747	-3.61822	1	1	1	No change between AD and NAD-ni	?	?	1	1	1	No change between AD and ND	?	?	0.0044914	35.0611	35.0611	NAD-i up vs NAD-ni	3.61822	339.747	0.00664122	35.0611	35.0611	NAD-i up vs ND	3.15256	389.93	1	1	1	No change between NAD-ni and ND	?	?	5.47453	97.025	88.6149	1
E9PRK0	0.00961898	0.00315727	21.1073	21.1073	AD up vs NAD-i	3.31282	134.483	0.648094	1.49876	1.49876	AD up vs NAD-ni	-4.25112	9.54917	0.923215	1.09453	1.09453	AD up vs ND	-6.51316	7.80274	0.0081968	0.0710066	-14.0832	NAD-i down vs NAD-ni	-89.7297	-2.21038	0.00582678	0.0518555	-19.2843	NAD-i down vs ND	-137.475	-2.70511	0.737772	0.730292	-1.36931	NAD-ni down vs ND	-9.76164	5.20614	5.47386	64.4987	58.9152	1
H0Y796	0.00962762	0.00271245	1.84905	1.84905	AD up vs NAD-i	1.28291	2.66502	0.850685	1.03339	1.03339	AD up vs NAD-ni	-1.39472	1.48942	0.405791	1.16835	1.16835	AD up vs ND	-1.26127	1.72169	0.00401815	0.558877	-1.7893	NAD-i down vs NAD-ni	-2.5789	-1.24146	0.0233814	0.631868	-1.58261	NAD-i down vs ND	-2.33214	-1.07397	0.510056	1.1306	1.1306	NAD-ni up vs ND	-1.30338	1.66606	5.47255	2.51255	2.2956	1
A8K9B9	0.00963694	0.00944769	1.22436	1.22436	AD up vs NAD-i	1.05906	1.41547	0.123453	1.11747	1.11747	AD up vs NAD-ni	-1.03456	1.29189	0.405901	0.940143	-1.06367	AD down vs ND	-1.24056	1.09649	0.199406	0.912696	-1.09566	NAD-i down vs NAD-ni	-1.26667	1.05515	0.00232311	0.767865	-1.30231	NAD-i down vs ND	-1.51889	-1.11662	0.0301757	0.841315	-1.18862	NAD-ni down vs ND	-1.38628	-1.01913	5.47113	0.39547	0.361415	1
O95171	0.00966002	0.353367	2.86622	2.86622	AD up vs NAD-i	-3.6342	29.8557	0.353367	2.86622	2.86622	AD up vs NAD-ni	-3.6342	29.8557	0.0176063	0.0446325	-22.4052	AD down vs ND	-269.031	-1.86593	1	1	1	No change between NAD-i and NAD-ni	?	?	0.00279609	0.0155719	-64.2182	NAD-i down vs ND	-771.101	-5.34817	0.00279609	0.0155719	-64.2182	NAD-ni down vs ND	-771.101	-5.34817	5.46761	103.168	94.3445	1
Q9BSE2	0.00966185	0.352867	2.85542	2.85542	AD up vs NAD-i	-3.60843	29.4211	0.352867	2.85542	2.85542	AD up vs NAD-ni	-3.60843	29.4211	0.017642	0.0453355	-22.0578	AD down vs ND	-261.817	-1.85834	1	1	1	No change between NAD-i and NAD-ni	?	?	0.00279637	0.015877	-62.9843	NAD-i down vs ND	-747.599	-5.30635	0.00279637	0.015877	-62.9843	NAD-ni down vs ND	-747.599	-5.30635	5.46734	102.206	93.4696	1
Q96MJ8	0.00966185	0.352867	2.85542	2.85542	AD up vs NAD-i	-3.60843	29.4211	0.352867	2.85542	2.85542	AD up vs NAD-ni	-3.60843	29.4211	0.017642	0.0453355	-22.0578	AD down vs ND	-261.817	-1.85834	1	1	1	No change between NAD-i and NAD-ni	?	?	0.00279637	0.015877	-62.9843	NAD-i down vs ND	-747.599	-5.30635	0.00279637	0.015877	-62.9843	NAD-ni down vs ND	-747.599	-5.30635	5.46734	102.206	93.4696	1
Q9NYH7	0.00966797	0.0145174	1.59928	1.59928	AD up vs NAD-i	1.11322	2.29756	0.667922	0.92832	-1.07721	AD down vs NAD-ni	-1.54755	1.33364	0.323711	0.831964	-1.20197	AD down vs ND	-1.76515	1.22178	0.0059632	0.580462	-1.72277	NAD-i down vs NAD-ni	-2.47496	-1.19918	0.00249503	0.520213	-1.92229	NAD-i down vs ND	-2.82297	-1.30898	0.55238	0.896204	-1.11582	NAD-ni down vs ND	-1.63863	1.31611	5.46641	2.46539	2.25503	1
E7EQI1	0.00970767	1	1	1	No change between AD and NAD-i	?	?	0.0179509	0.03377	-29.612	AD down vs NAD-ni	-448.782	-1.9539	0.00810829	0.0161571	-61.8924	AD down vs ND	-1106.16	-3.46304	0.0179509	0.03377	-29.612	NAD-i down vs NAD-ni	-448.782	-1.9539	0.00810829	0.0161571	-61.8924	NAD-i down vs ND	-1106.16	-3.46304	0.593773	0.478444	-2.09011	NAD-ni down vs ND	-37.355	8.55089	5.4604	138.643	126.953	1
Q6PJ81	0.00970767	1	1	1	No change between AD and NAD-i	?	?	0.0179509	0.03377	-29.612	AD down vs NAD-ni	-448.782	-1.9539	0.00810829	0.0161571	-61.8924	AD down vs ND	-1106.16	-3.46304	0.0179509	0.03377	-29.612	NAD-i down vs NAD-ni	-448.782	-1.9539	0.00810829	0.0161571	-61.8924	NAD-i down vs ND	-1106.16	-3.46304	0.593773	0.478444	-2.09011	NAD-ni down vs ND	-37.355	8.55089	5.4604	138.643	126.953	1
O75544	0.00972572	0.437941	0.939387	-1.06452	AD down vs NAD-i	-1.25831	1.11039	0.155453	0.889262	-1.12453	AD down vs NAD-ni	-1.32924	1.05114	0.00149836	0.724399	-1.38046	AD down vs ND	-1.64839	-1.15607	0.495323	0.94664	-1.05637	NAD-i down vs NAD-ni	-1.24867	1.11897	0.00698454	0.771139	-1.29678	NAD-i down vs ND	-1.54848	-1.086	0.0263143	0.814607	-1.22759	NAD-ni down vs ND	-1.46585	-1.02805	5.45767	0.524506	0.480522	1
Q658X5	0.00972771	0.0667487	1.34422	1.34422	AD up vs NAD-i	-1.02342	1.84925	0.200161	0.818289	-1.22206	AD down vs NAD-ni	-1.68119	1.12572	0.106119	0.761173	-1.31376	AD down vs ND	-1.84265	1.0676	0.0046936	0.608744	-1.64273	NAD-i down vs NAD-ni	-2.2599	-1.1941	0.0027186	0.566254	-1.76599	NAD-i down vs ND	-2.47694	-1.25911	0.655024	0.930201	-1.07504	NAD-ni down vs ND	-1.50782	1.30468	5.45737	1.90776	1.74787	1
M0QZG7	0.00973705	0.0403824	1.24624	1.24624	AD up vs NAD-i	1.01106	1.53611	0.50883	0.935752	-1.06866	AD down vs NAD-ni	-1.31723	1.15341	0.104079	0.835209	-1.1973	AD down vs ND	-1.49464	1.04262	0.010549	0.750862	-1.3318	NAD-i down vs NAD-ni	-1.64158	-1.08048	0.001588	0.670185	-1.49212	NAD-i down vs ND	-1.86267	-1.19529	0.29195	0.892554	-1.12038	NAD-ni down vs ND	-1.39861	1.11421	5.45596	0.819877	0.751358	1
P22304	0.00973766	1	1	1	No change between AD and NAD-i	?	?	0.00454416	0.0300895	-33.2341	AD down vs NAD-ni	-312.418	-3.53535	1	1	1	No change between AD and ND	?	?	0.00454416	0.0300895	-33.2341	NAD-i down vs NAD-ni	-312.418	-3.53535	1	1	1	No change between NAD-i and ND	?	?	0.00671453	33.2341	33.2341	NAD-ni up vs ND	3.08604	357.905	5.45587	94.1276	86.2627	1
Q8HNQ6	0.0097392	0.00568616	30.5489	30.5489	AD up vs NAD-i	3.18433	293.072	0.918524	1.11668	1.11668	AD up vs NAD-ni	-8.59113	10.7129	0.698864	0.641642	-1.5585	AD down vs ND	-17.1495	7.06054	0.00703497	0.0365537	-27.357	NAD-i down vs NAD-ni	-262.45	-2.85161	0.00369635	0.0210037	-47.6106	NAD-i down vs ND	-523.9	-4.32671	0.629536	0.574599	-1.74034	NAD-ni down vs ND	-19.1505	6.32281	5.45564	95.8387	87.8345	1
E5QB59	0.0097392	0.00568616	30.5489	30.5489	AD up vs NAD-i	3.18433	293.072	0.918524	1.11668	1.11668	AD up vs NAD-ni	-8.59113	10.7129	0.698864	0.641642	-1.5585	AD down vs ND	-17.1495	7.06054	0.00703497	0.0365537	-27.357	NAD-i down vs NAD-ni	-262.45	-2.85161	0.00369635	0.0210037	-47.6106	NAD-i down vs ND	-523.9	-4.32671	0.629536	0.574599	-1.74034	NAD-ni down vs ND	-19.1505	6.32281	5.45564	95.8387	87.8345	1
E5E1V2	0.0097392	0.00568616	30.5489	30.5489	AD up vs NAD-i	3.18433	293.072	0.918524	1.11668	1.11668	AD up vs NAD-ni	-8.59113	10.7129	0.698864	0.641642	-1.5585	AD down vs ND	-17.1495	7.06054	0.00703497	0.0365537	-27.357	NAD-i down vs NAD-ni	-262.45	-2.85161	0.00369635	0.0210037	-47.6106	NAD-i down vs ND	-523.9	-4.32671	0.629536	0.574599	-1.74034	NAD-ni down vs ND	-19.1505	6.32281	5.45564	95.8387	87.8345	1
A0A059QM53	0.00974944	0.00543689	31.7312	31.7312	AD up vs NAD-i	3.27566	307.38	0.911356	1.1282	1.1282	AD up vs NAD-ni	-8.58622	10.9288	0.73366	0.675888	-1.47953	AD down vs ND	-16.4488	7.51424	0.00685482	0.0355548	-28.1256	NAD-i down vs NAD-ni	-272.451	-2.90344	0.00390747	0.0213004	-46.9475	NAD-i down vs ND	-521.942	-4.22281	0.656744	0.599086	-1.66921	NAD-ni down vs ND	-18.5576	6.66038	5.4541	96.6349	88.5892	1
A0S9D7	0.00974944	0.00543689	31.7312	31.7312	AD up vs NAD-i	3.27566	307.38	0.911356	1.1282	1.1282	AD up vs NAD-ni	-8.58622	10.9288	0.73366	0.675888	-1.47953	AD down vs ND	-16.4488	7.51424	0.00685482	0.0355548	-28.1256	NAD-i down vs NAD-ni	-272.451	-2.90344	0.00390747	0.0213004	-46.9475	NAD-i down vs ND	-521.942	-4.22281	0.656744	0.599086	-1.66921	NAD-ni down vs ND	-18.5576	6.66038	5.4541	96.6349	88.5892	1
C8YA16	0.00974944	0.00543689	31.7312	31.7312	AD up vs NAD-i	3.27566	307.38	0.911356	1.1282	1.1282	AD up vs NAD-ni	-8.58622	10.9288	0.73366	0.675888	-1.47953	AD down vs ND	-16.4488	7.51424	0.00685482	0.0355548	-28.1256	NAD-i down vs NAD-ni	-272.451	-2.90344	0.00390747	0.0213004	-46.9475	NAD-i down vs ND	-521.942	-4.22281	0.656744	0.599086	-1.66921	NAD-ni down vs ND	-18.5576	6.66038	5.4541	96.6349	88.5892	1
B2CB77	0.00974944	0.00543689	31.7312	31.7312	AD up vs NAD-i	3.27566	307.38	0.911356	1.1282	1.1282	AD up vs NAD-ni	-8.58622	10.9288	0.73366	0.675888	-1.47953	AD down vs ND	-16.4488	7.51424	0.00685482	0.0355548	-28.1256	NAD-i down vs NAD-ni	-272.451	-2.90344	0.00390747	0.0213004	-46.9475	NAD-i down vs ND	-521.942	-4.22281	0.656744	0.599086	-1.66921	NAD-ni down vs ND	-18.5576	6.66038	5.4541	96.6349	88.5892	1
Q7YCD6	0.00974944	0.00543689	31.7312	31.7312	AD up vs NAD-i	3.27566	307.38	0.911356	1.1282	1.1282	AD up vs NAD-ni	-8.58622	10.9288	0.73366	0.675888	-1.47953	AD down vs ND	-16.4488	7.51424	0.00685482	0.0355548	-28.1256	NAD-i down vs NAD-ni	-272.451	-2.90344	0.00390747	0.0213004	-46.9475	NAD-i down vs ND	-521.942	-4.22281	0.656744	0.599086	-1.66921	NAD-ni down vs ND	-18.5576	6.66038	5.4541	96.6349	88.5892	1
P33897	0.00978151	1	1	1	No change between AD and NAD-i	?	?	0.00456295	0.0546865	-18.2861	AD down vs NAD-ni	-117.44	-2.84725	1	1	1	No change between AD and ND	?	?	0.00456295	0.0546865	-18.2861	NAD-i down vs NAD-ni	-117.44	-2.84725	1	1	1	No change between NAD-i and ND	?	?	0.00674062	18.2861	18.2861	NAD-ni up vs ND	2.54349	131.465	5.44929	64.7629	59.4233	1
Q59H77	0.00985693	0.01351	1.32878	1.32878	AD up vs NAD-i	1.07008	1.65003	0.881051	1.01558	1.01558	AD up vs NAD-ni	-1.22271	1.26111	0.249921	0.879003	-1.13765	AD down vs ND	-1.43137	1.10594	0.0183394	0.764297	-1.30839	NAD-i down vs NAD-ni	-1.62471	-1.05366	0.00162282	0.661511	-1.51169	NAD-i down vs ND	-1.90198	-1.20149	0.200064	0.865515	-1.15538	NAD-ni down vs ND	-1.45368	1.08897	5.43804	0.876082	0.805512	1
O60832	0.00988106	0.00719958	69.0502	69.0502	AD up vs NAD-i	3.78311	1260.32	0.694626	1.72522	1.72522	AD up vs NAD-ni	-10.5797	31.4891	0.465683	0.338955	-2.95025	AD down vs ND	-64.2223	7.37852	0.0162065	0.024985	-40.024	NAD-i down vs NAD-ni	-730.528	-2.19283	0.00223414	0.00490881	-203.715	NAD-i down vs ND	-4434.57	-9.35828	0.277887	0.19647	-5.08982	NAD-ni down vs ND	-110.798	4.27686	5.43446	157.506	144.914	1
H3BTI0	0.00990061	0.035926	0.474382	-2.108	AD down vs NAD-i	-4.20196	-1.05753	0.00181374	0.294189	-3.39917	AD down vs NAD-ni	-6.77569	-1.70527	0.00845193	0.3535	-2.82885	AD down vs ND	-5.87981	-1.361	0.160539	0.620152	-1.61251	NAD-i down vs NAD-ni	-3.21427	1.23617	0.405005	0.74518	-1.34196	NAD-i down vs ND	-2.78928	1.54887	0.600465	1.20161	1.20161	NAD-ni up vs ND	-1.72978	2.49756	5.43157	8.88062	8.175	1
J3KRF5	0.00993625	0.114018	1.24032	1.24032	AD up vs NAD-i	-1.05989	1.63053	0.0790139	0.785171	-1.27361	AD down vs NAD-ni	-1.67429	1.03219	0.119681	0.798819	-1.25185	AD down vs ND	-1.67322	1.0677	0.00283407	0.633041	-1.57968	NAD-i down vs NAD-ni	-2.07665	-1.20164	0.00558101	0.644045	-1.55269	NAD-i down vs ND	-2.07532	-1.16167	0.900934	1.01738	1.01738	NAD-ni up vs ND	-1.31376	1.35983	5.42631	1.39506	1.28546	1
Q86TY5	0.0100246	0.0205519	1.2876	1.2876	AD up vs NAD-i	1.04567	1.58552	0.686866	0.96066	-1.04095	AD down vs NAD-ni	-1.28179	1.18293	0.209449	0.873002	-1.14547	AD down vs ND	-1.42842	1.08864	0.00897594	0.746083	-1.34033	NAD-i down vs NAD-ni	-1.65044	-1.08849	0.00192258	0.678005	-1.47492	NAD-i down vs ND	-1.83924	-1.18276	0.370183	0.908752	-1.10041	NAD-ni down vs ND	-1.37222	1.13323	5.41338	0.805713	0.744187	1
B4DHY4	0.0100281	0.0182066	1.60695	1.60695	AD up vs NAD-i	1.0972	2.35352	0.46897	1.14226	1.14226	AD up vs NAD-ni	-1.28219	1.67295	0.176735	0.764002	-1.3089	AD down vs ND	-1.96189	1.14516	0.0759134	0.710828	-1.40681	NAD-i down vs NAD-ni	-2.06041	1.04107	0.00137648	0.475437	-2.10333	NAD-i down vs ND	-3.15266	-1.40326	0.0512739	0.66885	-1.4951	NAD-ni down vs ND	-2.241	1.00253	5.41286	2.70804	2.50148	1
C9JYZ0	0.0100407	0.011202	1.44889	1.44889	AD up vs NAD-i	1.1023	1.90446	0.649382	1.06131	1.06131	AD up vs NAD-ni	-1.23849	1.39501	0.288876	0.861061	-1.16136	AD down vs ND	-1.55205	1.15073	0.0282958	0.732497	-1.36519	NAD-i down vs NAD-ni	-1.79445	-1.03862	0.00165646	0.594288	-1.68268	NAD-i down vs ND	-2.24875	-1.25911	0.145145	0.811319	-1.23256	NAD-ni down vs ND	-1.6472	1.08425	5.41104	1.38976	1.28419	1
A0A0F7T737	0.0100951	0.00413492	32.5952	32.5952	AD up vs NAD-i	3.61886	293.587	0.918669	1.11303	1.11303	AD up vs NAD-ni	-8.09236	10.0251	0.931848	1.09979	1.09979	AD up vs ND	-9.35786	11.3188	0.00511635	0.0341471	-29.2851	NAD-i down vs NAD-ni	-263.772	-3.25135	0.0073402	0.033741	-29.6376	NAD-i down vs ND	-305.021	-2.87975	0.991417	0.988107	-1.01204	NAD-ni down vs ND	-10.4156	10.1693	5.40314	89.6943	83.002	1
K7EM13	0.0101395	0.0872654	1.19482	1.19482	AD up vs NAD-i	-1.02981	1.47014	0.894961	0.987021	-1.01315	AD down vs NAD-ni	-1.24661	1.21446	0.0364659	0.789006	-1.26742	AD down vs ND	-1.57921	-1.01718	0.0683617	0.826086	-1.21053	NAD-i down vs NAD-ni	-1.48947	1.01644	0.00110981	0.660358	-1.51433	NAD-i down vs ND	-1.88686	-1.21535	0.0464808	0.799382	-1.25097	NAD-ni down vs ND	-1.55871	-1.00398	5.39673	0.797369	0.738752	1
B3KX72	0.0102059	0.00559346	1.58956	1.58956	AD up vs NAD-i	1.17087	2.15796	0.6174	1.07591	1.07591	AD up vs NAD-ni	-1.26181	1.46063	0.610081	0.923824	-1.08246	AD down vs ND	-1.49703	1.27764	0.0157733	0.676858	-1.47741	NAD-i down vs NAD-ni	-2.00571	-1.08827	0.00280752	0.581183	-1.72063	NAD-i down vs ND	-2.37962	-1.24413	0.33234	0.858647	-1.16462	NAD-ni down vs ND	-1.61067	1.1875	5.38723	1.72996	1.60561	1
C9JTY3	0.0102184	0.0985479	8.86116	8.86116	AD up vs NAD-i	-1.58164	124.191	0.115382	0.126159	-7.92651	AD down vs NAD-ni	-111.091	1.76814	0.104984	0.103635	-9.64921	AD down vs ND	-158.724	1.70474	0.00370125	0.0142373	-70.2381	NAD-i down vs NAD-ni	-984.397	-5.01158	0.00407287	0.0116955	-85.5032	NAD-i down vs ND	-1406.48	-5.19795	0.883003	0.821467	-1.21733	NAD-ni down vs ND	-20.0244	13.5127	5.38544	128.984	119.752	1
A0A024RCR2	0.0102338	0.108503	7.33137	7.33137	AD up vs NAD-i	-1.64198	88.2548	0.0972204	0.126825	-7.88491	AD down vs NAD-ni	-94.9184	1.52671	0.10755	0.120122	-8.3249	AD down vs ND	-116.541	1.68159	0.00338902	0.0172989	-57.8071	NAD-i down vs NAD-ni	-695.881	-4.80206	0.0046571	0.0163846	-61.0329	NAD-i down vs ND	-854.406	-4.35977	0.965597	0.947147	-1.0558	NAD-ni down vs ND	-14.7803	13.2592	5.38324	114.506	106.354	1
Q9UFL8	0.0102702	1	1	1	No change between AD and NAD-i	?	?	0.00477192	0.0321927	-31.063	AD down vs NAD-ni	-284.124	-3.39609	1	1	1	No change between AD and ND	?	?	0.00477192	0.0321927	-31.063	NAD-i down vs NAD-ni	-284.124	-3.39609	1	1	1	No change between NAD-i and ND	?	?	0.00703034	31.063	31.063	NAD-ni up vs ND	2.9694	324.951	5.37807	90.5324	84.168	1
Q6ZR81	0.0102826	0.00840679	1.25123	1.25123	AD up vs NAD-i	1.06883	1.46475	0.133848	1.12429	1.12429	AD up vs NAD-ni	-1.04123	1.31615	0.460578	0.94235	-1.06118	AD down vs ND	-1.25419	1.11375	0.168442	0.898552	-1.1129	NAD-i down vs NAD-ni	-1.30282	1.05189	0.00254135	0.75314	-1.32777	NAD-i down vs ND	-1.56928	-1.12343	0.0397677	0.838171	-1.19307	NAD-ni down vs ND	-1.41008	-1.00946	5.37632	0.458589	0.42649	1
P49789	0.010291	0.351077	0.36939	-2.70717	AD down vs NAD-i	-24.5671	3.35215	1	1	1	No change between AD and NAD-ni	?	?	0.00297259	0.0205552	-48.6496	AD down vs ND	-504.685	-4.68962	0.351077	2.70717	2.70717	NAD-i up vs NAD-ni	-3.35215	24.5671	0.0188541	0.0556463	-17.9707	NAD-i down vs ND	-186.426	-1.7323	0.00297259	0.0205552	-48.6496	NAD-ni down vs ND	-504.685	-4.68962	5.37512	89.8391	83.5693	1
B2RAD8	0.0102919	0.354243	2.66716	2.66716	AD up vs NAD-i	-3.34104	23.7673	0.354243	2.66716	2.66716	AD up vs NAD-ni	-3.34104	23.7673	0.0186353	0.0566277	-17.6592	AD down vs ND	-179.691	-1.73547	1	1	1	No change between NAD-i and NAD-ni	?	?	0.00297426	0.0212314	-47.1	NAD-i down vs ND	-479.264	-4.62878	0.00297426	0.0212314	-47.1	NAD-ni down vs ND	-479.264	-4.62878	5.37501	88.3598	82.1951	1
Q9UL18	0.0102919	0.354243	2.66716	2.66716	AD up vs NAD-i	-3.34104	23.7673	0.354243	2.66716	2.66716	AD up vs NAD-ni	-3.34104	23.7673	0.0186353	0.0566277	-17.6592	AD down vs ND	-179.691	-1.73547	1	1	1	No change between NAD-i and NAD-ni	?	?	0.00297426	0.0212314	-47.1	NAD-i down vs ND	-479.264	-4.62878	0.00297426	0.0212314	-47.1	NAD-ni down vs ND	-479.264	-4.62878	5.37501	88.3598	82.1951	1
K7EJ73	0.0103146	0.002966	25.3084	25.3084	AD up vs NAD-i	3.61819	177.026	0.728024	1.38176	1.38176	AD up vs NAD-ni	-5.0622	9.66513	0.676598	1.50946	1.50946	AD up vs ND	-5.21429	11.8806	0.0061341	0.0545971	-18.316	NAD-i down vs NAD-ni	-128.116	-2.61853	0.0107149	0.0596427	-16.7665	NAD-i down vs ND	-131.965	-2.13022	0.928449	1.09242	1.09242	NAD-ni up vs ND	-7.20493	8.59816	5.3718	69.8381	65.0043	1
P50479	0.0103253	0.0474438	1.23925	1.23925	AD up vs NAD-i	1.00276	1.53151	0.169235	0.866339	-1.15428	AD down vs NAD-ni	-1.42651	1.07066	0.24218	0.879587	-1.1369	AD down vs ND	-1.42318	1.10108	0.00260746	0.699086	-1.43044	NAD-i down vs NAD-ni	-1.76779	-1.15746	0.0053472	0.709777	-1.40889	NAD-i down vs ND	-1.76368	-1.12548	0.887396	1.01529	1.01529	NAD-ni up vs ND	-1.23296	1.27096	5.37029	0.827382	0.770332	1
K7ELV6	0.010332	0.00810323	1.24978	1.24978	AD up vs NAD-i	1.06946	1.46051	0.132106	1.12347	1.12347	AD up vs NAD-ni	-1.04018	1.3129	0.477602	0.945088	-1.0581	AD down vs ND	-1.24826	1.11493	0.165611	0.898935	-1.11243	NAD-i down vs NAD-ni	-1.3	1.05051	0.00260444	0.756202	-1.3224	NAD-i down vs ND	-1.56005	-1.12095	0.0414587	0.841221	-1.18875	NAD-ni down vs ND	-1.40238	-1.00766	5.36934	0.447936	0.417124	1
H7C2Q2	0.0103374	0.338087	1.34902	1.34902	AD up vs NAD-i	-1.41265	2.5708	0.0116824	0.419666	-2.38285	AD down vs NAD-ni	-4.54095	-1.25039	0.662824	0.866991	-1.15341	AD down vs ND	-2.28572	1.71812	0.00154333	0.31109	-3.2145	NAD-i down vs NAD-ni	-6.12581	-1.6868	0.18849	0.642684	-1.55598	NAD-i down vs ND	-3.08348	1.27361	0.0390437	2.06591	2.06591	NAD-ni up vs ND	1.04249	4.09401	5.36858	7.6705	7.14388	1
F5H783	0.0103808	0.0284858	1.2769	1.2769	AD up vs NAD-i	1.02989	1.58316	0.630055	0.951616	-1.05084	AD down vs NAD-ni	-1.30288	1.17985	0.152831	0.851194	-1.17482	AD down vs ND	-1.47571	1.0692	0.0106616	0.745253	-1.34183	NAD-i down vs NAD-ni	-1.66365	-1.08226	0.00177602	0.666608	-1.50013	NAD-i down vs ND	-1.88434	-1.19426	0.313718	0.894472	-1.11798	NAD-ni down vs ND	-1.40431	1.12356	5.36249	0.851606	0.79404	1
A0A125U0U3	0.01039	0.00418367	32.2302	32.2302	AD up vs NAD-i	3.59049	289.315	0.895006	1.14821	1.14821	AD up vs NAD-ni	-7.81783	10.307	0.939806	1.08748	1.08748	AD up vs ND	-9.42983	11.1518	0.00550918	0.0356254	-28.0699	NAD-i down vs NAD-ni	-251.97	-3.12703	0.0072687	0.033741	-29.6376	NAD-i down vs ND	-303.925	-2.89014	0.960968	0.947104	-1.05585	NAD-ni down vs ND	-10.8275	9.71229	5.3612	88.7234	82.7458	1
E7ENJ6	0.0103921	0.0230405	1.92714	1.92714	AD up vs NAD-i	1.10916	3.34834	0.474975	0.827019	-1.20916	AD down vs NAD-ni	-2.10088	1.43692	0.254597	0.722054	-1.38494	AD down vs ND	-2.48829	1.2973	0.0052311	0.429144	-2.33022	NAD-i down vs NAD-ni	-4.04868	-1.34116	0.00278625	0.374677	-2.66896	NAD-i down vs ND	-4.79527	-1.4855	0.628647	0.87308	-1.14537	NAD-ni down vs ND	-2.05786	1.56864	5.36091	5.6215	5.24304	1
Q9NZ45	0.0104094	0.246403	1.1512	1.1512	AD up vs NAD-i	-1.11405	1.4764	0.115954	0.823032	-1.21502	AD down vs NAD-ni	-1.55825	1.05553	0.0255368	0.735697	-1.35926	AD down vs ND	-1.76974	-1.04398	0.0115724	0.714934	-1.39873	NAD-i down vs NAD-ni	-1.79386	-1.09064	0.00253902	0.63907	-1.56477	NAD-i down vs ND	-2.03732	-1.20183	0.379239	0.893886	-1.11871	NAD-ni down vs ND	-1.45655	1.16383	5.35849	1.13976	1.0635	1
S4R3Z1	0.0104329	1	1	1	No change between AD and NAD-i	?	?	0.348026	0.370878	-2.6963	AD down vs NAD-ni	-23.9076	3.28851	0.00301119	0.0215589	-46.3846	AD down vs ND	-469.497	-4.58262	0.348026	0.370878	-2.6963	NAD-i down vs NAD-ni	-23.9076	3.28851	0.00301119	0.0215589	-46.3846	NAD-i down vs ND	-469.497	-4.58262	0.0193196	0.0581293	-17.203	NAD-ni down vs ND	-174.126	-1.6996	5.35521	87.6338	81.8211	1
Q9NRG7	0.0104759	0.0552601	1.22821	1.22821	AD up vs NAD-i	-1.00527	1.51644	0.709954	1.0382	1.0382	AD up vs NAD-ni	-1.18925	1.28185	0.0606494	0.808319	-1.23714	AD down vs ND	-1.54712	1.01086	0.109908	0.845299	-1.18301	NAD-i down vs NAD-ni	-1.46064	1.04367	0.00118804	0.658129	-1.51946	NAD-i down vs ND	-1.90019	-1.21502	0.0306583	0.778575	-1.2844	NAD-ni down vs ND	-1.60623	-1.02705	5.34924	0.816836	0.763506	1
K7EQ47	0.0104766	0.0172224	1.5158	1.5158	AD up vs NAD-i	1.08851	2.11082	0.810476	1.03865	1.03865	AD up vs NAD-ni	-1.34073	1.44636	0.198444	0.801143	-1.24822	AD down vs ND	-1.77347	1.13826	0.0279432	0.685213	-1.4594	NAD-i down vs NAD-ni	-2.03228	-1.04801	0.00151166	0.528528	-1.89205	NAD-i down vs ND	-2.68822	-1.33168	0.13596	0.771333	-1.29646	NAD-ni down vs ND	-1.84201	1.09591	5.34914	2.01535	1.88381	1
H0Y2S9	0.0104985	0.112127	1.20984	1.20984	AD up vs NAD-i	-1.05135	1.53888	0.0646872	0.798498	-1.25235	AD down vs NAD-ni	-1.59295	1.01566	0.178923	0.84468	-1.18388	AD down vs ND	-1.52799	1.0902	0.00222142	0.660001	-1.51515	NAD-i down vs NAD-ni	-1.92722	-1.19119	0.00894861	0.698173	-1.43231	NAD-i down vs ND	-1.84863	-1.10975	0.645333	1.05784	1.05784	NAD-ni up vs ND	-1.2201	1.36531	5.3461	1.06305	0.994231	1
A0A0C4DH41	0.0105078	0.00430367	33.7578	33.7578	AD up vs NAD-i	3.61904	314.887	0.933947	1.09231	1.09231	AD up vs NAD-ni	-8.53953	10.1889	0.91784	1.12364	1.12364	AD up vs ND	-9.50565	12.0015	0.00511567	0.0323573	-30.9049	NAD-i down vs NAD-ni	-288.276	-3.31319	0.00790518	0.0332852	-30.0433	NAD-i down vs ND	-320.89	-2.81281	0.980036	1.02868	1.02868	NAD-ni up vs ND	-10.3831	10.9872	5.34482	91.574	85.6661	1
B7Z2D5	0.010517	0.00220924	1.5466	1.5466	AD up vs NAD-i	1.20176	1.9904	0.491692	1.08701	1.08701	AD up vs NAD-ni	-1.18394	1.39892	0.518383	1.08658	1.08658	AD up vs ND	-1.20267	1.41993	0.0093574	0.702834	-1.42281	NAD-i down vs NAD-ni	-1.83109	-1.10557	0.0131341	0.702556	-1.42337	NAD-i down vs ND	-1.86006	-1.08921	0.997528	0.999605	-1.0004	NAD-ni down vs ND	-1.30731	1.30628	5.34355	1.16853	1.0934	1
B4DGE1	0.0105924	0.952135	0.915387	-1.09243	AD down vs NAD-i	-23.942	20.0618	0.00452878	0.00799079	-125.144	AD down vs NAD-ni	-2742.68	-5.71012	0.055651	0.0412913	-24.2182	AD down vs ND	-640.085	1.09132	0.00513259	0.00872941	-114.555	NAD-i down vs NAD-ni	-2510.61	-5.22697	0.0619586	0.045108	-22.169	NAD-i down vs ND	-585.926	1.1922	0.301949	5.16735	5.16735	NAD-ni up vs ND	-5.11479	136.573	5.33319	174.656	163.745	1
H3BR36	0.0105924	0.952135	0.915387	-1.09243	AD down vs NAD-i	-23.942	20.0618	0.00452878	0.00799079	-125.144	AD down vs NAD-ni	-2742.68	-5.71012	0.055651	0.0412913	-24.2182	AD down vs ND	-640.085	1.09132	0.00513259	0.00872941	-114.555	NAD-i down vs NAD-ni	-2510.61	-5.22697	0.0619586	0.045108	-22.169	NAD-i down vs ND	-585.926	1.1922	0.301949	5.16735	5.16735	NAD-ni up vs ND	-5.11479	136.573	5.33319	174.656	163.745	1
H3BUN9	0.0105924	0.952135	0.915387	-1.09243	AD down vs NAD-i	-23.942	20.0618	0.00452878	0.00799079	-125.144	AD down vs NAD-ni	-2742.68	-5.71012	0.055651	0.0412913	-24.2182	AD down vs ND	-640.085	1.09132	0.00513259	0.00872941	-114.555	NAD-i down vs NAD-ni	-2510.61	-5.22697	0.0619586	0.045108	-22.169	NAD-i down vs ND	-585.926	1.1922	0.301949	5.16735	5.16735	NAD-ni up vs ND	-5.11479	136.573	5.33319	174.656	163.745	1
H3BNR4	0.0105924	0.952135	0.915387	-1.09243	AD down vs NAD-i	-23.942	20.0618	0.00452878	0.00799079	-125.144	AD down vs NAD-ni	-2742.68	-5.71012	0.055651	0.0412913	-24.2182	AD down vs ND	-640.085	1.09132	0.00513259	0.00872941	-114.555	NAD-i down vs NAD-ni	-2510.61	-5.22697	0.0619586	0.045108	-22.169	NAD-i down vs ND	-585.926	1.1922	0.301949	5.16735	5.16735	NAD-ni up vs ND	-5.11479	136.573	5.33319	174.656	163.745	1
H3BN71	0.0105924	0.952135	0.915387	-1.09243	AD down vs NAD-i	-23.942	20.0618	0.00452878	0.00799079	-125.144	AD down vs NAD-ni	-2742.68	-5.71012	0.055651	0.0412913	-24.2182	AD down vs ND	-640.085	1.09132	0.00513259	0.00872941	-114.555	NAD-i down vs NAD-ni	-2510.61	-5.22697	0.0619586	0.045108	-22.169	NAD-i down vs ND	-585.926	1.1922	0.301949	5.16735	5.16735	NAD-ni up vs ND	-5.11479	136.573	5.33319	174.656	163.745	1
B4DX58	0.0105961	0.347201	3.50388	3.50388	AD up vs NAD-i	-4.48172	55.0229	0.347201	3.50388	3.50388	AD up vs NAD-ni	-4.48172	55.0229	0.0196667	0.0279317	-35.8016	AD down vs ND	-664.424	-1.92912	1	1	1	No change between NAD-i and NAD-ni	?	?	0.00305676	0.00797166	-125.444	NAD-i down vs ND	-2328.06	-6.7594	0.00305676	0.00797166	-125.444	NAD-ni down vs ND	-2328.06	-6.7594	5.33268	138.962	130.293	1
O95036	0.0106049	0.0246613	1.4849	1.4849	AD up vs NAD-i	1.05956	2.081	0.54547	0.906695	-1.10291	AD down vs NAD-ni	-1.54566	1.27068	0.211038	0.802971	-1.24537	AD down vs ND	-1.78142	1.14859	0.00709088	0.610609	-1.63771	NAD-i down vs NAD-ni	-2.29515	-1.16859	0.00231905	0.540756	-1.84926	NAD-i down vs ND	-2.64523	-1.2928	0.480586	0.885602	-1.12918	NAD-ni down vs ND	-1.6152	1.26679	5.33147	2.08668	1.95695	1
K7EIF7	0.0106142	0.00407328	1.27859	1.27859	AD up vs NAD-i	1.09533	1.49252	0.217628	1.09791	1.09791	AD up vs NAD-ni	-1.06322	1.2816	0.78921	0.979266	-1.02117	AD down vs ND	-1.20327	1.15389	0.0531491	0.858684	-1.16457	NAD-i down vs NAD-ni	-1.35942	1.00235	0.00346717	0.765893	-1.30567	NAD-i down vs ND	-1.53849	-1.10807	0.158129	0.891937	-1.12115	NAD-ni down vs ND	-1.32108	1.05099	5.33021	0.43834	0.411184	1
K7EQL0	0.0106142	0.00407328	1.27859	1.27859	AD up vs NAD-i	1.09533	1.49252	0.217628	1.09791	1.09791	AD up vs NAD-ni	-1.06322	1.2816	0.78921	0.979266	-1.02117	AD down vs ND	-1.20327	1.15389	0.0531491	0.858684	-1.16457	NAD-i down vs NAD-ni	-1.35942	1.00235	0.00346717	0.765893	-1.30567	NAD-i down vs ND	-1.53849	-1.10807	0.158129	0.891937	-1.12115	NAD-ni down vs ND	-1.32108	1.05099	5.33021	0.43834	0.411184	1
K7ENN6	0.0106142	0.00407328	1.27859	1.27859	AD up vs NAD-i	1.09533	1.49252	0.217628	1.09791	1.09791	AD up vs NAD-ni	-1.06322	1.2816	0.78921	0.979266	-1.02117	AD down vs ND	-1.20327	1.15389	0.0531491	0.858684	-1.16457	NAD-i down vs NAD-ni	-1.35942	1.00235	0.00346717	0.765893	-1.30567	NAD-i down vs ND	-1.53849	-1.10807	0.158129	0.891937	-1.12115	NAD-ni down vs ND	-1.32108	1.05099	5.33021	0.43834	0.411184	1
K7EQX4	0.0106142	0.00407328	1.27859	1.27859	AD up vs NAD-i	1.09533	1.49252	0.217628	1.09791	1.09791	AD up vs NAD-ni	-1.06322	1.2816	0.78921	0.979266	-1.02117	AD down vs ND	-1.20327	1.15389	0.0531491	0.858684	-1.16457	NAD-i down vs NAD-ni	-1.35942	1.00235	0.00346717	0.765893	-1.30567	NAD-i down vs ND	-1.53849	-1.10807	0.158129	0.891937	-1.12115	NAD-ni down vs ND	-1.32108	1.05099	5.33021	0.43834	0.411184	1
K7ERJ9	0.0106265	0.00802279	1.42825	1.42825	AD up vs NAD-i	1.11377	1.83152	0.845348	0.977109	-1.02343	AD down vs NAD-ni	-1.3124	1.253	0.640959	0.942797	-1.06067	AD down vs ND	-1.38084	1.22738	0.00534629	0.684132	-1.46171	NAD-i down vs NAD-ni	-1.87443	-1.13986	0.00433033	0.660108	-1.5149	NAD-i down vs ND	-1.97218	-1.16366	0.776649	0.964884	-1.03639	NAD-ni down vs ND	-1.34923	1.25613	5.32853	1.13244	1.06262	1
Q6IBP2	0.010668	0.00440495	54.1946	54.1946	AD up vs NAD-i	4.26583	688.506	0.183705	5.27063	5.27063	AD up vs NAD-ni	-2.4104	66.9599	0.753402	0.667147	-1.49892	AD down vs ND	-22.2176	9.88871	0.0695958	0.0972539	-10.2824	NAD-i down vs NAD-ni	-130.631	1.23555	0.00338394	0.0123102	-81.2333	NAD-i down vs ND	-1204.07	-5.48045	0.123067	0.126578	-7.90026	NAD-ni down vs ND	-117.101	1.87619	5.32288	118.179	111.01	1
P30519	0.010668	0.00440495	54.1946	54.1946	AD up vs NAD-i	4.26583	688.506	0.183705	5.27063	5.27063	AD up vs NAD-ni	-2.4104	66.9599	0.753402	0.667147	-1.49892	AD down vs ND	-22.2176	9.88871	0.0695958	0.0972539	-10.2824	NAD-i down vs NAD-ni	-130.631	1.23555	0.00338394	0.0123102	-81.2333	NAD-i down vs ND	-1204.07	-5.48045	0.123067	0.126578	-7.90026	NAD-ni down vs ND	-117.101	1.87619	5.32288	118.179	111.01	1
B3KSE0	0.010668	0.00440495	54.1946	54.1946	AD up vs NAD-i	4.26583	688.506	0.183705	5.27063	5.27063	AD up vs NAD-ni	-2.4104	66.9599	0.753402	0.667147	-1.49892	AD down vs ND	-22.2176	9.88871	0.0695958	0.0972539	-10.2824	NAD-i down vs NAD-ni	-130.631	1.23555	0.00338394	0.0123102	-81.2333	NAD-i down vs ND	-1204.07	-5.48045	0.123067	0.126578	-7.90026	NAD-ni down vs ND	-117.101	1.87619	5.32288	118.179	111.01	1
Q6FHB5	0.010668	0.00440495	54.1946	54.1946	AD up vs NAD-i	4.26583	688.506	0.183705	5.27063	5.27063	AD up vs NAD-ni	-2.4104	66.9599	0.753402	0.667147	-1.49892	AD down vs ND	-22.2176	9.88871	0.0695958	0.0972539	-10.2824	NAD-i down vs NAD-ni	-130.631	1.23555	0.00338394	0.0123102	-81.2333	NAD-i down vs ND	-1204.07	-5.48045	0.123067	0.126578	-7.90026	NAD-ni down vs ND	-117.101	1.87619	5.32288	118.179	111.01	1
A0A087WT44	0.010668	0.00440495	54.1946	54.1946	AD up vs NAD-i	4.26583	688.506	0.183705	5.27063	5.27063	AD up vs NAD-ni	-2.4104	66.9599	0.753402	0.667147	-1.49892	AD down vs ND	-22.2176	9.88871	0.0695958	0.0972539	-10.2824	NAD-i down vs NAD-ni	-130.631	1.23555	0.00338394	0.0123102	-81.2333	NAD-i down vs ND	-1204.07	-5.48045	0.123067	0.126578	-7.90026	NAD-ni down vs ND	-117.101	1.87619	5.32288	118.179	111.01	1
B4E010	0.0106796	0.836099	1.01641	1.01641	AD up vs NAD-i	-1.16012	1.19851	0.562874	0.955283	-1.04681	AD down vs NAD-ni	-1.23435	1.12643	0.00397372	0.756793	-1.32137	AD down vs ND	-1.57375	-1.10946	0.434964	0.93986	-1.06399	NAD-i down vs NAD-ni	-1.25461	1.10824	0.00264449	0.744574	-1.34305	NAD-i down vs ND	-1.59958	-1.12766	0.0124102	0.792218	-1.26228	NAD-ni down vs ND	-1.50338	-1.05985	5.3213	0.496577	0.466593	1
Q5VWL5	0.0106856	1	1	1	No change between AD and NAD-i	?	?	0.00494893	0.0303081	-32.9945	AD down vs NAD-ni	-317.586	-3.42784	1	1	1	No change between AD and ND	?	?	0.00494893	0.0303081	-32.9945	NAD-i down vs NAD-ni	-317.586	-3.42784	1	1	1	No change between NAD-i and ND	?	?	0.00727508	32.9945	32.9945	NAD-ni up vs ND	2.9879	364.347	5.32048	93.7391	88.0926	1
C9JA44	0.0107064	0.155857	1.49628	1.49628	AD up vs NAD-i	-1.18751	2.65865	0.0817904	0.604644	-1.65387	AD down vs NAD-ni	-2.93866	1.07436	0.112427	1.61989	1.61989	AD up vs ND	-1.13581	2.98043	0.00429876	0.404099	-2.47464	NAD-i down vs NAD-ni	-4.39704	-1.39272	0.785178	1.08262	1.08262	NAD-i up vs ND	-1.69949	1.9919	0.00360807	2.67909	2.67909	NAD-ni up vs ND	1.45611	4.92924	5.31767	6.03771	5.67703	1
Q9BYM4	0.010723	0.00504463	25.9781	25.9781	AD up vs NAD-i	3.13204	215.47	0.93115	1.09112	1.09112	AD up vs NAD-ni	-7.60163	9.0501	0.909379	0.885266	-1.1296	AD down vs ND	-10.6522	8.34809	0.00603949	0.0420016	-23.8086	NAD-i down vs NAD-ni	-197.476	-2.87048	0.00584561	0.0340774	-29.345	NAD-i down vs ND	-276.724	-3.11186	0.845246	0.811336	-1.23253	NAD-ni down vs ND	-11.6228	7.65093	5.31542	81.7434	76.8926	1
P51159	0.01075	0.00497631	18.9288	18.9288	AD up vs NAD-i	2.81395	127.33	0.00497631	18.9288	18.9288	AD up vs NAD-ni	2.81395	127.33	0.00731288	18.9288	18.9288	AD up vs ND	2.50669	142.937	1	1	1	No change between NAD-i and NAD-ni	?	?	1	1	1	No change between NAD-i and ND	?	?	1	1	1	No change between NAD-ni and ND	?	?	5.31179	66.3118	62.4194	1
H3BN55	0.01075	0.00497631	18.9288	18.9288	AD up vs NAD-i	2.81395	127.33	0.00497631	18.9288	18.9288	AD up vs NAD-ni	2.81395	127.33	0.00731288	18.9288	18.9288	AD up vs ND	2.50669	142.937	1	1	1	No change between NAD-i and NAD-ni	?	?	1	1	1	No change between NAD-i and ND	?	?	1	1	1	No change between NAD-ni and ND	?	?	5.31179	66.3118	62.4194	1
H3BS49	0.01075	0.00497631	18.9288	18.9288	AD up vs NAD-i	2.81395	127.33	0.00497631	18.9288	18.9288	AD up vs NAD-ni	2.81395	127.33	0.00731288	18.9288	18.9288	AD up vs ND	2.50669	142.937	1	1	1	No change between NAD-i and NAD-ni	?	?	1	1	1	No change between NAD-i and ND	?	?	1	1	1	No change between NAD-ni and ND	?	?	5.31179	66.3118	62.4194	1
B3KNZ4	0.0107972	0.0250648	1.37827	1.37827	AD up vs NAD-i	1.04712	1.81416	0.4927	1.09489	1.09489	AD up vs NAD-ni	-1.20217	1.44116	0.139684	0.807936	-1.23772	AD down vs ND	-1.65654	1.08132	0.0944327	0.794397	-1.25882	NAD-i down vs NAD-ni	-1.65692	1.04563	0.00140419	0.586195	-1.70592	NAD-i down vs ND	-2.28316	-1.27461	0.0420352	0.737912	-1.35518	NAD-ni down vs ND	-1.81374	-1.01255	5.30544	1.37652	1.29728	1
Q9H6J7	0.0108004	0.346664	0.3322	-3.01024	AD down vs NAD-i	-33.7713	3.72689	1	1	1	No change between AD and NAD-ni	?	?	0.00311401	0.0145386	-68.7823	AD down vs ND	-893.539	-5.29468	0.346664	3.01024	3.01024	NAD-i up vs NAD-ni	-3.72689	33.7713	0.020066	0.0437647	-22.8494	NAD-i down vs ND	-296.833	-1.75889	0.00311401	0.0145386	-68.7823	NAD-ni down vs ND	-893.539	-5.29468	5.30501	106.54	100.414	1
H0YDJ0	0.0108004	0.346664	0.3322	-3.01024	AD down vs NAD-i	-33.7713	3.72689	1	1	1	No change between AD and NAD-ni	?	?	0.00311401	0.0145386	-68.7823	AD down vs ND	-893.539	-5.29468	0.346664	3.01024	3.01024	NAD-i up vs NAD-ni	-3.72689	33.7713	0.020066	0.0437647	-22.8494	NAD-i down vs ND	-296.833	-1.75889	0.00311401	0.0145386	-68.7823	NAD-ni down vs ND	-893.539	-5.29468	5.30501	106.54	100.414	1
H7C1W2	0.0108048	0.0065435	1.75637	1.75637	AD up vs NAD-i	1.20044	2.56975	0.763959	1.05612	1.05612	AD up vs NAD-ni	-1.38536	1.54521	0.591127	0.901266	-1.10955	AD down vs ND	-1.6613	1.34944	0.0121943	0.601306	-1.66305	NAD-i down vs NAD-ni	-2.43321	-1.13666	0.00307372	0.513141	-1.94878	NAD-i down vs ND	-2.91785	-1.30156	0.415593	0.853377	-1.17182	NAD-ni down vs ND	-1.75452	1.27774	5.30443	2.63963	2.48813	1
Q6LAP8	0.0108135	0.0863276	1.26238	1.26238	AD up vs NAD-i	-1.03827	1.65459	0.072572	0.782591	-1.27781	AD down vs NAD-ni	-1.67481	1.02574	0.276401	0.85892	-1.16425	AD down vs ND	-1.55123	1.14441	0.00186567	0.619934	-1.61308	NAD-i down vs NAD-ni	-2.11425	-1.2307	0.0119194	0.680398	-1.46973	NAD-i down vs ND	-1.95824	-1.10308	0.499973	1.09753	1.09753	NAD-ni up vs ND	-1.21398	1.46234	5.30326	1.33389	1.25762	1
B4DKG1	0.0108495	0.00543205	15.2011	15.2011	AD up vs NAD-i	2.54515	90.7891	0.81117	1.22616	1.22616	AD up vs NAD-ni	-4.87092	7.32333	0.75845	0.756894	-1.32119	AD down vs ND	-8.7944	5.03822	0.00892839	0.0806631	-12.3972	NAD-i down vs NAD-ni	-74.0432	-2.0757	0.00418176	0.0497922	-20.0835	NAD-i down vs ND	-133.684	-3.01715	0.595477	0.617286	-1.61999	NAD-ni down vs ND	-10.7834	4.10893	5.29846	58.1492	54.8736	1
Q8TDJ5	0.0108527	0.00188198	2.768	2.768	AD up vs NAD-i	1.55483	4.92775	0.150844	1.50628	1.50628	AD up vs NAD-ni	-1.18189	2.68157	0.550098	1.19181	1.19181	AD up vs ND	-1.54693	2.19727	0.0399886	0.544176	-1.83764	NAD-i down vs NAD-ni	-3.27147	-1.03223	0.0102204	0.430567	-2.32252	NAD-i down vs ND	-4.2819	-1.25974	0.427325	0.791227	-1.26386	NAD-ni down vs ND	-2.33011	1.45874	5.29802	6.05565	5.71501	1
B3KTQ9	0.0108744	0.23865	1.26816	1.26816	AD up vs NAD-i	-1.1913	1.91589	0.0209799	0.607052	-1.64731	AD down vs NAD-ni	-2.48868	-1.09038	0.259471	0.786121	-1.27207	AD down vs ND	-1.9705	1.21774	0.00172316	0.478685	-2.08905	NAD-i down vs NAD-ni	-3.15606	-1.38278	0.0342428	0.619889	-1.61319	NAD-i down vs ND	-2.49891	-1.04141	0.227286	1.29498	1.29498	NAD-ni up vs ND	-1.19619	2.00599	5.29514	3.09757	2.92492	1
A0A024RDG1	0.0109103	0.99205	1.00154	1.00154	AD up vs NAD-i	-1.37896	1.3832	0.004121	0.599272	-1.66869	AD down vs NAD-ni	-2.30459	-1.20825	0.109094	0.760563	-1.31482	AD down vs ND	-1.85178	1.07117	0.00403622	0.598354	-1.67125	NAD-i down vs NAD-ni	-2.30813	-1.21011	0.107287	0.759397	-1.31683	NAD-i down vs ND	-1.85462	1.06953	0.158657	1.26914	1.26914	NAD-ni up vs ND	-1.10972	1.78746	5.29037	1.89492	1.79091	1
Q9UHS8	0.0109485	0.00402848	30.5602	30.5602	AD up vs NAD-i	3.56244	262.159	0.861501	1.19598	1.19598	AD up vs NAD-ni	-7.17271	10.2597	0.865726	1.20198	1.20198	AD up vs ND	-8.13076	11.747	0.00579669	0.0391353	-25.5523	NAD-i down vs NAD-ni	-219.2	-2.97867	0.00852025	0.0393316	-25.4248	NAD-i down vs ND	-248.478	-2.60153	0.996329	1.00502	1.00502	NAD-ni up vs ND	-9.72426	9.82206	5.28532	83.8894	79.3607	1
Q53HW7	0.0109568	0.00400658	30.5602	30.5602	AD up vs NAD-i	3.56844	261.718	0.856276	1.20401	1.20401	AD up vs NAD-ni	-7.11294	10.3111	0.863643	1.20528	1.20528	AD up vs ND	-8.09407	11.7582	0.00584577	0.0393979	-25.3821	NAD-i down vs NAD-ni	-217.373	-2.9638	0.00852358	0.0394395	-25.3553	NAD-i down vs ND	-247.356	-2.59905	0.999225	1.00106	1.00106	NAD-ni up vs ND	-9.74532	9.76591	5.28424	83.7409	79.2365	1
H0YCK3	0.0109586	0.0053592	25.2044	25.2044	AD up vs NAD-i	3.04064	208.924	0.954972	1.05863	1.05863	AD up vs NAD-ni	-7.83014	8.77515	0.887013	0.858901	-1.16428	AD down vs ND	-10.972	8.09417	0.00602798	0.0420016	-23.8086	NAD-i down vs NAD-ni	-197.354	-2.87225	0.00583441	0.0340774	-29.345	NAD-i down vs ND	-276.543	-3.1139	0.845201	0.811336	-1.23253	NAD-ni down vs ND	-11.6152	7.64592	5.284	81.2127	76.8478	1
D3DV75	0.0109586	0.0053592	25.2044	25.2044	AD up vs NAD-i	3.04064	208.924	0.954972	1.05863	1.05863	AD up vs NAD-ni	-7.83014	8.77515	0.887013	0.858901	-1.16428	AD down vs ND	-10.972	8.09417	0.00602798	0.0420016	-23.8086	NAD-i down vs NAD-ni	-197.354	-2.87225	0.00583441	0.0340774	-29.345	NAD-i down vs ND	-276.543	-3.1139	0.845201	0.811336	-1.23253	NAD-ni down vs ND	-11.6152	7.64592	5.284	81.2127	76.8478	1
Q7RTM4	0.0110027	0.477536	1.16549	1.16549	AD up vs NAD-i	-1.34303	1.82433	0.0496695	0.638389	-1.56644	AD down vs NAD-ni	-2.45193	-1.00074	0.017916	0.552903	-1.80864	AD down vs ND	-2.90904	-1.12448	0.01184	0.547743	-1.82567	NAD-i down vs NAD-ni	-2.8577	-1.16635	0.00443551	0.474395	-2.10795	NAD-i down vs ND	-3.39045	-1.31057	0.528812	0.866091	-1.15461	NAD-ni down vs ND	-1.8571	1.39303	5.2782	3.64114	3.44923	1
E5RJ62	0.0110045	0.151179	1.37501	1.37501	AD up vs NAD-i	-1.13918	2.15381	0.128596	0.712739	-1.40304	AD down vs NAD-ni	-2.19771	1.11643	0.0530141	0.625586	-1.5985	AD down vs ND	-2.57298	1.00696	0.00701136	0.518351	-1.9292	NAD-i down vs NAD-ni	-3.02188	-1.23162	0.00305327	0.454967	-2.19796	NAD-i down vs ND	-3.53789	-1.36552	0.567877	0.87772	-1.13932	NAD-ni down vs ND	-1.83387	1.4128	5.27796	3.65246	3.4601	1
B4DHQ0	0.0110374	0.685329	0.950877	-1.05166	AD down vs NAD-i	-1.36373	1.23304	0.0255014	0.739099	-1.353	AD down vs NAD-ni	-1.75449	-1.04338	0.004023	0.644925	-1.55057	AD down vs ND	-2.04263	-1.17704	0.0564834	0.777282	-1.28653	NAD-i down vs NAD-ni	-1.6683	1.00793	0.00892726	0.678242	-1.4744	NAD-i down vs ND	-1.94229	-1.11922	0.308543	0.872582	-1.14602	NAD-ni down vs ND	-1.50971	1.14949	5.27366	1.22357	1.16008	1
B4E304	0.0110435	0.00753032	1.41694	1.41694	AD up vs NAD-i	1.11382	1.80255	0.383981	1.10658	1.10658	AD up vs NAD-ni	-1.14961	1.40774	0.460237	0.913214	-1.09503	AD down vs ND	-1.41353	1.17883	0.0448158	0.780971	-1.28046	NAD-i down vs NAD-ni	-1.62893	-1.00653	0.00228691	0.644499	-1.55159	NAD-i down vs ND	-2.00288	-1.20199	0.129677	0.825254	-1.21175	NAD-ni down vs ND	-1.56419	1.06529	5.27286	1.04973	0.995407	1
Q9UIS4	0.0110517	0.146506	1.17889	1.17889	AD up vs NAD-i	-1.06662	1.48236	0.217525	0.870805	-1.14836	AD down vs NAD-ni	-1.44398	1.09497	0.0381016	0.771678	-1.29588	AD down vs ND	-1.65227	-1.01636	0.0129652	0.738668	-1.35379	NAD-i down vs NAD-ni	-1.70229	-1.07664	0.00206353	0.654582	-1.52769	NAD-i down vs ND	-1.94784	-1.19817	0.305823	0.886165	-1.12846	NAD-ni down vs ND	-1.4388	1.12988	5.27179	0.950465	0.901463	1
Q59F66	0.0110599	0.0107724	1.35162	1.35162	AD up vs NAD-i	1.08396	1.68538	0.850091	1.02011	1.02011	AD up vs NAD-ni	-1.22235	1.27201	0.361524	0.901802	-1.10889	AD down vs ND	-1.40135	1.13964	0.0158822	0.75473	-1.32498	NAD-i down vs NAD-ni	-1.65216	-1.06259	0.00220666	0.6672	-1.4988	NAD-i down vs ND	-1.89409	-1.186	0.279307	0.884025	-1.13119	NAD-ni down vs ND	-1.42953	1.11718	5.27071	0.882038	0.836736	1
Q7Z4Q5	0.0110678	0.0074403	1.58531	1.58531	AD up vs NAD-i	1.15388	2.17805	0.989489	1.002	1.002	AD up vs NAD-ni	-1.37116	1.37664	0.62061	0.923216	-1.08317	AD down vs ND	-1.51712	1.29308	0.00764661	0.632052	-1.58215	NAD-i down vs NAD-ni	-2.17371	-1.15158	0.00379532	0.582357	-1.71716	NAD-i down vs ND	-2.4051	-1.22599	0.611982	0.921375	-1.08533	NAD-ni down vs ND	-1.52015	1.2905	5.26969	1.82704	1.73354	1
Q9H832	0.0110769	0.152088	0.15343	-6.51762	AD down vs NAD-i	-92.0512	2.16696	0.12043	0.129317	-7.73296	AD down vs NAD-ni	-109.216	1.82639	0.00127394	0.00546459	-182.996	AD down vs ND	-3034.85	-11.0343	0.892358	0.842837	-1.18647	NAD-i down vs NAD-ni	-16.757	11.9038	0.0230478	0.0356162	-28.0771	NAD-i down vs ND	-465.638	-1.693	0.029751	0.0422575	-23.6645	NAD-ni down vs ND	-392.457	-1.42692	5.2685	126.92	120.451	1
B4DL66	0.0110769	0.152088	0.15343	-6.51762	AD down vs NAD-i	-92.0512	2.16696	0.12043	0.129317	-7.73296	AD down vs NAD-ni	-109.216	1.82639	0.00127394	0.00546459	-182.996	AD down vs ND	-3034.85	-11.0343	0.892358	0.842837	-1.18647	NAD-i down vs NAD-ni	-16.757	11.9038	0.0230478	0.0356162	-28.0771	NAD-i down vs ND	-465.638	-1.693	0.029751	0.0422575	-23.6645	NAD-ni down vs ND	-392.457	-1.42692	5.2685	126.92	120.451	1
G3V1Q7	0.011108	1	1	1	No change between AD and NAD-i	?	?	0.00512838	0.0325903	-30.6839	AD down vs NAD-ni	-285.116	-3.30218	1	1	1	No change between AD and ND	?	?	0.00512838	0.0325903	-30.6839	NAD-i down vs NAD-ni	-285.116	-3.30218	1	1	1	No change between NAD-i and ND	?	?	0.0075226	30.6839	30.6839	NAD-ni up vs ND	2.88453	326.398	5.26445	89.8866	85.3713	1
P06331	0.0111317	0.00445872	32.9037	32.9037	AD up vs NAD-i	3.54451	305.446	0.923408	1.10761	1.10761	AD up vs NAD-ni	-8.3811	10.282	0.907093	1.14066	1.14066	AD up vs ND	-9.31608	12.1212	0.00544834	0.0336623	-29.7069	NAD-i down vs NAD-ni	-275.769	-3.20013	0.00840487	0.0346666	-28.8462	NAD-i down vs ND	-306.534	-2.71456	0.979197	1.02983	1.02983	NAD-ni up vs ND	-10.3186	10.9435	5.26139	89.7561	85.297	1
P01825	0.011163	0.00445994	32.9037	32.9037	AD up vs NAD-i	3.54419	305.474	0.920866	1.1114	1.1114	AD up vs NAD-ni	-8.35332	10.318	0.907097	1.14066	1.14066	AD up vs ND	-9.31697	12.1224	0.00548633	0.0337772	-29.6058	NAD-i down vs NAD-ni	-274.856	-3.18895	0.00840696	0.0346666	-28.8462	NAD-i down vs ND	-306.563	-2.7143	0.98161	1.02633	1.02633	NAD-ni up vs ND	-10.3548	10.9073	5.25734	89.6943	85.3038	1
K7EJV5	0.0111671	0.00728362	1.26247	1.26247	AD up vs NAD-i	1.07566	1.48172	0.139469	1.1244	1.1244	AD up vs NAD-ni	-1.04382	1.31967	0.548207	0.952225	-1.05017	AD down vs ND	-1.24458	1.12851	0.143983	0.890631	-1.1228	NAD-i down vs NAD-ni	-1.31779	1.04531	0.00297468	0.754255	-1.32581	NAD-i down vs ND	-1.57125	-1.11871	0.054505	0.846877	-1.18081	NAD-ni down vs ND	-1.39941	1.00366	5.25681	0.463184	0.440556	1
B3KY56	0.0111727	0.121595	1.15844	1.15844	AD up vs NAD-i	-1.04494	1.40228	0.8284	0.980426	-1.01997	AD down vs NAD-ni	-1.23466	1.1868	0.0289951	0.794918	-1.25799	AD down vs ND	-1.54054	-1.02726	0.0823757	0.846335	-1.18157	NAD-i down vs NAD-ni	-1.43028	1.02448	0.00125364	0.686198	-1.4573	NAD-i down vs ND	-1.78462	-1.19002	0.0433568	0.810788	-1.23337	NAD-ni down vs ND	-1.51039	-1.00716	5.25608	0.659053	0.626944	1
A6NG10	0.0112264	0.0362397	16.5171	16.5171	AD up vs NAD-i	1.22785	222.189	0.899969	0.855646	-1.16871	AD down vs NAD-ni	-15.7215	11.5102	0.103866	0.106508	-9.389	AD down vs ND	-147.87	1.67742	0.028255	0.0518037	-19.3037	NAD-i down vs NAD-ni	-259.673	-1.435	0.00142186	0.00644832	-155.079	NAD-i down vs ND	-2442.38	-9.84674	0.128019	0.124476	-8.03366	NAD-ni down vs ND	-126.524	1.96041	5.24918	121.845	116.061	1
K7EMC9	0.0112264	0.0362397	16.5171	16.5171	AD up vs NAD-i	1.22785	222.189	0.899969	0.855646	-1.16871	AD down vs NAD-ni	-15.7215	11.5102	0.103866	0.106508	-9.389	AD down vs ND	-147.87	1.67742	0.028255	0.0518037	-19.3037	NAD-i down vs NAD-ni	-259.673	-1.435	0.00142186	0.00644832	-155.079	NAD-i down vs ND	-2442.38	-9.84674	0.128019	0.124476	-8.03366	NAD-ni down vs ND	-126.524	1.96041	5.24918	121.845	116.061	1
Q969T9	0.0112264	0.0362397	16.5171	16.5171	AD up vs NAD-i	1.22785	222.189	0.899969	0.855646	-1.16871	AD down vs NAD-ni	-15.7215	11.5102	0.103866	0.106508	-9.389	AD down vs ND	-147.87	1.67742	0.028255	0.0518037	-19.3037	NAD-i down vs NAD-ni	-259.673	-1.435	0.00142186	0.00644832	-155.079	NAD-i down vs ND	-2442.38	-9.84674	0.128019	0.124476	-8.03366	NAD-ni down vs ND	-126.524	1.96041	5.24918	121.845	116.061	1
K7ENL2	0.0112264	0.0362397	16.5171	16.5171	AD up vs NAD-i	1.22785	222.189	0.899969	0.855646	-1.16871	AD down vs NAD-ni	-15.7215	11.5102	0.103866	0.106508	-9.389	AD down vs ND	-147.87	1.67742	0.028255	0.0518037	-19.3037	NAD-i down vs NAD-ni	-259.673	-1.435	0.00142186	0.00644832	-155.079	NAD-i down vs ND	-2442.38	-9.84674	0.128019	0.124476	-8.03366	NAD-ni down vs ND	-126.524	1.96041	5.24918	121.845	116.061	1
K7EIJ0	0.0112264	0.0362397	16.5171	16.5171	AD up vs NAD-i	1.22785	222.189	0.899969	0.855646	-1.16871	AD down vs NAD-ni	-15.7215	11.5102	0.103866	0.106508	-9.389	AD down vs ND	-147.87	1.67742	0.028255	0.0518037	-19.3037	NAD-i down vs NAD-ni	-259.673	-1.435	0.00142186	0.00644832	-155.079	NAD-i down vs ND	-2442.38	-9.84674	0.128019	0.124476	-8.03366	NAD-ni down vs ND	-126.524	1.96041	5.24918	121.845	116.061	1
B4DFL8	0.0112264	0.0362397	16.5171	16.5171	AD up vs NAD-i	1.22785	222.189	0.899969	0.855646	-1.16871	AD down vs NAD-ni	-15.7215	11.5102	0.103866	0.106508	-9.389	AD down vs ND	-147.87	1.67742	0.028255	0.0518037	-19.3037	NAD-i down vs NAD-ni	-259.673	-1.435	0.00142186	0.00644832	-155.079	NAD-i down vs ND	-2442.38	-9.84674	0.128019	0.124476	-8.03366	NAD-ni down vs ND	-126.524	1.96041	5.24918	121.845	116.061	1
B4DV07	0.0112264	0.0362397	16.5171	16.5171	AD up vs NAD-i	1.22785	222.189	0.899969	0.855646	-1.16871	AD down vs NAD-ni	-15.7215	11.5102	0.103866	0.106508	-9.389	AD down vs ND	-147.87	1.67742	0.028255	0.0518037	-19.3037	NAD-i down vs NAD-ni	-259.673	-1.435	0.00142186	0.00644832	-155.079	NAD-i down vs ND	-2442.38	-9.84674	0.128019	0.124476	-8.03366	NAD-ni down vs ND	-126.524	1.96041	5.24918	121.845	116.061	1
B4DFG2	0.0112264	0.0362397	16.5171	16.5171	AD up vs NAD-i	1.22785	222.189	0.899969	0.855646	-1.16871	AD down vs NAD-ni	-15.7215	11.5102	0.103866	0.106508	-9.389	AD down vs ND	-147.87	1.67742	0.028255	0.0518037	-19.3037	NAD-i down vs NAD-ni	-259.673	-1.435	0.00142186	0.00644832	-155.079	NAD-i down vs ND	-2442.38	-9.84674	0.128019	0.124476	-8.03366	NAD-ni down vs ND	-126.524	1.96041	5.24918	121.845	116.061	1
Q8TET0	0.0112611	0.0078436	35.2309	35.2309	AD up vs NAD-i	2.96149	419.117	0.83137	1.28626	1.28626	AD up vs NAD-ni	-9.24875	15.3018	0.0159911	28.3528	28.3528	AD up vs ND	2.05092	391.962	0.012184	0.0365095	-27.3901	NAD-i down vs NAD-ni	-325.842	-2.3024	0.862446	0.804773	-1.24259	NAD-i down vs ND	-17.1781	11.1255	0.0240232	22.0428	22.0428	NAD-ni up vs ND	1.59448	304.729	5.24474	110.501	105.344	1
B4DP51	0.0112855	0.0217026	1.31212	1.31212	AD up vs NAD-i	1.04665	1.64493	0.951802	1.00654	1.00654	AD up vs NAD-ni	-1.24549	1.26184	0.174956	0.852002	-1.17371	AD down vs ND	-1.49172	1.08285	0.0245098	0.767108	-1.3036	NAD-i down vs NAD-ni	-1.63424	-1.03985	0.0016105	0.649331	-1.54005	NAD-i down vs ND	-1.95732	-1.21173	0.159093	0.846466	-1.18138	NAD-ni down vs ND	-1.50147	1.07581	5.24162	0.920311	0.877887	1
B3KMB1	0.0112875	1	1	1	No change between AD and NAD-i	?	?	0.343151	0.330376	-3.02685	AD down vs NAD-ni	-33.7513	3.6839	0.0032497	0.0150657	-66.3758	AD down vs ND	-856.718	-5.14259	0.343151	0.330376	-3.02685	NAD-i down vs NAD-ni	-33.7513	3.6839	0.0032497	0.0150657	-66.3758	NAD-i down vs ND	-856.718	-5.14259	0.0212018	0.0456017	-21.929	NAD-ni down vs ND	-283.039	-1.69899	5.24137	104.732	99.9086	1
O95347	0.0112875	1	1	1	No change between AD and NAD-i	?	?	0.343151	0.330376	-3.02685	AD down vs NAD-ni	-33.7513	3.6839	0.0032497	0.0150657	-66.3758	AD down vs ND	-856.718	-5.14259	0.343151	0.330376	-3.02685	NAD-i down vs NAD-ni	-33.7513	3.6839	0.0032497	0.0150657	-66.3758	NAD-i down vs ND	-856.718	-5.14259	0.0212018	0.0456017	-21.929	NAD-ni down vs ND	-283.039	-1.69899	5.24137	104.732	99.9086	1
A8K984	0.0112875	1	1	1	No change between AD and NAD-i	?	?	0.343151	0.330376	-3.02685	AD down vs NAD-ni	-33.7513	3.6839	0.0032497	0.0150657	-66.3758	AD down vs ND	-856.718	-5.14259	0.343151	0.330376	-3.02685	NAD-i down vs NAD-ni	-33.7513	3.6839	0.0032497	0.0150657	-66.3758	NAD-i down vs ND	-856.718	-5.14259	0.0212018	0.0456017	-21.929	NAD-ni down vs ND	-283.039	-1.69899	5.24137	104.732	99.9086	1
P06730	0.0113007	0.155814	6.76291	6.76291	AD up vs NAD-i	-2.25888	103.314	0.00134458	151.904	151.904	AD up vs NAD-ni	9.94353	2320.57	0.10103	10.7023	10.7023	AD up vs ND	-1.68412	192.898	0.0279693	22.4613	22.4613	NAD-i up vs NAD-ni	1.4703	343.132	0.739803	1.5825	1.5825	NAD-i up vs ND	-11.3895	28.523	0.0694358	0.0704547	-14.1935	NAD-ni down vs ND	-255.824	1.26987	5.23969	133.82	127.698	1
X5D7E3	0.0113007	0.155814	6.76291	6.76291	AD up vs NAD-i	-2.25888	103.314	0.00134458	151.904	151.904	AD up vs NAD-ni	9.94353	2320.57	0.10103	10.7023	10.7023	AD up vs ND	-1.68412	192.898	0.0279693	22.4613	22.4613	NAD-i up vs NAD-ni	1.4703	343.132	0.739803	1.5825	1.5825	NAD-i up vs ND	-11.3895	28.523	0.0694358	0.0704547	-14.1935	NAD-ni down vs ND	-255.824	1.26987	5.23969	133.82	127.698	1
D6RBW1	0.0113007	0.155814	6.76291	6.76291	AD up vs NAD-i	-2.25888	103.314	0.00134458	151.904	151.904	AD up vs NAD-ni	9.94353	2320.57	0.10103	10.7023	10.7023	AD up vs ND	-1.68412	192.898	0.0279693	22.4613	22.4613	NAD-i up vs NAD-ni	1.4703	343.132	0.739803	1.5825	1.5825	NAD-i up vs ND	-11.3895	28.523	0.0694358	0.0704547	-14.1935	NAD-ni down vs ND	-255.824	1.26987	5.23969	133.82	127.698	1
Q7Z334	0.0113068	0.00581419	1.8262	1.8262	AD up vs NAD-i	1.22464	2.72326	0.504208	1.13688	1.13688	AD up vs NAD-ni	-1.31166	1.69534	0.619118	0.903994	-1.1062	AD down vs ND	-1.69005	1.38112	0.0231825	0.62254	-1.60632	NAD-i down vs NAD-ni	-2.39537	-1.07719	0.00299224	0.495012	-2.02015	NAD-i down vs ND	-3.08638	-1.32226	0.26704	0.79515	-1.25762	NAD-ni down vs ND	-1.9214	1.21483	5.23892	2.87427	2.74319	1
B4E1Y9	0.0113263	0.071662	1.36549	1.36549	AD up vs NAD-i	-1.03156	1.92341	0.291077	0.838712	-1.1923	AD down vs NAD-ni	-1.67946	1.18139	0.0862023	0.731207	-1.3676	AD down vs ND	-1.96683	1.05159	0.00839846	0.61422	-1.62808	NAD-i down vs NAD-ni	-2.29328	-1.15583	0.00230441	0.53549	-1.86745	NAD-i down vs ND	-2.68569	-1.2985	0.433603	0.871821	-1.14702	NAD-ni down vs ND	-1.6496	1.25382	5.23643	2.11168	2.01634	1
B4DYX8	0.0113457	0.474052	1.12669	1.12669	AD up vs NAD-i	-1.25474	1.59281	0.0188897	0.652216	-1.53323	AD down vs NAD-ni	-2.16754	-1.08455	0.053951	0.697492	-1.43371	AD down vs ND	-2.06986	1.00698	0.0042481	0.578878	-1.72748	NAD-i down vs NAD-ni	-2.44215	-1.22195	0.0139162	0.619064	-1.61534	NAD-i down vs ND	-2.33209	-1.11888	0.702335	1.06942	1.06942	NAD-ni up vs ND	-1.34999	1.54393	5.23397	2.15567	2.0593	1
P50402	0.0113522	0.0393301	1.33209	1.33209	AD up vs NAD-i	1.01612	1.74631	0.641162	0.941365	-1.06229	AD down vs NAD-ni	-1.39261	1.23409	0.112354	0.796722	-1.25514	AD down vs ND	-1.67269	1.06176	0.0154038	0.706683	-1.41506	NAD-i down vs NAD-ni	-1.85508	-1.07941	0.00169106	0.5981	-1.67196	NAD-i down vs ND	-2.22817	-1.2546	0.234684	0.846348	-1.18155	NAD-ni down vs ND	-1.57461	1.1279	5.23315	1.31821	1.25948	1
Q05CR5	0.0113654	0.00535009	21.8977	21.8977	AD up vs NAD-i	2.89828	165.446	0.749082	1.3622	1.3622	AD up vs NAD-ni	-5.54647	10.292	0.773481	0.744585	-1.34303	AD down vs ND	-11.4715	6.35987	0.0104037	0.0622076	-16.0752	NAD-i down vs NAD-ni	-121.455	-2.12764	0.00429585	0.0340029	-29.4093	NAD-i down vs ND	-251.199	-3.44311	0.557311	0.546603	-1.82948	NAD-ni down vs ND	-15.6265	4.66881	5.23148	73.5125	70.2597	1
Q6ZP35	0.0113995	0.0413927	1.32937	1.32937	AD up vs NAD-i	1.01275	1.74497	0.388697	0.892882	-1.11997	AD down vs NAD-ni	-1.47011	1.17203	0.149483	0.814103	-1.22835	AD down vs ND	-1.63919	1.0864	0.00704677	0.67166	-1.48885	NAD-i down vs NAD-ni	-1.95431	-1.13425	0.00250768	0.612399	-1.63292	NAD-i down vs ND	-2.17909	-1.22365	0.505429	0.911769	-1.09677	NAD-ni down vs ND	-1.46361	1.21673	5.22718	1.32916	1.27139	1
E5RI20	0.0114333	0.00176031	75.0284	75.0284	AD up vs NAD-i	6.63857	847.961	0.269026	3.6909	3.6909	AD up vs NAD-ni	-3.06209	41.7141	0.356564	3.15147	3.15147	AD up vs ND	-4.15452	41.2619	0.0182853	0.0491934	-20.3279	NAD-i down vs NAD-ni	-229.744	-1.79863	0.0190482	0.0420038	-23.8074	NAD-i down vs ND	-311.707	-1.81835	0.897568	0.85385	-1.17117	NAD-ni down vs ND	-15.3339	11.1794	5.22292	105.532	101.028	1
E5RJ09	0.0114389	0.0085214	1.40547	1.40547	AD up vs NAD-i	1.1058	1.78636	0.799237	1.02956	1.02956	AD up vs NAD-ni	-1.23451	1.30857	0.47598	0.916452	-1.09116	AD down vs ND	-1.40719	1.18188	0.0144016	0.732533	-1.36513	NAD-i down vs NAD-ni	-1.73508	-1.07406	0.00271647	0.65206	-1.5336	NAD-i down vs ND	-1.97777	-1.18918	0.34493	0.890144	-1.12341	NAD-ni down vs ND	-1.44878	1.14795	5.22222	1.03189	0.987976	1
B3KM27	0.0114724	1	1	1	No change between AD and NAD-i	?	?	0.342164	0.330376	-3.02685	AD down vs NAD-ni	-33.5802	3.66523	0.00330138	0.0153401	-65.1887	AD down vs ND	-836.874	-5.0779	0.342164	0.330376	-3.02685	NAD-i down vs NAD-ni	-33.5802	3.66523	0.00330138	0.0153401	-65.1887	NAD-i down vs ND	-836.874	-5.0779	0.0216114	0.0464322	-21.5368	NAD-ni down vs ND	-276.483	-1.67762	5.21802	103.826	99.4881	1
B4DUN7	0.0115103	0.0880459	1.37998	1.37998	AD up vs NAD-i	-1.05566	2.01034	0.23403	0.80342	-1.24468	AD down vs NAD-ni	-1.81324	1.17042	0.0776774	0.701455	-1.42561	AD down vs ND	-2.12476	1.04546	0.00786637	0.582197	-1.71763	NAD-i down vs NAD-ni	-2.50223	-1.17905	0.00255031	0.508309	-1.96731	NAD-i down vs ND	-2.93212	-1.31997	0.479664	0.873087	-1.14536	NAD-ni down vs ND	-1.70707	1.30127	5.21328	2.53568	2.43194	1
Q4LE45	0.0115178	0.0232306	1.33396	1.33396	AD up vs NAD-i	1.04614	1.70097	0.505613	0.925176	-1.08088	AD down vs NAD-ni	-1.37825	1.17972	0.272082	0.871184	-1.14786	AD down vs ND	-1.48541	1.12737	0.00585404	0.693555	-1.44185	NAD-i down vs NAD-ni	-1.83854	-1.13075	0.00307671	0.65308	-1.53121	NAD-i down vs ND	-1.98148	-1.18325	0.626276	0.941642	-1.06198	NAD-ni down vs ND	-1.37426	1.21855	5.21235	1.05796	1.01486	1
A0A024R8U1	0.0115273	0.368469	1.19743	1.19743	AD up vs NAD-i	-1.26363	1.81186	0.0691884	0.683637	-1.46276	AD down vs NAD-ni	-2.21333	1.03442	0.0227921	0.592852	-1.68676	AD down vs ND	-2.6172	-1.0871	0.0113444	0.570918	-1.75156	NAD-i down vs NAD-ni	-2.65032	-1.15759	0.00387021	0.495102	-2.01979	NAD-i down vs ND	-3.13392	-1.30173	0.499924	0.867203	-1.15313	NAD-ni down vs ND	-1.78921	1.34556	5.21117	3.07152	2.94706	1
A0A087WWK2	0.0115439	0.0139959	1.70192	1.70192	AD up vs NAD-i	1.13218	2.55836	0.585173	0.898811	-1.11258	AD down vs NAD-ni	-1.67245	1.35111	0.486264	0.865195	-1.15581	AD down vs ND	-1.78093	1.33314	0.00449016	0.528116	-1.89352	NAD-i down vs NAD-ni	-2.84638	-1.25964	0.00451793	0.508365	-1.96709	NAD-i down vs ND	-3.031	-1.27663	0.853455	0.962599	-1.03885	NAD-ni down vs ND	-1.60072	1.48322	5.20911	2.97381	2.85443	1
F6XEV2	0.0115631	0.00415681	18.5209	18.5209	AD up vs NAD-i	2.93319	116.946	0.635798	1.51881	1.51881	AD up vs NAD-ni	-4.15736	9.59018	0.956262	0.950144	-1.05247	AD down vs ND	-7.43157	6.70902	0.0111587	0.0820055	-12.1943	NAD-i down vs NAD-ni	-76.998	-1.93123	0.00550855	0.0513012	-19.4927	NAD-i down vs ND	-137.639	-2.7606	0.616438	0.625582	-1.59851	NAD-ni down vs ND	-11.2872	4.41727	5.20672	60.7555	58.3433	1
B4DYK6	0.0115744	0.115991	7.36286	7.36286	AD up vs NAD-i	-1.74065	94.3633	0.108518	0.12974	-7.7077	AD down vs NAD-ni	-98.7829	1.66277	0.102963	0.110348	-9.06221	AD down vs ND	-135.578	1.6509	0.00416747	0.0176209	-56.7507	NAD-i down vs NAD-ni	-727.324	-4.42807	0.00476639	0.0149872	-66.7238	NAD-i down vs ND	-998.238	-4.45992	0.900202	0.850532	-1.17574	NAD-ni down vs ND	-17.5899	12.7246	5.20532	116.366	111.777	1
P36915	0.0115744	0.115991	7.36286	7.36286	AD up vs NAD-i	-1.74065	94.3633	0.108518	0.12974	-7.7077	AD down vs NAD-ni	-98.7829	1.66277	0.102963	0.110348	-9.06221	AD down vs ND	-135.578	1.6509	0.00416747	0.0176209	-56.7507	NAD-i down vs NAD-ni	-727.324	-4.42807	0.00476639	0.0149872	-66.7238	NAD-i down vs ND	-998.238	-4.45992	0.900202	0.850532	-1.17574	NAD-ni down vs ND	-17.5899	12.7246	5.20532	116.366	111.777	1
B7Z6C2	0.0115895	0.0124066	1.35556	1.35556	AD up vs NAD-i	1.07888	1.70319	0.588961	1.06092	1.06092	AD up vs NAD-ni	-1.1843	1.333	0.297707	0.884655	-1.13038	AD down vs ND	-1.44007	1.12702	0.0370621	0.782647	-1.27771	NAD-i down vs NAD-ni	-1.60538	-1.01693	0.00190456	0.652613	-1.5323	NAD-i down vs ND	-1.9521	-1.20278	0.130573	0.833853	-1.19925	NAD-ni down vs ND	-1.52781	1.0623	5.20344	0.931793	0.895362	1
G8JLB6	0.0116003	0.0137225	1.48486	1.48486	AD up vs NAD-i	1.09785	2.00829	0.96058	0.992905	-1.00715	AD down vs NAD-ni	-1.36218	1.34292	0.323438	0.857768	-1.16582	AD down vs ND	-1.60593	1.18159	0.0123982	0.668686	-1.49547	NAD-i down vs NAD-ni	-2.02264	-1.1057	0.00236095	0.577676	-1.73107	NAD-i down vs ND	-2.38458	-1.25666	0.345685	0.863897	-1.15754	NAD-ni down vs ND	-1.59454	1.19003	5.20211	1.62987	1.56654	1
A0A0K0K1H7	0.0116195	0.0241967	1.53962	1.53962	AD up vs NAD-i	1.06669	2.22223	0.64901	0.923152	-1.08325	AD down vs NAD-ni	-1.56352	1.33244	0.211691	0.788013	-1.26901	AD down vs ND	-1.87288	1.16299	0.00952099	0.599597	-1.66779	NAD-i down vs NAD-ni	-2.40722	-1.15549	0.0022855	0.511823	-1.9538	NAD-i down vs ND	-2.88353	-1.32385	0.399741	0.853611	-1.17149	NAD-ni down vs ND	-1.72895	1.25981	5.19973	2.40611	2.31369	1
P82930	0.0116343	0.0136389	20.4213	20.4213	AD up vs NAD-i	2.04393	204.033	0.577869	0.541019	-1.84836	AD down vs NAD-ni	-18.4674	5.40543	0.51699	0.467608	-2.13854	AD down vs ND	-24.5681	5.37201	0.00427602	0.0264929	-37.746	NAD-i down vs NAD-ni	-377.127	-3.77792	0.00488561	0.0228981	-43.6718	NAD-i down vs ND	-501.713	-3.80143	0.900382	0.86431	-1.15699	NAD-ni down vs ND	-13.2918	9.92942	5.19792	94.6213	91.0184	1
A4UCR9	0.0116343	0.0136389	20.4213	20.4213	AD up vs NAD-i	2.04393	204.033	0.577869	0.541019	-1.84836	AD down vs NAD-ni	-18.4674	5.40543	0.51699	0.467608	-2.13854	AD down vs ND	-24.5681	5.37201	0.00427602	0.0264929	-37.746	NAD-i down vs NAD-ni	-377.127	-3.77792	0.00488561	0.0228981	-43.6718	NAD-i down vs ND	-501.713	-3.80143	0.900382	0.86431	-1.15699	NAD-ni down vs ND	-13.2918	9.92942	5.19792	94.6213	91.0184	1
E5RHW4	0.0116391	0.00911295	1.30159	1.30159	AD up vs NAD-i	1.07879	1.57042	0.498045	1.06308	1.06308	AD up vs NAD-ni	-1.13495	1.28264	0.404279	0.922948	-1.08349	AD down vs ND	-1.32224	1.12632	0.0363659	0.816751	-1.22436	NAD-i down vs NAD-ni	-1.47724	-1.01478	0.002231	0.709091	-1.41026	NAD-i down vs ND	-1.72101	-1.15561	0.151086	0.868185	-1.15183	NAD-ni down vs ND	-1.40564	1.05949	5.19732	0.629519	0.605618	1
B3KYA4	0.011658	0.0470989	1.45275	1.45275	AD up vs NAD-i	1.00546	2.09901	0.113696	0.748241	-1.33647	AD down vs NAD-ni	-1.931	1.0811	0.577271	0.900918	-1.10998	AD down vs ND	-1.63996	1.33108	0.0015972	0.515052	-1.94155	NAD-i down vs NAD-ni	-2.80526	-1.34377	0.0197396	0.620148	-1.61252	NAD-i down vs ND	-2.38245	-1.0914	0.326672	1.20405	1.20405	NAD-ni up vs ND	-1.22709	1.77895	5.195	2.41748	2.32674	1
Q8J014	0.0116719	0.0119772	1.46728	1.46728	AD up vs NAD-i	1.10235	1.95303	0.583183	0.927515	-1.07815	AD down vs NAD-ni	-1.43507	1.23457	0.621765	0.930825	-1.07432	AD down vs ND	-1.45499	1.26065	0.00380961	0.63213	-1.58195	NAD-i down vs NAD-ni	-2.10566	-1.1885	0.00598775	0.634387	-1.57633	NAD-i down vs ND	-2.13488	-1.16391	0.980356	1.00357	1.00357	NAD-ni up vs ND	-1.34952	1.35918	5.19329	1.45928	1.40497	1
A8MT40	0.0116747	0.00140621	188.732	188.732	AD up vs NAD-i	10.8068	3296.05	0.164977	7.09114	7.09114	AD up vs NAD-ni	-2.46282	123.841	0.102076	11.9235	11.9235	AD up vs ND	-1.74218	247.686	0.0272851	0.0375726	-26.6151	NAD-i down vs NAD-ni	-464.812	-1.52398	0.0713591	0.063177	-15.8286	NAD-i down vs ND	-328.805	1.31237	0.720121	1.68146	1.68146	NAD-ni up vs ND	-12.3541	34.9289	5.19295	145.966	140.543	1
Q8NCN5	0.0116747	0.00140621	188.732	188.732	AD up vs NAD-i	10.8068	3296.05	0.164977	7.09114	7.09114	AD up vs NAD-ni	-2.46282	123.841	0.102076	11.9235	11.9235	AD up vs ND	-1.74218	247.686	0.0272851	0.0375726	-26.6151	NAD-i down vs NAD-ni	-464.812	-1.52398	0.0713591	0.063177	-15.8286	NAD-i down vs ND	-328.805	1.31237	0.720121	1.68146	1.68146	NAD-ni up vs ND	-12.3541	34.9289	5.19295	145.966	140.543	1
J3QLS3	0.011704	0.114842	8.38706	8.38706	AD up vs NAD-i	-1.78801	125.773	0.107772	0.113835	-8.78462	AD down vs NAD-ni	-131.735	1.70709	0.107363	0.0994854	-10.0517	AD down vs ND	-177.646	1.75822	0.0040855	0.0135727	-73.6772	NAD-i down vs NAD-ni	-1104.87	-4.91308	0.00494986	0.0118618	-84.3045	NAD-i down vs ND	-1489.93	-4.7702	0.921671	0.873941	-1.14424	NAD-ni down vs ND	-20.2224	15.4453	5.18936	130.739	125.968	1
Q9Y2R9	0.011704	0.114842	8.38706	8.38706	AD up vs NAD-i	-1.78801	125.773	0.107772	0.113835	-8.78462	AD down vs NAD-ni	-131.735	1.70709	0.107363	0.0994854	-10.0517	AD down vs ND	-177.646	1.75822	0.0040855	0.0135727	-73.6772	NAD-i down vs NAD-ni	-1104.87	-4.91308	0.00494986	0.0118618	-84.3045	NAD-i down vs ND	-1489.93	-4.7702	0.921671	0.873941	-1.14424	NAD-ni down vs ND	-20.2224	15.4453	5.18936	130.739	125.968	1
A0A0A0MRR7	0.0117118	0.0121942	1.28284	1.28284	AD up vs NAD-i	1.06473	1.54563	0.744933	0.971442	-1.0294	AD down vs NAD-ni	-1.24027	1.17044	0.46979	0.933541	-1.07119	AD down vs ND	-1.30529	1.13756	0.00620966	0.757259	-1.32055	NAD-i down vs NAD-ni	-1.59106	-1.09603	0.00374037	0.727714	-1.37417	NAD-i down vs ND	-1.67448	-1.12771	0.673915	0.960985	-1.0406	NAD-ni down vs ND	-1.26802	1.171	5.18841	0.619105	0.596623	1
Q6IN90	0.0117319	0.890425	1.18459	1.18459	AD up vs NAD-i	-11.104	15.5818	0.0289842	0.0539862	-18.5233	AD down vs NAD-ni	-243.65	-1.40821	0.141326	7.32262	7.32262	AD up vs ND	-2.10022	112.615	0.0219902	0.0455737	-21.9425	NAD-i down vs NAD-ni	-288.625	-1.66816	0.175878	6.18156	6.18156	NAD-i up vs ND	-2.48789	95.0668	0.00164203	135.639	135.639	NAD-ni up vs ND	8.81969	2086	5.18595	118.309	114.067	1
Q6PEG1	0.0117319	0.890425	1.18459	1.18459	AD up vs NAD-i	-11.104	15.5818	0.0289842	0.0539862	-18.5233	AD down vs NAD-ni	-243.65	-1.40821	0.141326	7.32262	7.32262	AD up vs ND	-2.10022	112.615	0.0219902	0.0455737	-21.9425	NAD-i down vs NAD-ni	-288.625	-1.66816	0.175878	6.18156	6.18156	NAD-i up vs ND	-2.48789	95.0668	0.00164203	135.639	135.639	NAD-ni up vs ND	8.81969	2086	5.18595	118.309	114.067	1
A0A024R8L0	0.0117472	0.114801	8.38706	8.38706	AD up vs NAD-i	-1.78741	125.732	0.108438	0.114377	-8.74305	AD down vs NAD-ni	-131.068	1.71463	0.107323	0.0994854	-10.0517	AD down vs ND	-177.583	1.7576	0.00411341	0.0136373	-73.3285	NAD-i down vs NAD-ni	-1099.28	-4.89146	0.00494575	0.0118618	-84.3045	NAD-i down vs ND	-1489.4	-4.77189	0.918914	0.869805	-1.14968	NAD-ni down vs ND	-20.3113	15.3668	5.18408	130.574	125.937	1
K7EJV1	0.0117728	0.00814005	1.25953	1.25953	AD up vs NAD-i	1.07184	1.48009	0.150788	1.12146	1.12146	AD up vs NAD-ni	-1.04785	1.31784	0.516677	0.948067	-1.05478	AD down vs ND	-1.25168	1.12505	0.145922	0.890376	-1.12312	NAD-i down vs NAD-ni	-1.3198	1.04629	0.002984	0.752714	-1.32853	NAD-i down vs ND	-1.57653	-1.11954	0.0538956	0.84539	-1.18289	NAD-ni down vs ND	-1.4037	1.0032	5.18097	0.463546	0.447354	1
G3V4Q2	0.0117825	0.093071	8.02971	8.02971	AD up vs NAD-i	-1.48067	95.4684	0.145486	0.168058	-5.95031	AD down vs NAD-ni	-70.7456	1.99811	0.112577	0.125377	-7.97594	AD down vs ND	-110.195	1.7322	0.00457829	0.0209296	-47.7793	NAD-i down vs NAD-ni	-568.067	-4.01865	0.00415378	0.0156141	-64.0445	NAD-i down vs ND	-884.832	-4.63557	0.815235	0.746033	-1.34042	NAD-ni down vs ND	-18.5191	10.3071	5.17979	109.081	105.295	1
B3KVI6	0.0118048	0.0200641	1.72614	1.72614	AD up vs NAD-i	1.10354	2.7	0.521848	0.871398	-1.14758	AD down vs NAD-ni	-1.79502	1.36302	0.335774	0.801409	-1.2478	AD down vs ND	-2.00548	1.28803	0.00530955	0.504825	-1.98089	NAD-i down vs NAD-ni	-3.09847	-1.2664	0.003597	0.464278	-2.15388	NAD-i down vs ND	-3.46174	-1.34014	0.712107	0.919682	-1.08733	NAD-ni down vs ND	-1.74757	1.47812	5.17708	3.56012	3.43835	1
B4DRM3	0.011806	0.0727133	1.23876	1.23876	AD up vs NAD-i	-1.02258	1.56917	0.155767	0.847226	-1.18032	AD down vs NAD-ni	-1.49515	1.0732	0.15823	0.839683	-1.19093	AD down vs ND	-1.53037	1.07901	0.00376176	0.68393	-1.46214	NAD-i down vs NAD-ni	-1.85213	-1.15426	0.00481035	0.677841	-1.47527	NAD-i down vs ND	-1.89576	-1.14805	0.940416	0.991097	-1.00898	NAD-ni down vs ND	-1.29657	1.27359	5.17694	0.994406	0.960418	1
E7EWP0	0.0118225	0.00706853	2.5234	2.5234	AD up vs NAD-i	1.33997	4.75201	0.991238	1.00332	1.00332	AD up vs NAD-ni	-1.87694	1.88943	0.713565	0.888845	-1.12506	AD down vs ND	-2.20161	1.73937	0.00723166	0.397607	-2.51505	NAD-i down vs NAD-ni	-4.73628	-1.33554	0.00473337	0.352241	-2.83897	NAD-i down vs ND	-5.55554	-1.45076	0.705911	0.885902	-1.12879	NAD-ni down vs ND	-2.20892	1.73361	5.17494	7.12389	6.88307	1
C9JB63	0.0118706	0.0801113	1.62093	1.62093	AD up vs NAD-i	-1.06768	2.80521	0.0889925	0.626267	-1.59676	AD down vs NAD-ni	-2.7634	1.08383	0.279368	0.736147	-1.35842	AD down vs ND	-2.43045	1.31709	0.00215856	0.386364	-2.58823	NAD-i down vs NAD-ni	-4.47926	-1.49555	0.0111755	0.454152	-2.2019	NAD-i down vs ND	-3.93959	-1.23068	0.562491	1.17545	1.17545	NAD-ni up vs ND	-1.52211	2.10309	5.16913	5.34321	5.16838	1
Q9NUF9	0.0118749	0.456368	1.13511	1.13511	AD up vs NAD-i	-1.25427	1.61609	0.0494086	0.701647	-1.42522	AD down vs NAD-ni	-2.02913	-1.00104	0.0216493	0.637302	-1.56911	AD down vs ND	-2.28239	-1.07875	0.0109425	0.618131	-1.61778	NAD-i down vs NAD-ni	-2.30329	-1.1363	0.00502616	0.561445	-1.78112	NAD-i down vs ND	-2.59077	-1.2245	0.592334	0.908294	-1.10096	NAD-ni down vs ND	-1.60143	1.32118	5.16861	2.21654	2.14423	1
B7ZAS6	0.0118799	0.116015	7.36286	7.36286	AD up vs NAD-i	-1.74095	94.3801	0.108541	0.12974	-7.7077	AD down vs NAD-ni	-98.8004	1.66307	0.107143	0.113551	-8.80662	AD down vs ND	-131.778	1.69913	0.00416948	0.0176209	-56.7507	NAD-i down vs NAD-ni	-727.453	-4.42728	0.00499418	0.0154221	-64.8419	NAD-i down vs ND	-970.266	-4.33331	0.917768	0.875217	-1.14257	NAD-ni down vs ND	-17.097	13.0964	5.16801	115.549	111.792	1
Q6P458	0.0118799	0.116015	7.36286	7.36286	AD up vs NAD-i	-1.74095	94.3801	0.108541	0.12974	-7.7077	AD down vs NAD-ni	-98.8004	1.66307	0.107143	0.113551	-8.80662	AD down vs ND	-131.778	1.69913	0.00416948	0.0176209	-56.7507	NAD-i down vs NAD-ni	-727.453	-4.42728	0.00499418	0.0154221	-64.8419	NAD-i down vs ND	-970.266	-4.33331	0.917768	0.875217	-1.14257	NAD-ni down vs ND	-17.097	13.0964	5.16801	115.549	111.792	1
B4DNS8	0.0118799	0.116015	7.36286	7.36286	AD up vs NAD-i	-1.74095	94.3801	0.108541	0.12974	-7.7077	AD down vs NAD-ni	-98.8004	1.66307	0.107143	0.113551	-8.80662	AD down vs ND	-131.778	1.69913	0.00416948	0.0176209	-56.7507	NAD-i down vs NAD-ni	-727.453	-4.42728	0.00499418	0.0154221	-64.8419	NAD-i down vs ND	-970.266	-4.33331	0.917768	0.875217	-1.14257	NAD-ni down vs ND	-17.097	13.0964	5.16801	115.549	111.792	1
A0A0J9YVQ7	0.0118832	0.0189106	1.20719	1.20719	AD up vs NAD-i	1.03637	1.40617	0.535447	0.955613	-1.04645	AD down vs NAD-ni	-1.21893	1.11312	0.359442	0.930739	-1.07441	AD down vs ND	-1.26314	1.09423	0.00522175	0.791599	-1.26327	NAD-i down vs NAD-ni	-1.47148	-1.08451	0.00375584	0.770995	-1.29703	NAD-i down vs ND	-1.52485	-1.10324	0.733135	0.973971	-1.02672	NAD-ni down vs ND	-1.20707	1.14505	5.16762	0.413321	0.399914	1
A0A0A0MS41	0.0119654	0.00621983	26.9629	26.9629	AD up vs NAD-i	2.96217	245.427	0.916152	1.11733	1.11733	AD up vs NAD-ni	-8.14656	10.1704	0.786555	0.738615	-1.35388	AD down vs ND	-14.0903	7.68699	0.00774146	0.0414396	-24.1315	NAD-i down vs NAD-ni	-219.654	-2.65112	0.00513216	0.0273938	-36.5046	NAD-i down vs ND	-379.915	-3.5076	0.711725	0.661054	-1.51274	NAD-ni down vs ND	-15.7435	6.87978	5.15777	86.4434	83.7992	1
Q9BWM7	0.0119654	0.00621983	26.9629	26.9629	AD up vs NAD-i	2.96217	245.427	0.916152	1.11733	1.11733	AD up vs NAD-ni	-8.14656	10.1704	0.786555	0.738615	-1.35388	AD down vs ND	-14.0903	7.68699	0.00774146	0.0414396	-24.1315	NAD-i down vs NAD-ni	-219.654	-2.65112	0.00513216	0.0273938	-36.5046	NAD-i down vs ND	-379.915	-3.5076	0.711725	0.661054	-1.51274	NAD-ni down vs ND	-15.7435	6.87978	5.15777	86.4434	83.7992	1
H0YB39	0.0120598	0.00649589	1.48254	1.48254	AD up vs NAD-i	1.13657	1.93382	0.816791	1.02983	1.02983	AD up vs NAD-ni	-1.26661	1.34331	0.694393	0.948409	-1.0544	AD down vs ND	-1.3977	1.25721	0.0105049	0.69464	-1.43959	NAD-i down vs NAD-ni	-1.8778	-1.10365	0.00413902	0.639719	-1.56319	NAD-i down vs ND	-2.07215	-1.17924	0.542734	0.920935	-1.08585	NAD-ni down vs ND	-1.4394	1.22079	5.14655	1.2488	1.21324	1
A0A0J9YXC7	0.0120646	0.028111	1.49133	1.49133	AD up vs NAD-i	1.05036	2.11743	0.495414	0.891445	-1.12177	AD down vs NAD-ni	-1.59272	1.2657	0.225376	0.802072	-1.24677	AD down vs ND	-1.80824	1.16328	0.00689676	0.59775	-1.67294	NAD-i down vs NAD-ni	-2.37528	-1.17827	0.00287565	0.537822	-1.85935	NAD-i down vs ND	-2.69669	-1.28201	0.553804	0.899744	-1.11143	NAD-ni down vs ND	-1.61195	1.30493	5.14598	2.17264	2.11101	1
O95817	0.0121431	0.461316	0.382131	-2.61691	AD down vs NAD-i	-39.4076	5.75444	0.004984	0.0152526	-65.5625	AD down vs NAD-ni	-987.294	-4.35375	0.012127	0.0213148	-46.9157	AD down vs ND	-832.826	-2.6429	0.0230252	0.0399147	-25.0534	NAD-i down vs NAD-ni	-377.275	-1.6637	0.0493121	0.0557789	-17.9279	NAD-i down vs ND	-318.248	-1.00993	0.807516	1.39745	1.39745	NAD-ni up vs ND	-12.7028	24.807	5.13673	129.812	126.357	1
A0A024R5Q1	0.0121456	0.0033016	1.8753	1.8753	AD up vs NAD-i	1.27708	2.75375	0.825239	1.04133	1.04133	AD up vs NAD-ni	-1.41014	1.52912	0.153082	1.3334	1.3334	AD up vs ND	-1.12723	2.00418	0.00523501	0.555289	-1.80086	NAD-i down vs NAD-ni	-2.64444	-1.22639	0.0946935	0.711034	-1.4064	NAD-i down vs ND	-2.1139	1.06872	0.215515	1.28048	1.28048	NAD-ni up vs ND	-1.17382	1.92462	5.13644	2.60507	2.53587	1
Q5JUW8	0.0121948	0.338777	2.72661	2.72661	AD up vs NAD-i	-3.19206	23.731	0.338777	2.72661	2.72661	AD up vs NAD-ni	-3.19206	23.731	0.0231952	0.0657596	-15.2069	AD down vs ND	-150.917	-1.5323	1	1	1	No change between NAD-i and NAD-ni	?	?	0.00350361	0.0241177	-41.4633	NAD-i down vs ND	-411.49	-4.17799	0.00350361	0.0241177	-41.4633	NAD-ni down vs ND	-411.49	-4.17799	5.13069	82.5353	80.433	1
Q92796	0.0121948	0.338777	2.72661	2.72661	AD up vs NAD-i	-3.19206	23.731	0.338777	2.72661	2.72661	AD up vs NAD-ni	-3.19206	23.731	0.0231952	0.0657596	-15.2069	AD down vs ND	-150.917	-1.5323	1	1	1	No change between NAD-i and NAD-ni	?	?	0.00350361	0.0241177	-41.4633	NAD-i down vs ND	-411.49	-4.17799	0.00350361	0.0241177	-41.4633	NAD-ni down vs ND	-411.49	-4.17799	5.13069	82.5353	80.433	1
Q59FY1	0.0121948	0.338777	2.72661	2.72661	AD up vs NAD-i	-3.19206	23.731	0.338777	2.72661	2.72661	AD up vs NAD-ni	-3.19206	23.731	0.0231952	0.0657596	-15.2069	AD down vs ND	-150.917	-1.5323	1	1	1	No change between NAD-i and NAD-ni	?	?	0.00350361	0.0241177	-41.4633	NAD-i down vs ND	-411.49	-4.17799	0.00350361	0.0241177	-41.4633	NAD-ni down vs ND	-411.49	-4.17799	5.13069	82.5353	80.433	1
A0A087WVZ4	0.012215	0.018271	1.42493	1.42493	AD up vs NAD-i	1.0715	1.89494	0.774656	0.961763	-1.03976	AD down vs NAD-ni	-1.38272	1.279	0.282237	0.85366	-1.17143	AD down vs ND	-1.58499	1.15504	0.0101513	0.674954	-1.48158	NAD-i down vs NAD-ni	-1.97028	-1.1141	0.00256306	0.599089	-1.6692	NAD-i down vs ND	-2.2585	-1.23367	0.4138	0.887599	-1.12664	NAD-ni down vs ND	-1.52439	1.20096	5.12832	1.43192	1.39609	1
P47985	0.0122218	0.108211	1.24447	1.24447	AD up vs NAD-i	-1.05569	1.63497	0.28209	0.866876	-1.15357	AD down vs NAD-ni	-1.51554	1.13889	0.0551947	0.75402	-1.32622	AD down vs ND	-1.77146	1.00715	0.0128257	0.696581	-1.43558	NAD-i down vs NAD-ni	-1.88605	-1.09271	0.00218593	0.605895	-1.65045	NAD-i down vs ND	-2.20453	-1.23563	0.320686	0.869813	-1.14967	NAD-ni down vs ND	-1.53563	1.16182	5.12753	1.31223	1.27959	1
P84103	0.0122389	0.00369763	1.60358	1.60358	AD up vs NAD-i	1.19608	2.1499	0.242181	1.18233	1.18233	AD up vs NAD-ni	-1.13394	1.58514	0.95872	0.992351	-1.00771	AD down vs ND	-1.37527	1.35431	0.0426129	0.737307	-1.35629	NAD-i down vs NAD-ni	-1.81836	-1.01163	0.00496545	0.618836	-1.61594	NAD-i down vs ND	-2.20535	-1.18405	0.248522	0.839319	-1.19144	NAD-ni down vs ND	-1.62602	1.14546	5.12554	1.51386	1.47678	1
D6R9C3	0.0122471	0.113249	1.22215	1.22215	AD up vs NAD-i	-1.05506	1.57589	0.245536	0.865767	-1.15505	AD down vs NAD-ni	-1.48936	1.11635	0.0570172	0.770441	-1.29796	AD down vs ND	-1.69965	1.00887	0.0112052	0.708396	-1.41164	NAD-i down vs NAD-ni	-1.82022	-1.09477	0.0023821	0.630398	-1.5863	NAD-i down vs ND	-2.07722	-1.2114	0.371041	0.889894	-1.12373	NAD-ni down vs ND	-1.4715	1.1653	5.12458	1.13787	1.11021	1
Q96RX5	0.0122518	0.0304337	1.36333	1.36333	AD up vs NAD-i	1.03406	1.79744	0.559478	0.925506	-1.08049	AD down vs NAD-ni	-1.42455	1.22021	0.187037	0.826802	-1.20948	AD down vs ND	-1.62157	1.10851	0.00922174	0.678859	-1.47306	NAD-i down vs NAD-ni	-1.94212	-1.11729	0.00244105	0.60646	-1.64891	NAD-i down vs ND	-2.21073	-1.22987	0.425162	0.893352	-1.11938	NAD-ni down vs ND	-1.50078	1.19774	5.12404	1.34546	1.31289	1
A0A0D9SFY5	0.0122569	0.374277	1.08924	1.08924	AD up vs NAD-i	-1.12017	1.32903	0.0194349	0.78327	-1.2767	AD down vs NAD-ni	-1.55775	-1.04635	0.109984	0.845181	-1.18318	AD down vs ND	-1.46117	1.04376	0.00301474	0.719095	-1.39064	NAD-i down vs NAD-ni	-1.69677	-1.13974	0.0216647	0.775933	-1.28877	NAD-i down vs ND	-1.59157	-1.04358	0.454212	1.07904	1.07904	NAD-ni up vs ND	-1.14449	1.33257	5.12344	0.696909	0.680118	1
A5D904	0.0122621	0.0547058	1.2725	1.2725	AD up vs NAD-i	-1.00554	1.62823	0.635909	0.945646	-1.05748	AD down vs NAD-ni	-1.3531	1.21	0.0828111	0.796127	-1.25608	AD down vs ND	-1.63143	1.03403	0.0214648	0.743139	-1.34564	NAD-i down vs NAD-ni	-1.72182	-1.05165	0.00166259	0.625639	-1.59837	NAD-i down vs ND	-2.076	-1.23062	0.180963	0.841887	-1.18781	NAD-ni down vs ND	-1.54276	1.09347	5.12284	1.06963	1.04398	1
F8W9U4	0.0122777	0.00708006	19.6672	19.6672	AD up vs NAD-i	2.56339	150.893	0.682958	1.48906	1.48906	AD up vs NAD-ni	-5.15247	11.4246	0.590635	0.572724	-1.74604	AD down vs ND	-15.1587	4.97225	0.0164704	0.0757129	-13.2078	NAD-i down vs NAD-ni	-101.335	-1.72148	0.0033067	0.0291208	-34.3398	NAD-i down vs ND	-298.129	-3.95539	0.360953	0.384621	-2.59996	NAD-ni down vs ND	-22.5722	3.33919	5.12103	73.0574	71.3308	1
K7EKL3	0.0123258	0.00363016	1.57583	1.57583	AD up vs NAD-i	1.18907	2.0884	0.833579	1.02865	1.02865	AD up vs NAD-ni	-1.28835	1.36324	0.574265	1.08381	1.08381	AD up vs ND	-1.24385	1.46109	0.005628	0.652768	-1.53194	NAD-i down vs NAD-ni	-2.03023	-1.15595	0.0174456	0.687772	-1.45397	NAD-i down vs ND	-1.9601	-1.07853	0.714555	1.05362	1.05362	NAD-ni up vs ND	-1.27949	1.42039	5.11546	1.39397	1.36251	1
C9JFK9	0.0123479	0.459476	0.382131	-2.61691	AD down vs NAD-i	-38.9644	5.68973	0.00514967	0.0158379	-63.1395	AD down vs NAD-ni	-940.115	-4.24055	0.0119045	0.021395	-46.74	AD down vs ND	-819.813	-2.66478	0.0239124	0.0414464	-24.1276	NAD-i down vs NAD-ni	-359.247	-1.62044	0.0487399	0.0559886	-17.8608	NAD-i down vs ND	-313.276	-1.0183	0.825944	1.35087	1.35087	NAD-ni up vs ND	-12.9841	23.6941	5.11292	128.135	125.305	1
Q86V69	0.0123769	0.0711205	1.34375	1.34375	AD up vs NAD-i	-1.02919	1.85837	0.556209	0.912501	-1.09589	AD down vs NAD-ni	-1.51559	1.26197	0.0652307	0.725452	-1.37845	AD down vs ND	-1.94423	1.02321	0.0224538	0.679073	-1.4726	NAD-i down vs NAD-ni	-2.03656	-1.0648	0.00167188	0.539873	-1.85229	NAD-i down vs ND	-2.61255	-1.31326	0.175562	0.795016	-1.25784	NAD-ni down vs ND	-1.77411	1.12133	5.10958	1.84574	1.80615	1
K7ELT6	0.0123822	0.00807121	1.2695	1.2695	AD up vs NAD-i	1.07463	1.49972	0.118977	1.13802	1.13802	AD up vs NAD-ni	-1.03807	1.34439	0.574208	0.953481	-1.04879	AD down vs ND	-1.25157	1.13783	0.182343	0.896432	-1.11553	NAD-i down vs NAD-ni	-1.31783	1.05899	0.00355855	0.751068	-1.33144	NAD-i down vs ND	-1.58887	-1.11572	0.0498119	0.837841	-1.19354	NAD-ni down vs ND	-1.42431	-1.00017	5.10897	0.487547	0.477148	1
B7Z646	0.0124063	0.337625	2.72661	2.72661	AD up vs NAD-i	-3.17513	23.6052	0.337625	2.72661	2.72661	AD up vs NAD-ni	-3.17513	23.6052	0.0236804	0.0669494	-14.9366	AD down vs ND	-147.401	-1.51359	1	1	1	No change between NAD-i and NAD-ni	?	?	0.00356286	0.0245541	-40.7264	NAD-i down vs ND	-401.904	-4.12696	0.00356286	0.0245541	-40.7264	NAD-ni down vs ND	-401.904	-4.12696	5.10621	81.7382	80.0382	1
B5MCC5	0.0124063	0.337625	2.72661	2.72661	AD up vs NAD-i	-3.17513	23.6052	0.337625	2.72661	2.72661	AD up vs NAD-ni	-3.17513	23.6052	0.0236804	0.0669494	-14.9366	AD down vs ND	-147.401	-1.51359	1	1	1	No change between NAD-i and NAD-ni	?	?	0.00356286	0.0245541	-40.7264	NAD-i down vs ND	-401.904	-4.12696	0.00356286	0.0245541	-40.7264	NAD-ni down vs ND	-401.904	-4.12696	5.10621	81.7382	80.0382	1
Q53GD7	0.0124478	0.0948507	1.2944	1.2944	AD up vs NAD-i	-1.05175	1.76218	0.251213	0.841354	-1.18856	AD down vs NAD-ni	-1.61809	1.14541	0.0733672	0.744109	-1.34389	AD down vs ND	-1.86411	1.03215	0.00941484	0.649993	-1.53848	NAD-i down vs NAD-ni	-2.09446	-1.13008	0.00259243	0.574866	-1.73953	NAD-i down vs ND	-2.41291	-1.25408	0.436163	0.884419	-1.13069	NAD-ni down vs ND	-1.56837	1.22678	5.10146	1.66828	1.6351	1
E9PRM1	0.0124741	0.150833	1.21523	1.21523	AD up vs NAD-i	-1.08276	1.59899	0.173774	0.832043	-1.20186	AD down vs NAD-ni	-1.58141	1.0948	0.0497321	0.747158	-1.33841	AD down vs ND	-1.79063	-1.00039	0.0100975	0.684682	-1.46053	NAD-i down vs NAD-ni	-1.92176	-1.11	0.0028407	0.61483	-1.62646	NAD-i down vs ND	-2.17602	-1.2157	0.443009	0.89798	-1.11361	NAD-ni down vs ND	-1.48989	1.20139	5.09846	1.31949	1.294	1
Q7Z426	0.0125205	0.00211845	2.19731	2.19731	AD up vs NAD-i	1.39698	3.45614	0.12681	1.40988	1.40988	AD up vs NAD-ni	-1.11563	2.2176	0.524479	1.15821	1.15821	AD up vs ND	-1.39587	1.87249	0.0542455	0.641639	-1.55851	NAD-i down vs NAD-ni	-2.45138	1.00923	0.0123851	0.527103	-1.89716	NAD-i down vs ND	-3.06717	-1.17347	0.396728	0.821494	-1.21729	NAD-ni down vs ND	-1.96801	1.32812	5.09319	3.58999	3.5243	1
D6RGF7	0.0125467	0.97931	0.974184	-1.0265	AD down vs NAD-i	-8.50184	8.06854	0.00701948	22.0867	22.0867	AD up vs NAD-ni	2.66671	182.93	0.794092	0.756146	-1.3225	AD down vs ND	-12.4521	7.1196	0.00665107	22.672	22.672	NAD-i up vs NAD-ni	2.73738	187.777	0.812946	0.776184	-1.28835	NAD-i down vs ND	-12.1307	7.30827	0.00587211	0.0342354	-29.2095	NAD-ni down vs ND	-275.026	-3.10224	5.09023	78.1736	76.7879	1
Q96QV6	0.0125537	0.0071111	2.02259	2.02259	AD up vs NAD-i	1.24888	3.27563	0.99044	1.00276	1.00276	AD up vs NAD-ni	-1.61506	1.62399	0.757654	0.927376	-1.07831	AD down vs ND	-1.79818	1.54648	0.00729034	0.49578	-2.01702	NAD-i down vs NAD-ni	-3.26661	-1.24544	0.00538164	0.458509	-2.18098	NAD-i down vs ND	-3.63697	-1.30787	0.749118	0.924824	-1.08129	NAD-ni down vs ND	-1.80314	1.54222	5.08943	4.06498	3.99355	1
B4DZ08	0.0125701	0.0270872	1.48992	1.48992	AD up vs NAD-i	1.05308	2.10797	0.599777	0.916428	-1.09119	AD down vs NAD-ni	-1.54384	1.29658	0.213547	0.799065	-1.25146	AD down vs ND	-1.80826	1.15458	0.00924722	0.615085	-1.62579	NAD-i down vs NAD-ni	-2.3002	-1.14911	0.00258241	0.536314	-1.86458	NAD-i down vs ND	-2.69417	-1.29044	0.439786	0.871934	-1.14688	NAD-ni down vs ND	-1.65714	1.25987	5.08758	2.10493	2.0687	1
E9PL42	0.0125773	1	1	1	No change between AD and NAD-i	?	?	0.337097	0.381066	-2.62422	AD down vs NAD-ni	-20.8736	3.03108	0.00361088	0.0285908	-34.9763	AD down vs ND	-315.501	-3.87745	0.337097	0.381066	-2.62422	NAD-i down vs NAD-ni	-20.8736	3.03108	0.00361088	0.0285908	-34.9763	NAD-i down vs ND	-315.501	-3.87745	0.0240377	0.0750284	-13.3283	NAD-ni down vs ND	-120.227	-1.47757	5.08676	75.1613	73.8793	1
E9PRE0	0.0125773	1	1	1	No change between AD and NAD-i	?	?	0.337097	0.381066	-2.62422	AD down vs NAD-ni	-20.8736	3.03108	0.00361088	0.0285908	-34.9763	AD down vs ND	-315.501	-3.87745	0.337097	0.381066	-2.62422	NAD-i down vs NAD-ni	-20.8736	3.03108	0.00361088	0.0285908	-34.9763	NAD-i down vs ND	-315.501	-3.87745	0.0240377	0.0750284	-13.3283	NAD-ni down vs ND	-120.227	-1.47757	5.08676	75.1613	73.8793	1
E9PJB0	0.0125773	1	1	1	No change between AD and NAD-i	?	?	0.337097	0.381066	-2.62422	AD down vs NAD-ni	-20.8736	3.03108	0.00361088	0.0285908	-34.9763	AD down vs ND	-315.501	-3.87745	0.337097	0.381066	-2.62422	NAD-i down vs NAD-ni	-20.8736	3.03108	0.00361088	0.0285908	-34.9763	NAD-i down vs ND	-315.501	-3.87745	0.0240377	0.0750284	-13.3283	NAD-ni down vs ND	-120.227	-1.47757	5.08676	75.1613	73.8793	1
Q8TCV2	0.012581	0.33772	3.06896	3.06896	AD up vs NAD-i	-3.64033	34.2864	0.33772	3.06896	3.06896	AD up vs NAD-ni	-3.64033	34.2864	0.0239863	0.0490234	-20.3984	AD down vs ND	-263.82	-1.5772	1	1	1	No change between NAD-i and NAD-ni	?	?	0.00361207	0.015974	-62.6019	NAD-i down vs ND	-809.653	-4.84035	0.00361207	0.015974	-62.6019	NAD-ni down vs ND	-809.653	-4.84035	5.08635	101.796	100.067	1
B4DEB2	0.0126268	0.336901	3.01687	3.01687	AD up vs NAD-i	-3.55445	32.3509	0.336901	3.01687	3.01687	AD up vs NAD-ni	-3.55445	32.3509	0.0241452	0.0518035	-19.3037	AD down vs ND	-239.04	-1.55887	1	1	1	No change between NAD-i and NAD-ni	?	?	0.00362476	0.0171713	-58.2368	NAD-i down vs ND	-721.153	-4.70293	0.00362476	0.0171713	-58.2368	NAD-ni down vs ND	-721.153	-4.70293	5.08119	98.2674	96.6972	1
B2RCY5	0.0126268	0.336901	3.01687	3.01687	AD up vs NAD-i	-3.55445	32.3509	0.336901	3.01687	3.01687	AD up vs NAD-ni	-3.55445	32.3509	0.0241452	0.0518035	-19.3037	AD down vs ND	-239.04	-1.55887	1	1	1	No change between NAD-i and NAD-ni	?	?	0.00362476	0.0171713	-58.2368	NAD-i down vs ND	-721.153	-4.70293	0.00362476	0.0171713	-58.2368	NAD-ni down vs ND	-721.153	-4.70293	5.08119	98.2674	96.6972	1
P18887	0.0126268	0.336901	3.01687	3.01687	AD up vs NAD-i	-3.55445	32.3509	0.336901	3.01687	3.01687	AD up vs NAD-ni	-3.55445	32.3509	0.0241452	0.0518035	-19.3037	AD down vs ND	-239.04	-1.55887	1	1	1	No change between NAD-i and NAD-ni	?	?	0.00362476	0.0171713	-58.2368	NAD-i down vs ND	-721.153	-4.70293	0.00362476	0.0171713	-58.2368	NAD-ni down vs ND	-721.153	-4.70293	5.08119	98.2674	96.6972	1
A0A024R0S8	0.0126268	0.336901	3.01687	3.01687	AD up vs NAD-i	-3.55445	32.3509	0.336901	3.01687	3.01687	AD up vs NAD-ni	-3.55445	32.3509	0.0241452	0.0518035	-19.3037	AD down vs ND	-239.04	-1.55887	1	1	1	No change between NAD-i and NAD-ni	?	?	0.00362476	0.0171713	-58.2368	NAD-i down vs ND	-721.153	-4.70293	0.00362476	0.0171713	-58.2368	NAD-ni down vs ND	-721.153	-4.70293	5.08119	98.2674	96.6972	1
K7EQR7	0.0126404	0.0103776	1.25025	1.25025	AD up vs NAD-i	1.06267	1.47095	0.132387	1.12904	1.12904	AD up vs NAD-ni	-1.04205	1.32833	0.469877	0.941786	-1.06181	AD down vs ND	-1.26162	1.11901	0.201102	0.903048	-1.10736	NAD-i down vs NAD-ni	-1.30283	1.06245	0.00320754	0.753276	-1.32753	NAD-i down vs ND	-1.57735	-1.11729	0.0405244	0.834149	-1.19883	NAD-ni down vs ND	-1.42442	-1.00896	5.07967	0.461234	0.454	1
C9JAF7	0.0127343	1	1	1	No change between AD and NAD-i	?	?	0.33703	0.379923	-2.63211	AD down vs NAD-ni	-21.0657	3.04066	0.00365506	0.0284646	-35.1314	AD down vs ND	-318.977	-3.86928	0.33703	0.379923	-2.63211	NAD-i down vs NAD-ni	-21.0657	3.04066	0.00365506	0.0284646	-35.1314	NAD-i down vs ND	-318.977	-3.86928	0.0243271	0.074922	-13.3472	NAD-ni down vs ND	-121.187	-1.47003	5.06918	75.3471	74.3188	1
C9JNT3	0.0128222	0.0133254	1.34851	1.34851	AD up vs NAD-i	1.07443	1.69249	0.655233	1.04976	1.04976	AD up vs NAD-ni	-1.19559	1.31754	0.310475	0.888091	-1.12601	AD down vs ND	-1.43285	1.1301	0.0329159	0.778461	-1.28459	NAD-i down vs NAD-ni	-1.61226	-1.02351	0.00216443	0.658574	-1.51843	NAD-i down vs ND	-1.93221	-1.19326	0.159779	0.845995	-1.18204	NAD-ni down vs ND	-1.50415	1.07653	5.05944	0.89741	0.886868	1
B3KTX2	0.0128544	0.336691	2.91283	2.91283	AD up vs NAD-i	-3.4105	28.9366	0.336691	2.91283	2.91283	AD up vs NAD-ni	-3.4105	28.9366	0.024576	0.0575741	-17.3689	AD down vs ND	-198.331	-1.52109	1	1	1	No change between NAD-i and NAD-ni	?	?	0.00368882	0.0197657	-50.5926	NAD-i down vs ND	-577.704	-4.43066	0.00368882	0.0197657	-50.5926	NAD-ni down vs ND	-577.704	-4.43066	5.05588	91.5786	90.5664	1
K7EPM4	0.0128947	0.00981976	1.26317	1.26317	AD up vs NAD-i	1.06732	1.49496	0.136696	1.13235	1.13235	AD up vs NAD-ni	-1.04518	1.34013	0.494511	0.942985	-1.06046	AD down vs ND	-1.26795	1.12749	0.186846	0.896432	-1.11553	NAD-i down vs NAD-ni	-1.32023	1.06093	0.00331176	0.746522	-1.33954	NAD-i down vs ND	-1.60164	-1.12034	0.0453634	0.832771	-1.20081	NAD-ni down vs ND	-1.43576	-1.00431	5.05145	0.492671	0.487652	1
D6RIT2	0.01291	0.0289193	1.47917	1.47917	AD up vs NAD-i	1.04715	2.08942	0.831528	0.965527	-1.0357	AD down vs NAD-ni	-1.463	1.36387	0.163487	0.777355	-1.28641	AD down vs ND	-1.85562	1.12131	0.0188478	0.65275	-1.53198	NAD-i down vs NAD-ni	-2.16402	-1.08454	0.00195923	0.525535	-1.90282	NAD-i down vs ND	-2.74477	-1.31914	0.226503	0.80511	-1.24207	NAD-ni down vs ND	-1.79165	1.16135	5.04978	2.07011	2.0497	1
A8K5K0	0.0129231	0.116205	1.43264	1.43264	AD up vs NAD-i	-1.10529	2.26856	0.145313	0.718015	-1.39273	AD down vs NAD-ni	-2.20536	1.13696	0.0901399	0.660792	-1.51333	AD down vs ND	-2.46409	1.07594	0.00592217	0.501182	-1.99528	NAD-i down vs NAD-ni	-3.15949	-1.26006	0.00409551	0.46124	-2.16807	NAD-i down vs ND	-3.53016	-1.33153	0.721589	0.920304	-1.0866	NAD-ni down vs ND	-1.76925	1.49849	5.04835	3.66453	3.62943	1
Q8N236	0.0129516	0.161168	1.23962	1.23962	AD up vs NAD-i	-1.10056	1.69118	0.0445915	0.726578	-1.37631	AD down vs NAD-ni	-1.87767	-1.00883	0.226215	0.822775	-1.2154	AD down vs ND	-1.68967	1.14384	0.00229474	0.586131	-1.7061	NAD-i down vs NAD-ni	-2.32759	-1.25056	0.0181305	0.663733	-1.50663	NAD-i down vs ND	-2.09455	-1.08373	0.433735	1.1324	1.1324	NAD-ni up vs ND	-1.22768	1.57428	5.04523	1.67264	1.65765	1
A0A024R2Q7	0.012952	0.292405	3.27854	3.27854	AD up vs NAD-i	-3.10175	33.3402	0.958953	0.944644	-1.0586	AD down vs NAD-ni	-10.7651	9.60627	0.00391696	50.9076	50.9076	AD up vs ND	4.34904	595.898	0.270741	0.288129	-3.47066	NAD-i down vs NAD-ni	-35.2939	2.93005	0.0312394	15.5275	15.5275	NAD-i up vs ND	1.32652	181.757	0.00353978	53.8908	53.8908	NAD-ni up vs ND	4.6039	630.818	5.04519	93.2557	92.4204	1
H3BS86	0.0129643	0.00294273	1.96892	1.96892	AD up vs NAD-i	1.31007	2.95914	0.625317	1.09999	1.09999	AD up vs NAD-ni	-1.36631	1.65319	0.472937	1.16098	1.16098	AD up vs ND	-1.32692	1.78852	0.00817228	0.558673	-1.78996	NAD-i down vs NAD-ni	-2.69016	-1.19099	0.0198816	0.589652	-1.69592	NAD-i down vs ND	-2.6126	-1.10087	0.793711	1.05545	1.05545	NAD-ni up vs ND	-1.45959	1.62595	5.04384	2.87663	2.85163	1
B4E2Z6	0.0129893	0.0164397	1.89633	1.89633	AD up vs NAD-i	1.14438	3.14238	0.60554	0.882495	-1.13315	AD down vs NAD-ni	-1.87773	1.46237	0.435716	0.817684	-1.22297	AD down vs ND	-2.08961	1.39713	0.0056302	0.465371	-2.14883	NAD-i down vs NAD-ni	-3.56079	-1.29675	0.00441251	0.431193	-2.31915	NAD-i down vs ND	-3.96258	-1.35731	0.765681	0.926559	-1.07926	NAD-ni down vs ND	-1.84407	1.58315	5.04112	4.41848	4.38245	1
Q53G70	0.0130266	0.068984	1.29176	1.29176	AD up vs NAD-i	-1.02281	1.70671	0.371615	0.886594	-1.12791	AD down vs NAD-ni	-1.49022	1.17139	0.0910785	0.778572	-1.2844	AD down vs ND	-1.7259	1.0462	0.0114514	0.686345	-1.45699	NAD-i down vs NAD-ni	-1.92501	-1.10276	0.00235765	0.602721	-1.65914	NAD-i down vs ND	-2.22945	-1.23472	0.36345	0.87816	-1.13874	NAD-ni down vs ND	-1.53017	1.18002	5.03707	1.34298	1.33309	1
Q8WYY9	0.0130988	0.136275	1.27417	1.27417	AD up vs NAD-i	-1.08954	1.76887	0.564041	0.91321	-1.09504	AD down vs NAD-ni	-1.52019	1.26777	0.0326157	0.68093	-1.46858	AD down vs ND	-2.07974	-1.03702	0.046994	0.71671	-1.39526	NAD-i down vs NAD-ni	-1.93698	-1.00505	0.00161178	0.534411	-1.87122	NAD-i down vs ND	-2.64994	-1.32134	0.0923372	0.745644	-1.34112	NAD-ni down vs ND	-1.89924	1.05595	5.02926	1.85968	1.84885	1
O15239	0.0131279	0.0561218	1.59826	1.59826	AD up vs NAD-i	-1.014	2.59021	0.313869	0.789733	-1.26625	AD down vs NAD-ni	-2.05214	1.27987	0.139536	0.687369	-1.45482	AD down vs ND	-2.42782	1.14709	0.0071375	0.494119	-2.0238	NAD-i down vs NAD-ni	-3.27986	-1.24877	0.00314527	0.430072	-2.32519	NAD-i down vs ND	-3.8803	-1.39332	0.571976	0.870382	-1.14892	NAD-ni down vs ND	-1.91733	1.4525	5.02612	4.02595	4.00503	1
A0A024R4T4	0.0131281	0.0279902	25.7285	25.7285	AD up vs NAD-i	1.49458	442.904	0.116983	9.2149	9.2149	AD up vs NAD-ni	-1.86812	158.63	0.0017826	213.955	213.955	AD up vs ND	10.4582	4377.1	0.453804	0.358159	-2.79206	NAD-i down vs NAD-ni	-48.0639	6.16553	0.155458	8.31587	8.31587	NAD-i up vs ND	-2.46012	170.127	0.0421828	23.2184	23.2184	NAD-ni up vs ND	1.13493	475.003	5.02611	139.858	139.131	1
Q9H3B0	0.0131785	0.00614467	1.43744	1.43744	AD up vs NAD-i	1.12757	1.83247	0.773731	0.967203	-1.03391	AD down vs NAD-ni	-1.31805	1.23301	0.585247	1.06971	1.06971	AD up vs ND	-1.20942	1.38392	0.00337136	0.672865	-1.48618	NAD-i down vs NAD-ni	-1.89461	-1.1658	0.0272821	0.744178	-1.34376	NAD-i down vs ND	-1.73847	-1.03867	0.417506	1.10599	1.10599	NAD-ni up vs ND	-1.16976	1.43085	5.0207	1.01703	1.01283	1
G3V149	0.0132491	0.41463	2.96276	2.96276	AD up vs NAD-i	-5.32846	46.7728	0.129595	0.125409	-7.9739	AD down vs NAD-ni	-125.883	1.97982	0.039204	22.2354	22.2354	AD up vs ND	1.1914	414.983	0.0274237	0.0423285	-23.6247	NAD-i down vs NAD-ni	-372.962	-1.49648	0.16277	7.50496	7.50496	NAD-i up vs ND	-2.48678	140.067	0.00184934	177.303	177.303	NAD-ni up vs ND	9.50012	3309.03	5.01317	131.139	130.795	1
H3BN98	0.0132832	0.951508	0.995276	-1.00475	AD down vs NAD-i	-1.18289	1.17174	0.0509174	0.850024	-1.17644	AD down vs NAD-ni	-1.38502	1.00074	0.00560763	0.76923	-1.3	AD down vs ND	-1.54573	-1.09334	0.0571907	0.854059	-1.17088	NAD-i down vs NAD-ni	-1.37848	1.00549	0.00631857	0.772881	-1.29386	NAD-i down vs ND	-1.53842	-1.08817	0.237786	0.90495	-1.10503	NAD-ni down vs ND	-1.31391	1.076	5.00954	0.458611	0.457738	1
H3BTY8	0.0133097	0.919539	1.14971	1.14971	AD up vs NAD-i	-15.7222	20.782	0.039928	0.047129	-21.2184	AD down vs NAD-ni	-383.541	-1.17385	0.00826898	0.0125382	-79.7564	AD down vs ND	-1718.39	-3.70177	0.0327374	0.0409921	-24.3949	NAD-i down vs NAD-ni	-440.961	-1.34958	0.00678519	0.0109055	-91.6965	NAD-i down vs ND	-1975.65	-4.25595	0.372508	0.26604	-3.75883	NAD-ni down vs ND	-80.9859	5.73196	5.00673	144.14	143.947	1
H0YC77	0.0133251	0.0729918	1.38658	1.38658	AD up vs NAD-i	-1.03507	1.99002	0.675447	0.930176	-1.07507	AD down vs NAD-ni	-1.54294	1.33499	0.0633461	0.697325	-1.43405	AD down vs ND	-2.10376	1.02298	0.0325538	0.670844	-1.49066	NAD-i down vs NAD-ni	-2.1394	-1.03864	0.00166348	0.502912	-1.98842	NAD-i down vs ND	-2.91702	-1.35543	0.129889	0.74967	-1.33392	NAD-ni down vs ND	-1.95687	1.09977	5.0051	2.24505	2.24276	1
Q6TGK8	0.0133295	0.0301802	1.47493	1.47493	AD up vs NAD-i	1.04353	2.08466	0.543947	0.904114	-1.10606	AD down vs NAD-ni	-1.5633	1.27787	0.21481	0.800103	-1.24984	AD down vs ND	-1.80399	1.15485	0.00870453	0.612989	-1.63135	NAD-i down vs NAD-ni	-2.30575	-1.1542	0.00289558	0.54247	-1.84342	NAD-i down vs ND	-2.66075	-1.27716	0.488706	0.884959	-1.13	NAD-ni down vs ND	-1.63101	1.27733	5.00464	2.05863	2.05672	1
Q75MN6	0.0133484	0.00747217	19.9721	19.9721	AD up vs NAD-i	2.53122	157.586	0.925325	0.911765	-1.09677	AD down vs NAD-ni	-8.65388	7.19411	0.838446	0.807959	-1.23769	AD down vs ND	-11.0694	7.22606	0.00614911	0.0456519	-21.9049	NAD-i down vs NAD-ni	-172.836	-2.77617	0.00701723	0.0404544	-24.7192	NAD-i down vs ND	-221.078	-2.7639	0.907954	0.886149	-1.12848	NAD-ni down vs ND	-10.0927	7.92535	5.00264	73.3444	73.3057	1
Q96BA7	0.0133542	0.00730619	2.00932	2.00932	AD up vs NAD-i	1.24375	3.24613	0.732644	1.08147	1.08147	AD up vs NAD-ni	-1.49383	1.74716	0.63992	0.892289	-1.12071	AD down vs ND	-1.86401	1.48408	0.0148057	0.538228	-1.85795	NAD-i down vs NAD-ni	-3.00158	-1.15005	0.00395079	0.444075	-2.25187	NAD-i down vs ND	-3.74539	-1.35391	0.433063	0.825068	-1.21202	NAD-ni down vs ND	-2.01587	1.37228	5.00203	3.95443	3.95283	1
A0A0J9YXG3	0.0133644	0.38495	1.11025	1.11025	AD up vs NAD-i	-1.15546	1.4243	0.214649	0.859481	-1.16349	AD down vs NAD-ni	-1.4926	1.10259	0.0134993	0.706884	-1.41466	AD down vs ND	-1.84244	-1.0862	0.0446817	0.774131	-1.29177	NAD-i down vs NAD-ni	-1.65716	-1.00695	0.00240749	0.636687	-1.57063	NAD-i down vs ND	-2.04557	-1.20596	0.13567	0.822454	-1.21587	NAD-ni down vs ND	-1.58354	1.07116	5.00096	1.06617	1.06597	1
B4DNH1	0.0133759	0.0264858	1.29458	1.29458	AD up vs NAD-i	1.03514	1.61905	0.40818	0.91458	-1.0934	AD down vs NAD-ni	-1.36744	1.14381	0.339009	0.895909	-1.11618	AD down vs ND	-1.41501	1.13576	0.00474561	0.706468	-1.41549	NAD-i down vs NAD-ni	-1.77027	-1.13182	0.00478528	0.692045	-1.44499	NAD-i down vs ND	-1.83185	-1.13983	0.855453	0.979585	-1.02084	NAD-ni down vs ND	-1.29414	1.24184	4.99975	0.859332	0.859375	1
F5GX59	0.013389	0.00833575	1.49638	1.49638	AD up vs NAD-i	1.12761	1.98575	0.157765	1.21821	1.21821	AD up vs NAD-ni	-1.08934	1.61661	0.56099	0.919691	-1.08732	AD down vs ND	-1.4679	1.24159	0.142155	0.814106	-1.22834	NAD-i down vs NAD-ni	-1.63006	1.08035	0.00352035	0.614612	-1.62704	NAD-i down vs ND	-2.19653	-1.20521	0.0643712	0.754953	-1.32459	NAD-ni down vs ND	-1.78821	1.0192	4.99836	1.37501	1.37546	1
P63151	0.0134257	0.0970038	8.21619	8.21619	AD up vs NAD-i	-1.53687	103.747	0.867507	0.81717	-1.22374	AD down vs NAD-ni	-15.4523	10.3186	0.00591664	56.9959	56.9959	AD up vs ND	3.87019	839.375	0.071426	0.0994585	-10.0544	NAD-i down vs NAD-ni	-126.959	1.25588	0.145633	6.93702	6.93702	NAD-i up vs ND	-2.12294	102.161	0.00426219	69.748	69.748	NAD-ni up vs ND	4.73609	1027.17	4.99452	110.357	110.479	1
H0YIC4	0.0134373	0.0874413	1.14116	1.14116	AD up vs NAD-i	-1.02213	1.33105	0.231066	0.913797	-1.09433	AD down vs NAD-ni	-1.27644	1.06586	0.0975024	0.873388	-1.14497	AD down vs ND	-1.34802	1.02828	0.00767406	0.800763	-1.24881	NAD-i down vs NAD-ni	-1.45662	-1.07065	0.00328233	0.765353	-1.30659	NAD-i down vs ND	-1.53831	-1.10977	0.563669	0.955779	-1.04627	NAD-ni down vs ND	-1.23182	1.12528	4.99329	0.406518	0.407064	1
E9PJG8	0.0134649	0.14863	1.17908	1.17908	AD up vs NAD-i	-1.06807	1.48487	0.816589	1.02587	1.02587	AD up vs NAD-ni	-1.22759	1.29192	0.030564	0.760364	-1.31516	AD down vs ND	-1.67957	-1.02981	0.217713	0.870055	-1.14935	NAD-i down vs NAD-ni	-1.44743	1.0957	0.00166283	0.644878	-1.55068	NAD-i down vs ND	-1.98035	-1.21423	0.0197021	0.741193	-1.34918	NAD-ni down vs ND	-1.72301	-1.05645	4.99041	0.91177	0.913522	1
M0R2T0	0.0134669	0.0132301	1.38266	1.38266	AD up vs NAD-i	1.08124	1.7681	0.438851	1.09609	1.09609	AD up vs NAD-ni	-1.16666	1.40164	0.323613	0.882596	-1.13302	AD down vs ND	-1.47065	1.1456	0.0623946	0.79274	-1.26145	NAD-i down vs NAD-ni	-1.6131	1.01373	0.00228156	0.638332	-1.56658	NAD-i down vs ND	-2.0334	-1.20693	0.0969715	0.805222	-1.24189	NAD-ni down vs ND	-1.61196	1.04517	4.9902	1.03678	1.03881	1
Q9UMU8	0.0134826	0.351122	1.2066	1.2066	AD up vs NAD-i	-1.25626	1.82896	0.067063	0.680271	-1.47	AD down vs NAD-ni	-2.22823	1.03116	0.031443	0.611918	-1.63421	AD down vs ND	-2.54043	-1.05125	0.0102074	0.563794	-1.7737	NAD-i down vs NAD-ni	-2.68857	-1.17014	0.00505956	0.507144	-1.97183	NAD-i down vs ND	-3.06527	-1.26844	0.616377	0.89952	-1.1117	NAD-ni down vs ND	-1.72818	1.39833	4.98856	2.96554	2.97234	1
Q9UJZ1	0.0134841	0.00465363	1.8105	1.8105	AD up vs NAD-i	1.23693	2.65006	0.478724	1.13866	1.13866	AD up vs NAD-ni	-1.28547	1.66667	0.902339	0.976618	-1.02394	AD down vs ND	-1.5338	1.46291	0.0203177	0.628919	-1.59003	NAD-i down vs NAD-ni	-2.32735	-1.0863	0.00531844	0.539417	-1.85385	NAD-i down vs ND	-2.77695	-1.23761	0.430749	0.85769	-1.16592	NAD-ni down vs ND	-1.74647	1.28476	4.98841	2.48781	2.49359	1
Q9H3K6	0.0135168	0.00676425	24.0508	24.0508	AD up vs NAD-i	2.77427	208.503	0.979445	0.973803	-1.0269	AD down vs NAD-ni	-8.90247	8.44215	0.906625	0.879666	-1.13679	AD down vs ND	-11.2347	8.69356	0.00641135	0.0404894	-24.6978	NAD-i down vs NAD-ni	-214.112	-2.8489	0.00764949	0.0365753	-27.3408	NAD-i down vs ND	-270.204	-2.76651	0.925889	0.903331	-1.10701	NAD-ni down vs ND	-10.9404	8.92743	4.985	79.8997	80.1402	1
D6RAN4	0.0135286	0.0766565	1.45177	1.45177	AD up vs NAD-i	-1.04617	2.20494	0.499859	0.873218	-1.14519	AD down vs NAD-ni	-1.73931	1.32624	0.0696309	0.666091	-1.5013	AD down vs ND	-2.33871	1.03763	0.0203941	0.601486	-1.66255	NAD-i down vs NAD-ni	-2.52508	-1.09465	0.00194549	0.458814	-2.17953	NAD-i down vs ND	-3.39526	-1.39912	0.212578	0.762801	-1.31096	NAD-ni down vs ND	-2.0422	1.18829	4.98377	2.9909	3.00064	1
B4DFK9	0.0135445	0.00827502	1.47826	1.47826	AD up vs NAD-i	1.12389	1.94438	0.900795	1.01644	1.01644	AD up vs NAD-ni	-1.29405	1.33693	0.633762	0.935823	-1.06858	AD down vs ND	-1.42908	1.25154	0.0107098	0.687588	-1.45436	NAD-i down vs NAD-ni	-1.91294	-1.10571	0.00436548	0.633055	-1.57964	NAD-i down vs ND	-2.11256	-1.18116	0.553663	0.92069	-1.08614	NAD-ni down vs ND	-1.45257	1.2313	4.98212	1.28593	1.29054	1
Q6IBA0	0.0135598	0.061492	1.24482	1.24482	AD up vs NAD-i	-1.01203	1.56822	0.28756	0.887386	-1.12691	AD down vs NAD-ni	-1.41967	1.11793	0.137546	0.835023	-1.19757	AD down vs ND	-1.52998	1.0668	0.00697093	0.712863	-1.40279	NAD-i down vs NAD-ni	-1.76724	-1.11351	0.00339812	0.670798	-1.49076	NAD-i down vs ND	-1.90455	-1.16687	0.604399	0.940992	-1.06271	NAD-ni down vs ND	-1.35768	1.20218	4.98053	0.91279	0.916359	1
H0YL83	0.0136566	0.0134237	1.32785	1.32785	AD up vs NAD-i	1.07016	1.64758	0.574228	0.943518	-1.05986	AD down vs NAD-ni	-1.31507	1.17071	0.662555	0.95333	-1.04896	AD down vs ND	-1.31868	1.19847	0.0041601	0.710563	-1.40734	NAD-i down vs NAD-ni	-1.74621	-1.13422	0.00752508	0.717952	-1.39285	NAD-i down vs ND	-1.75101	-1.10795	0.924512	1.0104	1.0104	NAD-ni up vs ND	-1.2442	1.27021	4.97054	0.795006	0.799718	1
A4D1Q6	0.0136853	0.0083928	1.82451	1.82451	AD up vs NAD-i	1.19567	2.78407	0.610106	1.10878	1.10878	AD up vs NAD-ni	-1.37622	1.69191	0.532141	0.874166	-1.14395	AD down vs ND	-1.79091	1.36855	0.0239323	0.607714	-1.64551	NAD-i down vs NAD-ni	-2.51093	-1.07837	0.00323114	0.479124	-2.08714	NAD-i down vs ND	-3.26752	-1.33317	0.276009	0.788404	-1.26839	NAD-ni down vs ND	-1.98572	1.23428	4.96759	3.04837	3.06826	1
K7EJ74	0.0137142	0.115214	7.59112	7.59112	AD up vs NAD-i	-1.74495	100.553	0.115879	0.132264	-7.56066	AD down vs NAD-ni	-100.15	1.75198	0.126191	0.124671	-8.02112	AD down vs ND	-124.277	1.93162	0.00446681	0.0174235	-57.3938	NAD-i down vs NAD-ni	-760.248	-4.33287	0.00601371	0.0164233	-60.8893	NAD-i down vs ND	-943.402	-3.92993	0.963931	0.942593	-1.0609	NAD-ni down vs ND	-16.4373	14.6043	4.96463	113.876	114.688	1
O00461	0.0137341	0.101527	8.45297	8.45297	AD up vs NAD-i	-1.60562	114.726	0.125357	0.137213	-7.28791	AD down vs NAD-ni	-98.9136	1.8623	0.144261	0.135428	-7.38402	AD down vs ND	-117.396	2.15311	0.0042287	0.0162326	-61.6045	NAD-i down vs NAD-ni	-836.114	-4.53899	0.00614704	0.0160213	-62.4169	NAD-i down vs ND	-992.343	-3.92593	0.992079	0.986984	-1.01319	NAD-ni down vs ND	-16.1083	15.6917	4.9626	115.983	116.857	1
C9JN83	0.0138357	0.00604862	17.4617	17.4617	AD up vs NAD-i	2.58805	117.814	0.93349	1.07898	1.07898	AD up vs NAD-ni	-6.25316	7.27988	0.972123	0.966806	-1.03433	AD down vs ND	-7.8355	7.32395	0.0071951	0.0617912	-16.1835	NAD-i down vs NAD-ni	-109.191	-2.39862	0.00816949	0.0553674	-18.0612	NAD-i down vs ND	-136.821	-2.38418	0.909545	0.89604	-1.11602	NAD-ni down vs ND	-8.45432	6.78787	4.95225	62.0185	62.6164	1
B2R4A2	0.0139436	0.00765245	1.57543	1.57543	AD up vs NAD-i	1.15003	2.15821	0.909691	0.983109	-1.01718	AD down vs NAD-ni	-1.39345	1.34677	0.872884	0.974831	-1.02582	AD down vs ND	-1.43237	1.36117	0.00604469	0.624024	-1.6025	NAD-i down vs NAD-ni	-2.19529	-1.16978	0.00786274	0.618769	-1.61611	NAD-i down vs ND	-2.25661	-1.15741	0.957653	0.991579	-1.00849	NAD-ni down vs ND	-1.40818	1.38456	4.94137	1.68201	1.70197	1
E7ERI6	0.0139735	0.311838	2.4166	2.4166	AD up vs NAD-i	-2.49562	14.5743	0.977822	1.02412	1.02412	AD up vs NAD-ni	-5.88889	6.17635	0.00389521	21.0553	21.0553	AD up vs ND	3.1307	141.606	0.324645	0.423784	-2.35969	NAD-i down vs NAD-ni	-14.2311	2.5558	0.0286253	8.71279	8.71279	NAD-i up vs ND	1.2955	58.5974	0.00411415	20.5595	20.5595	NAD-ni up vs ND	3.05697	138.272	4.93837	54.7887	55.4724	1
Q9BXI3	0.0139839	0.380496	1.18084	1.18084	AD up vs NAD-i	-1.25342	1.74773	0.0178946	0.613238	-1.63069	AD down vs NAD-ni	-2.41355	-1.10176	0.172957	0.756392	-1.32207	AD down vs ND	-2.00386	1.14647	0.00283955	0.519326	-1.92557	NAD-i down vs NAD-ni	-2.85	-1.30099	0.0374453	0.640556	-1.56114	NAD-i down vs ND	-2.36623	-1.02998	0.29924	1.23344	1.23344	NAD-ni up vs ND	-1.22885	1.86953	4.93733	2.60818	2.64129	1
P62851	0.0140251	0.0164389	1.39293	1.39293	AD up vs NAD-i	1.07234	1.80935	0.707137	1.04811	1.04811	AD up vs NAD-ni	-1.23933	1.36146	0.276401	0.863274	-1.15838	AD down vs ND	-1.52875	1.13929	0.0350072	0.752455	-1.32898	NAD-i down vs NAD-ni	-1.72629	-1.02311	0.00224819	0.619756	-1.61354	NAD-i down vs ND	-2.12944	-1.22263	0.156793	0.823645	-1.21412	NAD-ni down vs ND	-1.60231	1.08699	4.93321	1.15968	1.17538	1
Q14011	0.0140826	0.00981628	1.28943	1.28943	AD up vs NAD-i	1.07347	1.54883	0.148263	1.14006	1.14006	AD up vs NAD-ni	-1.05361	1.36941	0.522918	0.942076	-1.06149	AD down vs ND	-1.28929	1.14425	0.172754	0.884158	-1.13102	NAD-i down vs NAD-ni	-1.35856	1.06203	0.00363887	0.730615	-1.36871	NAD-i down vs ND	-1.66245	-1.12687	0.0539426	0.82634	-1.21016	NAD-ni down vs ND	-1.46986	1.00368	4.92748	0.568883	0.577255	1
O00178	0.0141354	0.330578	0.388723	-2.57253	AD down vs NAD-i	-19.0631	2.88054	1	1	1	No change between AD and NAD-ni	?	?	0.00404885	0.0341279	-29.3015	AD down vs ND	-245.182	-3.50181	0.330578	2.57253	2.57253	NAD-i up vs NAD-ni	-2.88054	19.0631	0.0275305	0.0877949	-11.3902	NAD-i down vs ND	-95.3078	-1.36123	0.00404885	0.0341279	-29.3015	NAD-ni down vs ND	-245.182	-3.50181	4.92225	67.8466	68.9182	1
A0A024R1S5	0.0141354	0.330578	0.388723	-2.57253	AD down vs NAD-i	-19.0631	2.88054	1	1	1	No change between AD and NAD-ni	?	?	0.00404885	0.0341279	-29.3015	AD down vs ND	-245.182	-3.50181	0.330578	2.57253	2.57253	NAD-i up vs NAD-ni	-2.88054	19.0631	0.0275305	0.0877949	-11.3902	NAD-i down vs ND	-95.3078	-1.36123	0.00404885	0.0341279	-29.3015	NAD-ni down vs ND	-245.182	-3.50181	4.92225	67.8466	68.9182	1
O95169	0.0141424	0.0140823	1.45573	1.45573	AD up vs NAD-i	1.09128	1.94189	0.849118	0.974172	-1.02651	AD down vs NAD-ni	-1.36933	1.29951	0.43396	0.891111	-1.1222	AD down vs ND	-1.52337	1.20967	0.00951563	0.669198	-1.49433	NAD-i down vs NAD-ni	-1.99338	-1.12021	0.00377755	0.61214	-1.63361	NAD-i down vs ND	-2.21761	-1.20341	0.543601	0.914737	-1.09321	NAD-ni down vs ND	-1.48402	1.24174	4.92156	1.40416	1.42654	1
Q53HI6	0.0141518	0.0544117	1.45532	1.45532	AD up vs NAD-i	-1.0081	2.13513	0.1232	0.745478	-1.34142	AD down vs NAD-ni	-1.96802	1.0937	0.535976	0.886189	-1.12843	AD down vs ND	-1.69448	1.33073	0.0020535	0.512242	-1.9522	NAD-i down vs NAD-ni	-2.86411	-1.33064	0.0200713	0.608929	-1.64223	NAD-i down vs ND	-2.46601	-1.09363	0.379003	1.18875	1.18875	NAD-ni up vs ND	-1.2632	1.78507	4.92062	2.48403	2.5241	1
B2R6Y1	0.0142056	0.00876543	1.57126	1.57126	AD up vs NAD-i	1.14116	2.16344	0.951221	0.99071	-1.00938	AD down vs NAD-ni	-1.3898	1.3641	0.714772	0.942447	-1.06107	AD down vs ND	-1.48959	1.32307	0.0077212	0.630521	-1.58599	NAD-i down vs NAD-ni	-2.18373	-1.15187	0.00582277	0.599805	-1.66721	NAD-i down vs ND	-2.34053	-1.18759	0.757998	0.951285	-1.05121	NAD-ni down vs ND	-1.47575	1.33547	4.91532	1.72759	1.75735	1
K7EK07	0.0142056	0.00876543	1.57126	1.57126	AD up vs NAD-i	1.14116	2.16344	0.951221	0.99071	-1.00938	AD down vs NAD-ni	-1.3898	1.3641	0.714772	0.942447	-1.06107	AD down vs ND	-1.48959	1.32307	0.0077212	0.630521	-1.58599	NAD-i down vs NAD-ni	-2.18373	-1.15187	0.00582277	0.599805	-1.66721	NAD-i down vs ND	-2.34053	-1.18759	0.757998	0.951285	-1.05121	NAD-ni down vs ND	-1.47575	1.33547	4.91532	1.72759	1.75735	1
P84243	0.0142056	0.00876543	1.57126	1.57126	AD up vs NAD-i	1.14116	2.16344	0.951221	0.99071	-1.00938	AD down vs NAD-ni	-1.3898	1.3641	0.714772	0.942447	-1.06107	AD down vs ND	-1.48959	1.32307	0.0077212	0.630521	-1.58599	NAD-i down vs NAD-ni	-2.18373	-1.15187	0.00582277	0.599805	-1.66721	NAD-i down vs ND	-2.34053	-1.18759	0.757998	0.951285	-1.05121	NAD-ni down vs ND	-1.47575	1.33547	4.91532	1.72759	1.75735	1
A8K4Y7	0.0142941	0.00885119	1.56689	1.56689	AD up vs NAD-i	1.13966	2.15427	0.950234	0.990565	-1.00952	AD down vs NAD-ni	-1.38797	1.3619	0.711913	0.942117	-1.06144	AD down vs ND	-1.4878	1.32055	0.00777687	0.632186	-1.58181	NAD-i down vs NAD-ni	-2.17479	-1.15052	0.00582971	0.601266	-1.66316	NAD-i down vs ND	-2.33122	-1.18654	0.75596	0.95109	-1.05143	NAD-ni down vs ND	-1.47376	1.33313	4.90665	1.70878	1.74129	1
F5GXD8	0.0143301	0.0725853	1.20732	1.20732	AD up vs NAD-i	-1.01973	1.48638	0.528988	0.939059	-1.0649	AD down vs NAD-ni	-1.31104	1.15612	0.0773079	0.821802	-1.21684	AD down vs ND	-1.51712	1.0246	0.0210962	0.777805	-1.28567	NAD-i down vs NAD-ni	-1.58284	-1.04429	0.0020646	0.680683	-1.46911	NAD-i down vs ND	-1.83165	-1.17833	0.216936	0.875133	-1.14268	NAD-ni down vs ND	-1.42466	1.09109	4.90314	0.728494	0.742885	1
H3BN75	0.0143408	0.99173	1.0148	1.0148	AD up vs NAD-i	-19.2306	19.8041	0.00718687	0.0131202	-76.2182	AD down vs NAD-ni	-1487.42	-3.90558	0.0538884	0.0453803	-22.036	AD down vs ND	-514.969	1.06051	0.00703374	0.0129289	-77.3463	NAD-i down vs NAD-ni	-1509.43	-3.96338	0.0528908	0.0447185	-22.3621	NAD-i down vs ND	-522.59	1.04504	0.414483	3.45881	3.45881	NAD-ni up vs ND	-6.7565	80.8303	4.9021	148.698	151.668	1
A0A0A0MTH3	0.014346	0.00671514	2.09547	2.09547	AD up vs NAD-i	1.26863	3.46123	0.953544	0.986149	-1.01405	AD down vs NAD-ni	-1.67496	1.62889	0.987089	1.00412	1.00412	AD up vs ND	-1.69584	1.70983	0.00594858	0.470609	-2.1249	NAD-i down vs NAD-ni	-3.50984	-1.28644	0.0100172	0.479184	-2.08688	NAD-i down vs ND	-3.55358	-1.22554	0.943315	1.01822	1.01822	NAD-ni up vs ND	-1.67235	1.73385	4.90158	4.24165	4.32682	1
B4DRQ4	0.0144619	0.00820883	1.39465	1.39465	AD up vs NAD-i	1.10483	1.76048	0.0212251	1.32466	1.32466	AD up vs NAD-ni	1.04939	1.67214	0.00372845	1.4881	1.4881	AD up vs ND	1.16232	1.90517	0.644362	0.949819	-1.05283	NAD-i down vs NAD-ni	-1.329	1.19897	0.584083	1.06701	1.06701	NAD-i up vs ND	-1.19988	1.36606	0.331473	1.12338	1.12338	NAD-ni up vs ND	-1.13967	1.43823	4.89036	0.911822	0.932264	1
B4DS43	0.0144846	0.107855	1.28136	1.28136	AD up vs NAD-i	-1.063	1.74532	0.764022	0.956645	-1.04532	AD down vs NAD-ni	-1.42381	1.30303	0.0435664	0.712547	-1.40342	AD down vs ND	-1.94774	-1.01121	0.0621026	0.746586	-1.33943	NAD-i down vs NAD-ni	-1.82442	1.01691	0.00168647	0.556087	-1.79828	NAD-i down vs ND	-2.49576	-1.29572	0.0746627	0.74484	-1.34257	NAD-ni down vs ND	-1.8633	1.03373	4.88818	1.60388	1.64056	1
Q13946	0.0145079	0.0148504	0.635138	-1.57446	AD down vs NAD-i	-2.23798	-1.10766	0.0623004	0.717277	-1.39416	AD down vs NAD-ni	-1.9817	1.01956	0.00240059	0.528542	-1.892	AD down vs ND	-2.74732	-1.30296	0.472408	1.12932	1.12932	NAD-i up vs NAD-ni	-1.25865	1.60525	0.310406	0.832169	-1.20168	NAD-i down vs ND	-1.74493	1.20837	0.101459	0.736873	-1.35709	NAD-ni down vs ND	-1.97059	1.07	4.88594	2.07616	2.12462	1
P38919	0.014611	0.0205921	1.54591	1.54591	AD up vs NAD-i	1.07985	2.21313	0.628988	0.920325	-1.08657	AD down vs NAD-ni	-1.55554	1.31754	0.357457	0.844076	-1.18473	AD down vs ND	-1.73337	1.23497	0.00760586	0.595328	-1.67975	NAD-i down vs NAD-ni	-2.40473	-1.17333	0.00404619	0.546005	-1.83149	NAD-i down vs ND	-2.67965	-1.25178	0.635108	0.91715	-1.09033	NAD-ni down vs ND	-1.59527	1.34188	4.87607	2.15685	2.21166	1
A8K1Z2	0.0146137	0.0123903	1.76512	1.76512	AD up vs NAD-i	1.15248	2.70344	0.713673	0.927935	-1.07766	AD down vs NAD-ni	-1.65054	1.42122	0.633584	0.901924	-1.10874	AD down vs ND	-1.74262	1.41757	0.00578419	0.525706	-1.9022	NAD-i down vs NAD-ni	-2.9134	-1.24198	0.00640549	0.51097	-1.95706	NAD-i down vs ND	-3.07594	-1.24518	0.895167	0.971969	-1.02884	NAD-ni down vs ND	-1.61704	1.52766	4.87582	3.04476	3.1223	1
A0A0C4DGC5	0.0146803	0.00531175	1.35736	1.35736	AD up vs NAD-i	1.11133	1.65786	0.242954	1.1208	1.1208	AD up vs NAD-ni	-1.08974	1.36893	0.825222	0.977884	-1.02262	AD down vs ND	-1.26425	1.20895	0.059253	0.825721	-1.21106	NAD-i down vs NAD-ni	-1.47917	1.00852	0.00490881	0.720428	-1.38806	NAD-i down vs ND	-1.71605	-1.12276	0.190622	0.872484	-1.14615	NAD-ni down vs ND	-1.41698	1.07864	4.86949	0.669165	0.6871	1
F8W6C1	0.0147017	0.138777	1.18116	1.18116	AD up vs NAD-i	-1.06234	1.48211	0.626032	0.948399	-1.05441	AD down vs NAD-ni	-1.32307	1.19005	0.0352226	0.769962	-1.29877	AD down vs ND	-1.65228	-1.02089	0.0570766	0.80294	-1.24542	NAD-i down vs NAD-ni	-1.56275	1.00752	0.00178432	0.65187	-1.53405	NAD-i down vs ND	-1.9516	-1.20583	0.0848082	0.811854	-1.23175	NAD-ni down vs ND	-1.56702	1.03283	4.86746	0.861599	0.885061	1
A8K099	0.014756	0.00673671	19.392	19.392	AD up vs NAD-i	2.59239	145.059	0.711099	1.42815	1.42815	AD up vs NAD-ni	-5.23778	10.6831	0.764509	0.736771	-1.35727	AD down vs ND	-11.471	6.22682	0.014503	0.0736465	-13.5784	NAD-i down vs NAD-ni	-101.571	-1.81521	0.00521067	0.0379935	-26.3203	NAD-i down vs ND	-222.446	-3.11427	0.51866	0.515891	-1.93839	NAD-ni down vs ND	-16.3823	4.36005	4.86233	67.6521	69.5675	1
B4DKG5	0.0148239	0.00721492	0.0491721	-20.3367	AD down vs NAD-i	-160.625	-2.57483	0.00723624	0.049241	-20.3083	AD down vs NAD-ni	-160.4	-2.57123	0.00814962	0.0435524	-22.9608	AD down vs ND	-205.572	-2.56455	0.998867	1.0014	1.0014	NAD-i up vs NAD-ni	-7.88722	7.90933	0.907626	0.885713	-1.12903	NAD-i down vs ND	-10.1084	7.92993	0.906566	0.884474	-1.13062	NAD-ni down vs ND	-10.1226	7.91884	4.85595	71.2633	73.3772	1
Q5JP02	0.0149015	0.967294	1.05381	1.05381	AD up vs NAD-i	-13.8336	15.3624	0.0398502	0.0590621	-16.9313	AD down vs NAD-ni	-246.825	-1.16143	0.008672	0.0179084	-55.8397	AD down vs ND	-957.702	-3.25579	0.0367753	0.0560462	-17.8424	NAD-i down vs NAD-ni	-260.107	-1.22393	0.00800414	0.0169939	-58.8445	NAD-i down vs ND	-1009.24	-3.43098	0.384949	0.303213	-3.29801	NAD-ni down vs ND	-56.5639	5.20038	4.84869	119.618	123.351	1
B7Z2R2	0.014902	0.0391511	1.4607	1.4607	AD up vs NAD-i	1.02174	2.08824	0.405423	0.866278	-1.15436	AD down vs NAD-ni	-1.6503	1.23845	0.221983	0.797223	-1.25435	AD down vs ND	-1.83255	1.1647	0.0070851	0.593058	-1.68617	NAD-i down vs NAD-ni	-2.41059	-1.17946	0.00392013	0.545783	-1.83223	NAD-i down vs ND	-2.6768	-1.25413	0.647159	0.920286	-1.08662	NAD-ni down vs ND	-1.5875	1.34449	4.84865	2.12818	2.19461	1
P54136	0.0149125	0.0146417	1.3132	1.3132	AD up vs NAD-i	1.06387	1.62095	0.732646	1.03498	1.03498	AD up vs NAD-ni	-1.19264	1.27753	0.335858	0.901068	-1.10979	AD down vs ND	-1.38749	1.12653	0.0292364	0.788137	-1.26882	NAD-i down vs NAD-ni	-1.56617	-1.02792	0.00265402	0.686164	-1.45738	NAD-i down vs ND	-1.82204	-1.16569	0.205841	0.870616	-1.14861	NAD-ni down vs ND	-1.43602	1.08846	4.84767	0.738412	0.761616	1
Q99798	0.0149188	0.0229581	1.61481	1.61481	AD up vs NAD-i	1.07893	2.41685	0.639497	0.913525	-1.09466	AD down vs NAD-ni	-1.63835	1.36725	0.312145	0.810676	-1.23354	AD down vs ND	-1.89193	1.24337	0.00877276	0.565717	-1.76767	NAD-i down vs NAD-ni	-2.64563	-1.18106	0.00369036	0.502026	-1.99193	NAD-i down vs ND	-3.0551	-1.29874	0.560562	0.887415	-1.12687	NAD-ni down vs ND	-1.72832	1.36106	4.84708	2.70822	2.79366	1
Q68D89	0.0149908	0.352329	1.15361	1.15361	AD up vs NAD-i	-1.19054	1.58438	0.0307246	0.701164	-1.4262	AD down vs NAD-ni	-1.95876	-1.03843	0.0895152	0.750786	-1.33194	AD down vs ND	-1.86485	1.05118	0.00443353	0.607801	-1.64528	NAD-i down vs NAD-ni	-2.25965	-1.19795	0.015801	0.650815	-1.53653	NAD-i down vs ND	-2.15131	-1.09744	0.671134	1.07077	1.07077	NAD-ni up vs ND	-1.30757	1.49919	4.8404	1.67449	1.72971	1
Q2M389	0.0150716	0.00615121	67.4979	67.4979	AD up vs NAD-i	4.02772	1131.15	0.984373	1.02669	1.02669	AD up vs NAD-ni	-16.3227	17.2056	0.887223	1.22427	1.22427	AD up vs ND	-16.2411	24.3428	0.00640708	0.0152107	-65.7432	NAD-i down vs NAD-ni	-1101.75	-3.92302	0.0119592	0.0181379	-55.133	NAD-i down vs ND	-1096.24	-2.7728	0.901815	1.19245	1.19245	NAD-ni up vs ND	-16.6745	23.71	4.83294	131.956	136.517	1
A0A087X256	0.0150716	0.00615121	67.4979	67.4979	AD up vs NAD-i	4.02772	1131.15	0.984373	1.02669	1.02669	AD up vs NAD-ni	-16.3227	17.2056	0.887223	1.22427	1.22427	AD up vs ND	-16.2411	24.3428	0.00640708	0.0152107	-65.7432	NAD-i down vs NAD-ni	-1101.75	-3.92302	0.0119592	0.0181379	-55.133	NAD-i down vs ND	-1096.24	-2.7728	0.901815	1.19245	1.19245	NAD-ni up vs ND	-16.6745	23.71	4.83294	131.956	136.517	1
Q9UMJ0	0.0151378	0.00783178	1.35086	1.35086	AD up vs NAD-i	1.09606	1.6649	0.954945	0.994382	-1.00565	AD down vs NAD-ni	-1.23944	1.22555	0.883888	0.984667	-1.01557	AD down vs ND	-1.26763	1.22906	0.0069647	0.736111	-1.35849	NAD-i down vs NAD-ni	-1.6743	-1.10225	0.00827251	0.72892	-1.37189	NAD-i down vs ND	-1.71239	-1.0991	0.926053	0.990231	-1.00987	NAD-ni down vs ND	-1.26051	1.236	4.82686	0.72462	0.750612	1
G3V5V7	0.0151701	0.00706528	2.53315	2.53315	AD up vs NAD-i	1.34167	4.78275	0.972327	0.989537	-1.01057	AD down vs NAD-ni	-1.90802	1.86831	0.990109	0.996021	-1.00399	AD down vs ND	-1.97011	1.95447	0.0065737	0.390635	-2.55994	NAD-i down vs NAD-ni	-4.83332	-1.35585	0.00990355	0.393194	-2.54327	NAD-i down vs ND	-4.99059	-1.29608	0.983796	1.00655	1.00655	NAD-ni up vs ND	-1.9495	1.97513	4.82391	6.69514	6.93954	1
S6CQT5	0.0152337	0.0185783	1.37993	1.37993	AD up vs NAD-i	1.06394	1.78975	0.351877	0.889385	-1.12437	AD down vs NAD-ni	-1.4583	1.15353	0.92457	0.987618	-1.01254	AD down vs ND	-1.33413	1.3013	0.00262415	0.644517	-1.55155	NAD-i down vs NAD-ni	-2.01235	-1.19627	0.0207164	0.715704	-1.39723	NAD-i down vs ND	-1.84101	-1.06042	0.430835	1.11045	1.11045	NAD-ni up vs ND	-1.18656	1.46315	4.81811	1.11956	1.16182	1
Q63HR1	0.0152369	0.391452	1.09704	1.09704	AD up vs NAD-i	-1.14007	1.37207	0.0251355	0.770255	-1.29827	AD down vs NAD-ni	-1.62375	-1.03804	0.0987665	0.822069	-1.21644	AD down vs ND	-1.54219	1.04221	0.00421254	0.70212	-1.42426	NAD-i down vs NAD-ni	-1.78132	-1.13877	0.0204191	0.749351	-1.33449	NAD-i down vs ND	-1.69185	-1.05261	0.567358	1.06727	1.06727	NAD-ni up vs ND	-1.18788	1.35307	4.81782	0.828426	0.859752	1
O95881	0.0152526	0.477973	0.886926	-1.12749	AD down vs NAD-i	-1.60229	1.26042	0.396377	1.15483	1.15483	AD up vs NAD-ni	-1.23058	1.64115	0.0122746	0.607954	-1.64486	AD down vs ND	-2.3879	-1.13303	0.130258	1.30206	1.30206	NAD-i up vs NAD-ni	-1.09143	1.85038	0.0474133	0.685462	-1.45887	NAD-i down vs ND	-2.11789	-1.00492	0.00228037	0.526443	-1.89954	NAD-ni down vs ND	-2.75762	-1.30847	4.8164	2.044	2.12192	1
B7Z3M5	0.0153504	0.0239628	1.52975	1.52975	AD up vs NAD-i	1.06642	2.19438	0.491988	0.887601	-1.12663	AD down vs NAD-ni	-1.61612	1.27324	0.390918	0.85332	-1.17189	AD down vs ND	-1.71824	1.25115	0.00577485	0.580227	-1.72346	NAD-i down vs NAD-ni	-2.47226	-1.20146	0.0053701	0.557817	-1.7927	NAD-i down vs ND	-2.62848	-1.22267	0.82931	0.961378	-1.04017	NAD-ni down vs ND	-1.52512	1.40958	4.80754	2.15034	2.23643	1
B7Z6Y8	0.0153677	0.00762359	13.2378	13.2378	AD up vs NAD-i	2.21547	79.0982	0.754398	1.30635	1.30635	AD up vs NAD-ni	-4.57396	7.80564	0.715754	0.718842	-1.39113	AD down vs ND	-9.26426	4.78716	0.0145521	0.0986829	-10.1335	NAD-i down vs NAD-ni	-60.5492	-1.69593	0.0051158	0.0543022	-18.4154	NAD-i down vs ND	-122.638	-2.76527	0.512107	0.55027	-1.81729	NAD-ni down vs ND	-12.1023	3.66454	4.80599	52.7704	54.9006	1
A6H8Y8	0.0154122	0.111733	0.128851	-7.7609	AD down vs NAD-i	-102.897	1.70835	1	1	1	No change between AD and NAD-ni	?	?	0.00525201	0.0150624	-66.3906	AD down vs ND	-1029.64	-4.28082	0.111733	7.7609	7.7609	NAD-i up vs NAD-ni	-1.70835	102.897	0.115875	0.116898	-8.5545	NAD-i down vs ND	-132.67	1.81295	0.00525201	0.0150624	-66.3906	NAD-ni down vs ND	-1029.64	-4.28082	4.80199	110.224	114.769	1
Q7L576	0.0154685	0.00571147	54.4581	54.4581	AD up vs NAD-i	3.86625	767.07	0.927996	1.1208	1.1208	AD up vs NAD-ni	-12.5673	15.7871	0.822871	1.34967	1.34967	AD up vs ND	-12.2526	22.3196	0.00689313	0.020581	-48.5885	NAD-i down vs NAD-ni	-684.393	-3.44953	0.0132151	0.0247837	-40.3491	NAD-i down vs ND	-667.254	-2.43993	0.889616	1.2042	1.2042	NAD-ni up vs ND	-13.7328	19.9139	4.79694	115.325	120.207	1
B3KWV6	0.0154685	0.00571147	54.4581	54.4581	AD up vs NAD-i	3.86625	767.07	0.927996	1.1208	1.1208	AD up vs NAD-ni	-12.5673	15.7871	0.822871	1.34967	1.34967	AD up vs ND	-12.2526	22.3196	0.00689313	0.020581	-48.5885	NAD-i down vs NAD-ni	-684.393	-3.44953	0.0132151	0.0247837	-40.3491	NAD-i down vs ND	-667.254	-2.43993	0.889616	1.2042	1.2042	NAD-ni up vs ND	-13.7328	19.9139	4.79694	115.325	120.207	1
E5KNL5	0.0155517	0.0260848	1.21818	1.21818	AD up vs NAD-i	1.0273	1.44453	0.425292	0.936571	-1.06772	AD down vs NAD-ni	-1.26612	1.11059	0.409758	0.930608	-1.07457	AD down vs ND	-1.28747	1.11499	0.00498107	0.768828	-1.30068	NAD-i down vs NAD-ni	-1.54236	-1.09687	0.00627482	0.763932	-1.30902	NAD-i down vs ND	-1.56837	-1.09255	0.940958	0.993633	-1.00641	NAD-ni down vs ND	-1.20581	1.1905	4.78953	0.477983	0.498987	1
H0Y5Z0	0.0155829	0.560399	1.59341	1.59341	AD up vs NAD-i	-3.32565	8.44369	0.829529	0.842476	-1.18698	AD down vs NAD-ni	-6.28995	4.46439	0.00575372	14.4389	14.4389	AD up vs ND	2.46263	84.6582	0.428058	0.528725	-1.89134	NAD-i down vs NAD-ni	-10.0225	2.80179	0.0179713	9.06163	9.06163	NAD-i up vs ND	1.54551	53.1302	0.00376696	17.1386	17.1386	NAD-ni up vs ND	2.92308	100.487	4.78676	45.7358	47.7732	1
K7ENX8	0.0156653	0.0105419	1.27861	1.27861	AD up vs NAD-i	1.06867	1.5298	0.209843	1.11656	1.11656	AD up vs NAD-ni	-1.07155	1.33591	0.502728	0.940547	-1.06321	AD down vs ND	-1.286	1.13763	0.128118	0.873257	-1.14514	NAD-i down vs NAD-ni	-1.3701	1.04481	0.00364272	0.735599	-1.35944	NAD-i down vs ND	-1.64429	-1.12393	0.0738117	0.842363	-1.18714	NAD-ni down vs ND	-1.43589	1.01887	4.77948	0.528309	0.552685	1
Q6ZN28	0.015668	0.325919	0.325958	-3.06788	AD down vs NAD-i	-32.2525	3.42678	1	1	1	No change between AD and NAD-ni	?	?	0.00448179	0.020051	-49.8728	AD down vs ND	-604.736	-4.11302	0.325919	3.06788	3.06788	NAD-i up vs NAD-ni	-3.42678	32.2525	0.0308997	0.0615141	-16.2564	NAD-i down vs ND	-197.119	-1.34067	0.00448179	0.020051	-49.8728	NAD-ni down vs ND	-604.736	-4.11302	4.77924	90.8905	95.0888	1
G3V0I5	0.0156793	0.0580965	1.35545	1.35545	AD up vs NAD-i	-1.01191	1.85912	0.427553	0.886131	-1.1285	AD down vs NAD-ni	-1.54784	1.21541	0.130976	0.777865	-1.28557	AD down vs ND	-1.7974	1.08756	0.0117535	0.653755	-1.52962	NAD-i down vs NAD-ni	-2.09802	-1.11522	0.00301952	0.57388	-1.74252	NAD-i down vs ND	-2.43629	-1.24632	0.420228	0.877821	-1.13918	NAD-ni down vs ND	-1.59273	1.22731	4.77825	1.63919	1.71526	1
P49821	0.0156794	0.0581617	1.35545	1.35545	AD up vs NAD-i	-1.012	1.8593	0.426209	0.885781	-1.12895	AD down vs NAD-ni	-1.5486	1.21504	0.13108	0.777865	-1.28557	AD down vs ND	-1.79758	1.08767	0.0117101	0.653497	-1.53023	NAD-i down vs NAD-ni	-2.09905	-1.11556	0.00302594	0.57388	-1.74252	NAD-i down vs ND	-2.43652	-1.2462	0.42174	0.878168	-1.13873	NAD-ni down vs ND	-1.59226	1.22792	4.77824	1.64014	1.71626	1
E9PRW1	0.015683	0.0174816	0.0829696	-12.0526	AD down vs NAD-i	-87.9296	-1.65207	0.0049194	0.0463689	-21.5662	AD down vs NAD-ni	-157.336	-2.9561	0.0075211	0.0472501	-21.164	AD down vs ND	-174.182	-2.57152	0.541962	0.558867	-1.78934	NAD-i down vs NAD-ni	-13.0541	4.0772	0.577555	0.569487	-1.75597	NAD-i down vs ND	-14.4518	4.68695	0.985063	1.019	1.019	NAD-ni up vs ND	-8.07665	8.38653	4.77793	64.8346	67.8481	1
A0A0G2JQM1	0.015718	0.0273521	1.31578	1.31578	AD up vs NAD-i	1.03574	1.67153	0.859232	0.979946	-1.02046	AD down vs NAD-ni	-1.29637	1.2449	0.21449	0.85696	-1.16692	AD down vs ND	-1.5041	1.10458	0.0191372	0.744766	-1.3427	NAD-i down vs NAD-ni	-1.70574	-1.05693	0.00262236	0.651296	-1.5354	NAD-i down vs ND	-1.97906	-1.1912	0.277814	0.874497	-1.14351	NAD-ni down vs ND	-1.47394	1.12719	4.77484	0.939626	0.983934	1
K7ESL0	0.0157562	0.0109447	1.44054	1.44054	AD up vs NAD-i	1.1018	1.88342	0.614004	1.06693	1.06693	AD up vs NAD-ni	-1.22543	1.39494	0.465354	0.904895	-1.1051	AD down vs ND	-1.46854	1.20249	0.0305819	0.740645	-1.35017	NAD-i down vs NAD-ni	-1.76527	-1.03268	0.00332147	0.628166	-1.59194	NAD-i down vs ND	-2.11549	-1.19796	0.235909	0.848133	-1.17906	NAD-ni down vs ND	-1.56682	1.12706	4.77149	1.1782	1.23462	1
J3KS79	0.0157568	0.324397	0.318722	-3.13753	AD down vs NAD-i	-34.3076	3.4851	1	1	1	No change between AD and NAD-ni	?	?	0.00450699	0.0188438	-53.0678	AD down vs ND	-670.886	-4.19772	0.324397	3.13753	3.13753	NAD-i up vs NAD-ni	-3.4851	34.3076	0.0312543	0.059123	-16.9139	NAD-i down vs ND	-213.826	-1.33791	0.00450699	0.0188438	-53.0678	NAD-ni down vs ND	-670.886	-4.19772	4.77145	93.8012	98.2943	1
K7ENH5	0.0157568	0.324397	0.318722	-3.13753	AD down vs NAD-i	-34.3076	3.4851	1	1	1	No change between AD and NAD-ni	?	?	0.00450699	0.0188438	-53.0678	AD down vs ND	-670.886	-4.19772	0.324397	3.13753	3.13753	NAD-i up vs NAD-ni	-3.4851	34.3076	0.0312543	0.059123	-16.9139	NAD-i down vs ND	-213.826	-1.33791	0.00450699	0.0188438	-53.0678	NAD-ni down vs ND	-670.886	-4.19772	4.77145	93.8012	98.2943	1
B4DF72	0.0158083	0.538799	1.17413	1.17413	AD up vs NAD-i	-1.4673	2.02279	0.0396079	0.562625	-1.77738	AD down vs NAD-ni	-3.06208	-1.03168	0.0294149	0.521234	-1.91852	AD down vs ND	-3.41611	-1.07746	0.0113874	0.479185	-2.08688	NAD-i down vs NAD-ni	-3.59527	-1.21133	0.00897044	0.443932	-2.2526	NAD-i down vs ND	-4.01096	-1.26508	0.781569	0.926432	-1.07941	NAD-ni down vs ND	-1.92199	1.6496	4.76695	4.84642	5.08335	1
E9PK47	0.0158188	0.00253	1.35666	1.35666	AD up vs NAD-i	1.13353	1.62373	0.0576823	1.1892	1.1892	AD up vs NAD-ni	-1.00643	1.4233	0.386136	1.08309	1.08309	AD up vs ND	-1.11714	1.31051	0.138973	0.876564	-1.14082	NAD-i down vs NAD-ni	-1.36539	1.04912	0.0236256	0.798351	-1.25258	NAD-i down vs ND	-1.51559	-1.03522	0.312484	0.910773	-1.09797	NAD-ni down vs ND	-1.32851	1.10201	4.76602	0.528796	0.554756	1
G3V5G2	0.0158472	0.00735992	50.0951	50.0951	AD up vs NAD-i	3.38846	740.609	0.926836	0.888689	-1.12525	AD down vs NAD-ni	-16.6358	13.1384	0.950805	1.08773	1.08773	AD up vs ND	-16.0042	18.9353	0.00608055	0.01774	-56.3697	NAD-i down vs NAD-ni	-833.373	-3.81287	0.0119884	0.0217132	-46.0549	NAD-i down vs ND	-801.732	-2.64559	0.88216	1.22397	1.22397	NAD-ni up vs ND	-14.2227	21.3071	4.76355	118.752	124.646	1
E5RHJ4	0.015864	0.0040753	1.54925	1.54925	AD up vs NAD-i	1.17607	2.04085	0.731766	1.04619	1.04619	AD up vs NAD-ni	-1.25915	1.37816	0.536403	1.09066	1.09066	AD up vs ND	-1.22818	1.46096	0.00832961	0.675289	-1.48085	NAD-i down vs NAD-ni	-1.95074	-1.12414	0.0217913	0.703991	-1.42047	NAD-i down vs ND	-1.90275	-1.06044	0.765663	1.0425	1.0425	NAD-ni up vs ND	-1.28491	1.39645	4.7621	1.24278	1.30487	1
A0A087WXN4	0.0159152	0.013795	1.49187	1.49187	AD up vs NAD-i	1.09876	2.02563	0.977101	1.0042	1.0042	AD up vs NAD-ni	-1.3521	1.36348	0.438343	0.885876	-1.12883	AD down vs ND	-1.5614	1.22535	0.0146303	0.673112	-1.48564	NAD-i down vs NAD-ni	-2.01717	-1.09417	0.00376332	0.593802	-1.68406	NAD-i down vs ND	-2.3294	-1.21751	0.423012	0.882174	-1.13356	NAD-ni down vs ND	-1.56795	1.22023	4.75765	1.52921	1.60711	1
O43143	0.0160036	0.0181811	1.37018	1.37018	AD up vs NAD-i	1.06359	1.76514	0.709192	1.04621	1.04621	AD up vs NAD-ni	-1.23136	1.34778	0.285111	0.869606	-1.14995	AD down vs ND	-1.50436	1.13762	0.0383701	0.763554	-1.30967	NAD-i down vs NAD-ni	-1.68718	-1.01662	0.00258722	0.634666	-1.57563	NAD-i down vs ND	-2.06124	-1.20443	0.163067	0.8312	-1.20308	NAD-ni down vs ND	-1.57387	1.08738	4.75003	1.04708	1.10219	1
Q9NPL8	0.0160847	0.0330079	23.1506	23.1506	AD up vs NAD-i	1.33609	401.131	0.997041	1.00506	1.00506	AD up vs NAD-ni	-17.2398	17.4147	0.16413	0.125382	-7.97562	AD down vs ND	-164.297	2.58286	0.0332506	0.043414	-23.034	NAD-i down vs NAD-ni	-399.112	-1.32937	0.00224412	0.00541594	-184.64	NAD-i down vs ND	-3803.58	-8.96314	0.163172	0.124751	-8.01597	NAD-ni down vs ND	-165.128	2.56986	4.74307	132.587	139.769	1
Q00839	0.0161176	0.00768195	2.06454	2.06454	AD up vs NAD-i	1.24936	3.41163	0.754493	1.07795	1.07795	AD up vs NAD-ni	-1.533	1.78129	0.745592	0.920712	-1.08612	AD down vs ND	-1.85032	1.56853	0.0146582	0.522123	-1.91526	NAD-i down vs NAD-ni	-3.16494	-1.15902	0.00559985	0.445964	-2.24233	NAD-i down vs ND	-3.82006	-1.31622	0.537669	0.854136	-1.17077	NAD-ni down vs ND	-1.99454	1.45511	4.74026	4.10918	4.33435	1
B4DLR3	0.0161682	0.00770545	2.06394	2.06394	AD up vs NAD-i	1.24894	3.41078	0.755431	1.07763	1.07763	AD up vs NAD-ni	-1.53351	1.78085	0.745957	0.920819	-1.08599	AD down vs ND	-1.85019	1.56879	0.0146651	0.522123	-1.91526	NAD-i down vs NAD-ni	-3.16507	-1.15897	0.00562172	0.446146	-2.24142	NAD-i down vs ND	-3.81868	-1.31563	0.538741	0.854484	-1.1703	NAD-ni down vs ND	-1.99382	1.45577	4.73595	4.10615	4.33508	1
A2A274	0.0161769	0.024446	1.60233	1.60233	AD up vs NAD-i	1.07219	2.3946	0.66576	0.9203	-1.0866	AD down vs NAD-ni	-1.62387	1.37534	0.306635	0.809294	-1.23564	AD down vs ND	-1.89216	1.23928	0.0100988	0.574352	-1.74109	NAD-i down vs NAD-ni	-2.60197	-1.16504	0.00382557	0.505074	-1.97991	NAD-i down vs ND	-3.03187	-1.29295	0.529975	0.879381	-1.13716	NAD-ni down vs ND	-1.74136	1.34661	4.73521	2.62619	2.77304	1
B4DNQ1	0.0161936	0.156775	7.62235	7.62235	AD up vs NAD-i	-2.39427	139.108	0.341574	0.262293	-3.81253	AD down vs NAD-ni	-69.5785	4.78684	0.0428274	0.0408423	-24.4844	AD down vs ND	-532.917	-1.12491	0.0258514	0.0344111	-29.0604	NAD-i down vs NAD-ni	-530.352	-1.59236	0.00252888	0.00535823	-186.629	NAD-i down vs ND	-4062.08	-8.57449	0.217649	0.155712	-6.42209	NAD-ni down vs ND	-139.781	3.38917	4.73379	137.187	144.901	1
P54826	0.0162127	0.00434792	18.086	18.086	AD up vs NAD-i	2.8731	113.851	0.654454	1.48315	1.48315	AD up vs NAD-ni	-4.24431	9.33637	0.712424	1.41047	1.41047	AD up vs ND	-4.98994	9.92714	0.0110503	0.0820055	-12.1943	NAD-i down vs NAD-ni	-76.7626	-1.93716	0.0138262	0.0779869	-12.8227	NAD-i down vs ND	-90.248	-1.82188	0.956957	0.950997	-1.05153	NAD-ni down vs ND	-7.40083	6.69327	4.73217	55.0348	58.1496	1
B4E261	0.0162572	0.00375657	1.48674	1.48674	AD up vs NAD-i	1.16162	1.90286	0.262845	1.14419	1.14419	AD up vs NAD-ni	-1.1186	1.46443	0.812633	1.03007	1.03007	AD up vs ND	-1.26127	1.33826	0.0389756	0.769594	-1.29939	NAD-i down vs NAD-ni	-1.66307	-1.01523	0.00918939	0.692837	-1.44334	NAD-i down vs ND	-1.87518	-1.11095	0.405673	0.900262	-1.11079	NAD-ni down vs ND	-1.44313	1.16961	4.72841	0.989394	1.04622	1
Q9UEQ5	0.0164045	0.033777	1.76012	1.76012	AD up vs NAD-i	1.05078	2.94831	0.385892	0.805611	-1.24129	AD down vs NAD-ni	-2.07924	1.34945	0.330483	0.772459	-1.29457	AD down vs ND	-2.23741	1.33504	0.00561715	0.457702	-2.18483	NAD-i down vs NAD-ni	-3.65972	-1.30433	0.00586376	0.438867	-2.27859	NAD-i down vs ND	-3.9381	-1.3184	0.872149	0.958848	-1.04292	NAD-ni down vs ND	-1.80248	1.65718	4.71602	4.31203	4.57168	1
[truncated: 1,435 more rows]

## Sheet: ND+NAD-ni vs NAD-i+AD
Column #	Column ID	p-value(Column 2)	F(Column 2)	SS(Column 2)	SS(Error)	F(Error)
[truncated: 3,328 more rows]

## Sheet: ND vs AD
Column #	Column ID	p-value(Column 2)	F(Column 2)	SS(Column 2)	SS(Error)	F(Error)
[truncated: 1,603 more rows]

[truncated: 3 more sheets: NAD-ni vs NAD-i, NAD-i vs AD, ND vs NAD-ni]
