# Supplementary material for: Proteomic analysis of corneal endothelial cell-descemet membrane tissues reveals influence of insulin dependence and disease severity in type 2 diabetes mellitus
Source: PLoS One. 2018 Mar 12;13(3):e0192287. doi: 10.1371/journal.pone.0192287 (PMC5846724; doi:10.1371/journal.pone.0192287)
Supplement: S3 Table — Top pathways associated with statistically significant protein changes and the complete protein lists for all pathways. Pathways were determined using Ingenuity Pathway Analysis (IPA; Qiagen, Germantown, MD). (XLS) [file pone.0192287.s003.xls]

## Sheet: Sheet0
© 2000-2017 QIAGEN. All rights reserved.
Ingenuity Canonical Pathways	-log(p-value)	Ratio	Molecules
Mitochondrial Dysfunction	42.2	0.404	MAP2K4,NDUFA9,ATP5D,NDUFB5,ACO2,NDUFB8,NDUFA1,CYB5R3,NDUFB10,VDAC2,PDHA1,NDUFA5,SOD2,GPD2,NDUFA10,UQCRFS1,NDUFA8,COX4I2,NDUFS7,ATP5A1,COX7C,SURF1,NDUFAF2,MAPK12,COX7A1,NDUFS5,ATP5C1,ATP5B,NDUFA6,UQCRC2,MAPK10,NDUFA12,NDUFS3,VDAC1,TXNRD2,HSD17B10,SDHB,ATP5H,NDUFA7,COX6A1,COX5B,RHOT2,ATP5E,NDUFB9,NDUFS2,ATPAF1,OGDH,NDUFAB1,COX4I1,NDUFS4,AIFM1,SDHA,NDUFV1,MAPK8,MAPK9,NDUFA13,APP,UQCRB,MT-ND5,MT-ND1,…
Oxidative Phosphorylation	32.8	0.45	NDUFA9,ATP5D,NDUFB5,NDUFB8,NDUFA1,NDUFB10,NDUFA5,NDUFA10,UQCRFS1,NDUFA8,COX4I2,NDUFS7,ATP5A1,COX7C,SURF1,COX7A1,NDUFS5,ATP5C1,ATP5B,NDUFA6,UQCRC2,NDUFA12,NDUFS3,SDHB,ATP5H,NDUFA7,COX6A1,COX5B,ATP5E,NDUFB9,ATPAF1,NDUFS2,NDUFAB1,COX4I1,NDUFS4,SDHA,NDUFV1,NDUFA13,UQCRB,MT-ND5,MT-ND1,NDUFS8,NDUFA11,CYC1,COX5A,COX7A2,CYB5A,UQCRC1,UQCRQ
EIF2 Signaling	24.1	0.262	EIF3C,RPS23,KRAS,HSPA5,RPS11,RPS7,FGFR3,EIF4G2,RPL13,EIF3D,RPS13,MAPK3,RPL23A,RPS2,AGO1,RPL32,PABPC1,RPL3,RPS8,EIF2S3,RPL10A,RPL9,RPL15,PTBP1,RPL8,PTPN11,EIF4A3,RPL6,RPS15A,RPS25,EIF3K,RPLP1,RPL36A,RPS3A,RPL7A,EIF4G1,EIF4E,RPL7,RPS9,RPS3,RPS5,RPL18,RPL31,RPL4,EIF3H,RPL17,RPL30,RPS21,RPS15,RPS4Y1,RPS16,RPS26,EIF4A1,RPL5,RPL3L,EIF2AK2,AGO4,RPS14
Regulation of eIF4 and p70S6K Signaling	19.7	0.28	EIF3C,RPS3A,PPP2R2A,RPS23,KRAS,MAPK13,EIF4G1,MAPK11,EIF4E,RPS11,RPS7,FGFR3,ITGA3,EIF4G2,EIF3D,RPS13,MAPK3,RPS9,RPS2,RPS3,AGO1,RPS5,PABPC1,ITGB1,EIF3H,RPS8,EIF2S3,RPS21,MAPK12,RPS15,RPS4Y1,PPP2R1A,RPS16,MAPK14,PTPN11,RPS26,EIF4A3,PPP2R2B,EIF4A1,RPS15A,RPS25,AGO4,EIF3K,RPS14
mTOR Signaling	13.8	0.209	EIF3C,RPS3A,PPP2R2A,RPS23,RHOT2,RPS6KA3,KRAS,RICTOR,EIF4G1,EIF4E,RPS11,RPS7,FGFR3,EIF4G2,EIF3D,RPS13,RHOT1,MAPK3,RPS9,RPS2,RPS3,RPS5,PRKCA,EIF4B,MAPKAP1,EIF3H,RPS8,RPS21,RPS15,RPS4Y1,PPP2R1A,RPS16,PTPN11,RPS26,EIF4A3,PPP2R2B,EIF4A1,RPS15A,RPS25,EIF3K,RPS14,PRKCB
Sertoli Cell-Sertoli Cell Junction Signaling	8.93	0.18	MAP2K4,SPTBN1,PRKACB,ILK,CTNNA1,KRAS,MAPK13,MAPK11,MPP6,CTNNA2,ITGA3,MAPK3,SPTB,PRKAR1B,VCL,ACTN1,SPTBN2,ITGB1,DLG1,TJP1,TUBG1,MAPK8,PRKAR2A,YBX3,MAPK9,MAPK12,MAPK14,PRKACA,MAPK10,SPTAN1,ACTN4,PRKAR1A
CDK5 Signaling	8.82	0.232	PRKACB,ITGB1,GNAS,PPP2R2A,PRKAR2A,MAPK8,MAPK9,PPP1R11,KRAS,MAPK13,MAPK12,MAPK11,PPP2R1A,ITGA3,MAPK14,MAPK3,CAPN1,PPP2R2B,PRKACA,PRKAR1B,LAMB1,MAPK10,PRKAR1A
ILK Signaling	7.86	0.163	MAP2K4,MYH10,MYH9,PPP2R2A,RHOT2,ILK,MYH11,RICTOR,MYH7B,FGFR3,RHOT1,FLNA,MAPK3,ITGB4,VCL,ACTN1,MYH1,ITGB1,PARVA,MYH14,FERMT2,MAPK8,MAPK9,MAPK12,PPP2R1A,PTPN11,LIMS1,PPP2R2B,ARHGEF6,MYH3,MAPK10,ACTN4
Role of JAK family kinases in IL-6-type Cytokine Signaling	7.69	0.44	MAP2K4,MAPK14,PTPN11,MAPK3,MAPK8,MAPK10,MAPK9,MAPK13,STAT3,MAPK12,MAPK11
UVB-Induced MAPK Signaling	7.4	0.258	MAP2K4,MAPK8,RPS6KA3,MAPK9,MAPK13,MAPK12,MAPK11,EIF4E,FGFR3,MAPK14,H3F3A/H3F3B,PTPN11,MAPK3,MAPK10,HIST3H3,PRKCA,PRKCB
IL-1 Signaling	7.23	0.217	ECSIT,PRKACB,MAP2K4,TOLLIP,GNAS,PRKAR2A,MAPK8,MAPK9,MAPK13,MAPK12,MAPK11,IRAK1,GNB4,IKBKB,MAPK14,PRKACA,PRKAR1B,MAPK10,GNA13,PRKAR1A
TCA Cycle II (Eukaryotic)	6.98	0.435	SDHA,SDHB,CS,IDH3G,ACO2,DLD,IDH3A,OGDH,FH,IDH3B
IL-22 Signaling	6.77	0.417	MAP2K4,MAPK14,MAPK3,MAPK8,MAPK10,MAPK9,MAPK13,STAT3,MAPK12,MAPK11
BMP signaling pathway	6.43	0.224	PRKACB,MAP2K4,PRKAR2A,MAPK8,MAPK9,KRAS,MAPK13,PITX2,MAPK12,MAPK11,MAPK14,MAPK3,PRKACA,MAPK10,PRKAR1B,SMAD1,PRKAR1A
4-1BB Signaling in T Lymphocytes	6.38	0.344	MAP2K4,IKBKB,MAPK14,MAPK3,MAPK8,MAPK10,MAPK9,IKBKAP,MAPK13,MAPK12,MAPK11
Paxillin Signaling	6.33	0.186	ITGB1,MAP2K4,PARVA,MAPK8,MAPK9,CRK,KRAS,MAPK13,MAPK12,MAPK11,FGFR3,ITGA3,MAPK14,PTPN11,ARHGEF6,ITGAV,MAPK10,ITGB4,ACTN4,VCL,ACTN1
tRNA Charging	6.31	0.308	NARS,RARS,IARS2,YARS,DARS,LARS2,EARS2,HARS2,DARS2,VARS,FARSA,EPRS
UVC-Induced MAPK Signaling	5.8	0.279	MAP2K4,MAPK14,MAPK3,MAPK8,MAPK10,MAPK9,KRAS,MAPK13,MAPK12,MAPK11,PRKCB,PRKCA
Amyloid Processing	5.74	0.255	PRKACB,PRKAR2A,MAPK13,MAPK12,MAPK11,APP,MAPK14,CAPN1,MAPK3,PRKAR1B,PRKACA,CAPN2,PRKAR1A
Integrin Signaling	5.73	0.137	RAP1B,MAP2K4,MPRIP,RHOT2,ILK,CRK,KRAS,FGFR3,ITGA3,RHOT1,ARF4,MAPK3,ITGAV,PFN2,ITGB4,VCL,ACTN1,ITGB1,PARVA,MAPK8,GSN,TTN,GIT1,PTPN11,LIMS1,CAPN1,CAPN2,ACTN4,TSPAN6,CTTN
Leukocyte Extravasation Signaling	5.59	0.137	RAP1B,MAP2K4,CTNNA1,CRK,MAPK13,MAPK11,FGFR3,CTNNA2,ITGA3,EZR,VCL,ACTN1,PRKCA,TIMP2,ITGB1,MMP28,MAPK8,RDX,MAPK9,MMP2,MAPK12,MAPK14,PTPN11,RASGRP1,MAPK10,ACTN4,CTTN,PRKCB,CTNND1
Tight Junction Signaling	5.57	0.15	PRKACB,MYH10,MYH9,PPP2R2A,MPP5,CTNNA1,MYH11,MYH7B,MPDZ,PRKAR1B,GOSR1,VCL,STX4,NAPA,MYH1,TJP1,MYH14,PRKAR2A,YBX3,PPP2R1A,PPP2R2B,MYH3,PRKACA,SPTAN1,PRKAR1A
IL-17A Signaling in Gastric Cells	5.51	0.36	MAP2K4,MAPK14,MAPK3,MAPK8,MAPK10,MAPK9,MAPK13,MAPK12,MAPK11
Fatty Acid β-oxidation I	5.42	0.312	HSD17B10,ACSL3,ACAA1,SCP2,ECI2,AUH,HADHB,ACADM,HSD17B4,HADHA
Huntington's Disease Signaling	5.24	0.128	MAP2K4,SDHB,SGK1,HSPA1A/HSPA1B,HSPA5,AP2A2,FGFR3,GNB4,CTSD,MAPK3,NCOR1,GOSR1,DNAJB1,NAPA,DNM2,PRKCA,SDHA,GLS,HDAC1,CLTC,HSPA9,MAPK8,APAF1,MAPK9,DNAJC5,PTPN11,ATP5B,CAPN1,CLTCL1,CAPN2,PRKCB
Virus Entry via Endocytic Pathways	5.19	0.176	ITGB1,AP2M1,AP2A1,AP2B1,CLTC,KRAS,AP1B1,AP2A2,AP2S1,FGFR3,ITGA3,PTPN11,FLNA,CLTCL1,ITGB4,DNM2,PRKCB,PRKCA
Renin-Angiotensin Signaling	5.19	0.164	PRKACB,MAP2K4,PRKAR2A,MAPK8,MAPK9,KRAS,STAT3,MAPK13,MAPK12,MAPK11,FGFR3,MAPK14,PTPN11,MAPK3,PRKACA,PRKAR1B,MAPK10,PRKCB,PRKAR1A,PRKCA
Actin Cytoskeleton Signaling	4.96	0.128	MYH10,MYH9,MPRIP,CRK,KRAS,MYH11,MYH7B,FGFR3,ITGA3,IQGAP2,FLNA,MAPK3,EZR,PFN2,VCL,GNA13,ACTN1,MYH1,ITGB1,MYH14,RDX,GSN,TTN,GIT1,PTPN11,CYFIP1,ARHGEF6,MYH3,ACTN4
UVA-Induced MAPK Signaling	4.95	0.17	MAP2K4,MAPK8,RPS6KA3,ZC3HAV1,MAPK9,KRAS,MAPK13,MAPK12,MAPK11,PARP1,FGFR3,MAPK14,PLCE1,PTPN11,MAPK3,MAPK10,PARP14,PRKCA
LPS-stimulated MAPK Signaling	4.92	0.184	MAP2K4,MAPK8,SRF,MAPK9,KRAS,MAPK13,MAPK12,MAPK11,FGFR3,IKBKB,MAPK14,PTPN11,MAPK3,MAPK10,PRKCA,PRKCB
GNRH Signaling	4.82	0.155	PRKACB,MAP2K4,GNAS,PRKAR2A,MAPK8,MAPK9,KRAS,MAPK13,MAPK12,MAPK11,MAPK14,CAMK2A,MAPK3,PRKACA,PRKAR1B,MAPK10,DNM2,PRKCB,PRKAR1A,PRKCA
Germ Cell-Sertoli Cell Junction Signaling	4.8	0.139	ITGB1,MAP2K4,TJP1,RHOT2,TUBG1,MAPK8,ILK,CTNNA1,MAPK9,KRAS,GSN,MAPK12,FGFR3,CTNNA2,ITGA3,MAPK14,PTPN11,RHOT1,MAPK3,MAPK10,ACTN4,VCL,ACTN1,CTNND1
Valine Degradation I	4.65	0.389	HIBCH,ABAT,BCKDHA,AUH,HADHB,DLD,HADHA
STAT3 Pathway	4.52	0.189	MAP2K4,FGFR3,MAPK14,MAPK3,MAPK8,MAPK10,MAPK9,KRAS,MAPK13,STAT3,MAPK12,MAPK11,NDUFA13,DDR1
Role of NFAT in Cardiac Hypertrophy	4.46	0.13	PRKACB,MAP2K4,KRAS,MAPK13,MAPK11,CABIN1,FGFR3,GNB4,PLCE1,CAMK2A,MAPK3,PRKAR1B,PRKCA,GNAS,HDAC1,MAPK8,PRKAR2A,MAPK9,MAPK12,MAPK14,PTPN11,PRKACA,MAPK10,PRKCB,PRKAR1A
B Cell Activating Factor Signaling	4.37	0.244	MAP2K4,IKBKB,MAPK14,MAPK8,MAPK10,MAPK9,IKBKAP,MAPK13,MAPK12,MAPK11
Isoleucine Degradation I	4.34	0.429	HSD17B10,AUH,HADHB,ACAT1,DLD,HADHA
α-Adrenergic Signaling	4.3	0.172	PRKACB,GNAS,PRKAR2A,KRAS,PYGL,PYGB,GNB4,PYGM,GYS1,MAPK3,PRKACA,PRKAR1B,PRKAR1A,PRKCA,PRKCB
CD40 Signaling	4.19	0.177	MAP2K4,FGFR3,IKBKB,MAPK14,PTPN11,MAPK3,MAPK8,MAPK10,MAPK9,IKBKAP,MAPK13,STAT3,MAPK12,MAPK11
RAR Activation	4.13	0.126	MAP2K4,PRKACB,PRKAR2A,MAPK8,MAPK9,MAPK13,RPL7A,MAPK12,MAPK11,PSMC5,PARP1,TRIM24,MAPK14,PRKACA,PRKAR1B,MAPK10,NCOR1,SORBS3,SMAD1,ZBTB16,RDH13,PRKCB,PRKAR1A,PRKCA
Induction of Apoptosis by HIV1	4.13	0.197	MAP2K4,IKBKB,SLC25A13,SLC25A4,MAPK8,MAPK10,APAF1,SLC25A3,MAPK9,IKBKAP,MAPK12,SLC25A5
ERK/MAPK Signaling	3.82	0.121	RAP1B,ITGB1,PRKACB,PPP2R2A,PRKAR2A,SRF,PPP1R11,CRK,KRAS,STAT3,EIF4E,FGFR3,PPP2R1A,ITGA3,H3F3A/H3F3B,PTPN11,MAPK3,PPP2R2B,PRKACA,PRKAR1B,HIST3H3,PRKCB,PRKAR1A,PRKCA
April Mediated Signaling	3.79	0.231	MAP2K4,IKBKB,MAPK14,MAPK8,MAPK10,MAPK9,MAPK13,MAPK12,MAPK11
Insulin Receptor Signaling	3.76	0.135	PRKACB,SGK1,PRKAR2A,MAPK8,PPP1R11,CRK,KRAS,ACLY,OCRL,EIF4E,FGFR3,GYS1,PTPN11,MAPK3,PTPN1,PRKACA,PRKAR1B,STX4,PRKAR1A
Regulation of Cellular Mechanics by Calpain Protease	3.76	0.193	ITGB1,ITGA3,MAPK3,EZR,CAPN1,CAPN2,KRAS,ACTN4,CAST,VCL,ACTN1
AMPK Signaling	3.68	0.118	PRKACB,ACACB,GNAS,SLC2A1,EEF2,PPP2R2A,PRKAR2A,PFKL,MAPK13,MAPK12,MAPK11,FGFR3,PPP2R1A,AK5,GYS1,MAPK14,PCK2,PTPN11,PPP2R2B,PRKACA,CPT2,PRKAR1B,PPM1A,PRKAR1A
G Beta Gamma Signaling	3.67	0.159	PRKACB,GNAS,PRKAR2A,KRAS,GNB4,MAPK3,ARHGEF6,PRKAR1B,PRKACA,GNA13,DNM2,PRKAR1A,PRKCA,PRKCB
Calcium Signaling	3.67	0.123	RAP1B,PRKACB,MYH10,MYH9,ATP2C1,MYH14,HDAC1,PRKAR2A,TPM1,MYH11,MYH7B,CABIN1,MICU1,CAMK2A,MAPK3,PRKACA,PRKAR1B,MYH3,ASPH,MYH1,PRKAR1A,GRIK1
EGF Signaling	3.66	0.176	MAP2K4,FGFR3,MAPK14,PTPN11,MAPK3,MAPK8,SRF,MAPK13,STAT3,MAPK12,MAPK11,PRKCA
IL-17A Signaling in Airway Cells	3.66	0.167	MAP2K4,FGFR3,IKBKB,MAPK14,PTPN11,MAPK3,MAPK8,MAPK10,MAPK9,MAPK13,STAT3,MAPK12,MAPK11
CTLA4 Signaling in Cytotoxic T Lymphocytes	3.65	0.152	AP2M1,AP2A1,PPP2R2A,AP2B1,AP1M1,CLTC,AP1B1,AP2A2,AP2S1,FGFR3,PPP2R1A,PTPN11,CLTCL1,PPP2R2B,AP1G1
PPARα/RXRα Activation	3.63	0.122	MAP2K4,PRKACB,GNAS,ACAA1,ACOX1,PRKAR2A,MAPK8,KRAS,AP2A2,NCOA3,AIP,IKBKB,MAPK14,PLCE1,GPD2,MAPK3,PRKACA,PRKAR1B,NCOR1,PRKCB,PRKAR1A,PRKCA
CCR5 Signaling in Macrophages	3.6	0.174	MAP2K4,GNB4,GNAS,MAPK14,MAPK8,MAPK10,MAPK9,MAPK13,MAPK12,MAPK11,PRKCB,PRKCA
Agrin Interactions at Neuromuscular Junction	3.6	0.174	ITGB1,MAP2K4,ITGA3,MAPK3,ARHGEF6,MAPK8,MAPK10,LAMB1,MAPK9,KRAS,MAPK12,CTTN
Production of Nitric Oxide and Reactive Oxygen Species in Macrophages	3.57	0.119	RAP1B,MAP2K4,PPP2R2A,RHOT2,MAPK8,MAPK9,PPP1R11,PCYOX1,MAPK13,MAPK12,MAPK11,FGFR3,IKBKB,PPP2R1A,MAPK14,PTPN11,RHOT1,MAPK3,PPP2R2B,MAPK10,SERPINA1,PRKCB,PRKCA
Apoptosis Signaling	3.57	0.156	ENDOG,MAP2K4,APAF1,MAPK8,LMNA,KRAS,PARP1,IKBKB,CAPN1,MAPK3,CAPN2,SPTAN1,PRKCA,AIFM1
Role of Tissue Factor in Cancer	3.56	0.138	ITGB1,P4HB,RPS6KA3,KRAS,MAPK13,MAPK12,MAPK11,EIF4E,FGFR3,F10,ITGA3,MAPK14,PTPN11,MAPK3,ITGAV,GNA13,PRKCA
Acute Phase Response Signaling	3.56	0.124	ECSIT,MAP2K4,SERPING1,MAPK8,MAPK9,KRAS,MAPK13,STAT3,MAPK12,MAPK11,SERPINF2,HMOX2,IRAK1,KLKB1,IKBKB,MAPK14,SOD2,PTPN11,MAPK3,CRP,SERPINA1
ATM Signaling	3.54	0.162	MAP2K4,MAPK14,SMC2,TRRAP,TRIM28,PPP2R2B,MAPK8,MAPK10,MAPK9,MAPK13,MAPK12,MAPK11,RAD50
Lipid Antigen Presentation by CD1	3.5	0.269	AP2M1,AP2A1,AP2B1,CANX,AP1B1,AP2A2,AP2S1
Inhibition of Angiogenesis by TSP1	3.49	0.235	MAP2K4,MAPK14,MAPK8,MAPK10,MAPK9,MAPK13,MAPK12,MAPK11
Protein Ubiquitination Pathway	3.37	0.106	DNAJB4,HSPA1A/HSPA1B,UBE2Z,DNAJC10,SKP1,DNAJA1,UBE2O,HSPA5,PSMC5,USO1,STUB1,USP47,PSMD14,DNAJB1,UBE2M,USP38,HSPA9,USP9X,USP1,HSPD1,PSMB6,DNAJC11,DNAJC21,PSMD11,PSMC1,DNAJC5,PSMD12,PSMC3
Molecular Mechanisms of Cancer	3.32	0.0957	RAP1B,MAP2K4,PRKACB,RHOT2,CTNNA1,CRK,KRAS,MAPK13,MAPK11,FGFR3,CTNNA2,ITGA3,RASGRF1,CAMK2A,RHOT1,MAPK3,PRKAR1B,GNA13,SMAD1,PRKCA,ITGB1,GNAS,APAF1,MAPK8,PRKAR2A,MAPK9,MAPK12,MAPK14,PTPN11,RASGRP1,ARHGEF6,PRKACA,MAPK10,PRKAR1A,CTNND1,PRKCB
HIF1α Signaling	3.29	0.136	MMP28,SLC2A1,MAPK8,MAPK9,KRAS,MMP2,MAPK13,NAA10,MAPK12,MAPK11,LDHB,FGFR3,MAPK14,PTPN11,MAPK3,MAPK10
IL-17 Signaling	3.28	0.153	MAP2K4,FGFR3,MAPK14,PTPN11,MAPK3,CRP,MAPK8,MAPK10,MAPK9,KRAS,MAPK13,MAPK12,MAPK11
Fc Epsilon RI Signaling	3.25	0.134	MAP2K4,IGH,MAPK8,MAPK9,KRAS,MAPK13,MAPK12,MAPK11,OCRL,FGFR3,MAPK14,PTPN11,MAPK3,MAPK10,PRKCA,PRKCB
NRF2-mediated Oxidative Stress Response	3.21	0.114	MAP2K4,DNAJB4,MAPK8,MAPK9,KRAS,DNAJC10,DNAJA1,DNAJC11,FGFR3,DNAJC21,MAPK14,DNAJC5,SOD2,PTPN11,MAPK3,STIP1,DNAJB1,MGST3,FTH1,PRKCB,PRKCA,GSTK1
ErbB Signaling	3.18	0.143	MAP2K4,FGFR3,MAPK14,PTPN11,MAPK3,MAPK8,MAPK10,MAPK9,KRAS,MAPK13,MAPK12,MAPK11,PRKCB,PRKCA
Epithelial Adherens Junction Signaling	3.12	0.123	RAP1B,MYH10,MYH9,LMO7,MYH14,TUBG1,CTNNA1,CRK,KRAS,MYH11,MYH7B,CTNNA2,MYH3,ACTN4,VCL,ACTN1,MYH1,CTNND1
Leucine Degradation I	3.09	0.444	AUH,MCCC1,ACADM,MCCC2
Ketolysis	3.09	0.444	HADHB,ACAT1,OXCT1,HADHA
Glutaryl-CoA Degradation	3.09	0.333	HSD17B10,HADHB,ACAT1,HSD17B4,HADHA
Cardiac Hypertrophy Signaling	3.09	0.106	PRKACB,MAP2K4,RHOT2,SRF,KRAS,MAPK13,MAPK11,EIF4E,FGFR3,GNB4,PLCE1,RHOT1,MAPK3,PRKAR1B,GNA13,GNAS,MAPK8,PRKAR2A,MAPK9,MAPK12,MAPK14,PTPN11,PRKACA,MAPK10,PRKAR1A
Cholecystokinin/Gastrin-mediated Signaling	3.05	0.139	MAP2K4,MAPK14,RHOT1,MAPK3,RHOT2,MAPK8,SRF,MAPK10,MAPK9,KRAS,GNA13,MAPK12,PRKCB,PRKCA
PDGF Signaling	3.04	0.144	MAP2K4,FGFR3,PTPN11,MAPK3,MAPK8,SRF,CRK,KRAS,STAT3,EIF2AK2,OCRL,PRKCB,PRKCA
Role of IL-17A in Arthritis	3.01	0.159	MAP2K4,FGFR3,MAPK14,PTPN11,MAPK3,MAPK8,MAPK10,MAPK9,MAPK13,MAPK12,MAPK11
Granzyme B Signaling	2.95	0.312	ENDOG,NUMA1,APAF1,LMNB1,PARP1
Parkinson's Signaling	2.95	0.312	MAPK14,MAPK8,MAPK13,MAPK12,MAPK11
HGF Signaling	2.95	0.13	MAP2K4,ITGB1,RAP1B,MAPK8,MAPK9,KRAS,STAT3,MAPK12,FGFR3,ITGA3,PTPN11,MAPK3,MAPK10,PRKCA,PRKCB
Chemokine Signaling	2.91	0.155	MPRIP,CAMK2A,MAPK14,MAPK3,MAPK8,KRAS,MAPK13,MAPK12,MAPK11,PRKCB,PRKCA
IL-6 Signaling	2.9	0.125	MAP2K4,MAPK8,SRF,MAPK9,KRAS,STAT3,MAPK13,MAPK12,MAPK11,FGFR3,IKBKB,MAPK14,PTPN11,MAPK3,CRP,MAPK10
2-oxobutanoate Degradation I	2.86	0.6	PCCA,DLD,MUT
Melatonin Signaling	2.86	0.153	PRKACB,MAP2K4,CAMK2A,PLCE1,MAPK3,PRKAR2A,PRKACA,PRKAR1B,PRKAR1A,PRKCB,PRKCA
Role of MAPK Signaling in the Pathogenesis of Influenza	2.86	0.153	MAP2K4,MAPK14,MAPK3,MAPK8,MAPK10,MAPK9,KRAS,MAPK13,MAPK12,MAPK11,PRKCA
Aldosterone Signaling in Epithelial Cells	2.81	0.113	DNAJB4,SGK1,HSPA1A/HSPA1B,HSPA9,KRAS,DNAJC10,HSPD1,HSPA5,DNAJA1,DNAJC11,FGFR3,DNAJC21,DNAJC5,PLCE1,PTPN11,MAPK3,DNAJB1,PRKCB,PRKCA
Cellular Effects of Sildenafil (Viagra)	2.8	0.122	PRKACB,MYH10,MPRIP,MYH9,GNAS,MYH14,PRKAR2A,MYH11,MYH7B,PLCE1,PABPC4,PRKACA,PRKAR1B,MYH3,MYH1,PRKAR1A
Antioxidant Action of Vitamin C	2.76	0.13	MAP2K4,IKBKB,PLCE1,MAPK14,SLC2A1,MAPK3,MAPK8,MAPK10,MAPK9,MAPK13,MAPK12,TXNRD2,MAPK11,GLRX
Tec Kinase Signaling	2.75	0.112	ITGB1,MAP2K4,GNAS,GTF2I,IGH,RHOT2,MAPK8,MAPK9,STAT3,MAPK12,FGFR3,GNB4,ITGA3,PTPN11,RHOT1,MAPK10,GNA13,PRKCB,PRKCA
NF-κB Activation by Viruses	2.67	0.138	ITGB1,FGFR3,IKBKB,ITGA3,PTPN11,MAPK3,ITGAV,IKBKAP,KRAS,EIF2AK2,PRKCB,PRKCA
PEDF Signaling	2.67	0.138	FGFR3,IKBKB,MAPK14,SOD2,PTPN11,MAPK3,SRF,KRAS,MAPK13,MAPK12,MAPK11,TCF12
TGF-β Signaling	2.67	0.138	MAP2K4,MAPK14,MAPK3,HDAC1,MAPK8,MAPK9,KRAS,MAPK13,MAPK12,PITX2,MAPK11,SMAD1
Coagulation System	2.67	0.2	F10,KLKB1,F12,SERPINC1,F13A1,SERPINA1,SERPINF2
PXR/RXR Activation	2.67	0.154	PRKACB,SCD,PCK2,ALDH3A2,PRKAR2A,PRKACA,PRKAR1B,ABCB11,UGT1A1,PRKAR1A
Toll-like Receptor Signaling	2.66	0.145	ECSIT,MAP2K4,IKBKB,TOLLIP,MAPK14,MAPK8,MAPK13,EIF2AK2,MAPK12,MAPK11,IRAK1
Corticotropin Releasing Hormone Signaling	2.65	0.126	PRKACB,RAP1B,GNAS,PRKAR2A,MAPK13,MAPK12,MAPK11,MAPK14,MAPK3,PRKAR1B,PRKACA,PRKAR1A,PRKCA,PRKCB
Dopamine Receptor Signaling	2.62	0.143	PRKACB,PPP2R1A,PPP2R2A,COMT,PPP2R2B,PRKAR2A,PRKACA,PRKAR1B,PPP1R11,MAOA,PRKAR1A
Arginine Biosynthesis IV	2.58	0.5	OAT,GLUD1,ASL
PAK Signaling	2.58	0.129	ITGB1,MAP2K4,FGFR3,ITGA3,PTPN11,MAPK3,ARHGEF6,MAPK8,MAPK10,MAPK9,KRAS,MAPK12,GIT1
Breast Cancer Regulation by Stathmin1	2.56	0.103	PRKACB,GNAS,PPP2R2A,TUBG1,PRKAR2A,PPP1R11,KRAS,FGFR3,GNB4,PPP2R1A,CAMK2A,PTPN11,MAPK3,PPP2R2B,ARHGEF6,PRKACA,PRKAR1B,GNA13,PRKCB,PRKAR1A,PRKCA
Glycogen Degradation II	2.56	0.333	PYGM,PGM1,PYGL,PYGB
RANK Signaling in Osteoclasts	2.54	0.127	MAP2K4,FGFR3,IKBKB,MAPK14,PTPN11,MAPK3,MAPK8,MAPK10,MAPK9,MAPK13,GSN,MAPK12,MAPK11
Superpathway of Cholesterol Biosynthesis	2.52	0.214	MVD,EBP,HADHB,ACAT1,LSS,HADHA
DNA Methylation and Transcriptional Repression Signaling	2.48	0.25	CHD3,MECP2,CHD4,HDAC1,RBBP7
Oleate Biosynthesis II (Animals)	2.41	0.308	SCD,UFSP2,FADS2,CYB5A
Mevalonate Pathway I	2.41	0.308	MVD,HADHB,ACAT1,HADHA
Caveolar-mediated Endocytosis Signaling	2.38	0.141	ITGB1,ARCN1,ITGA3,FLNA,PTPN1,ITGAV,ITGB4,COPB2,DNM2,PRKCA
IL-8 Signaling	2.38	0.102	MAP2K4,GNAS,RHOT2,MAPK8,MAPK9,KRAS,MMP2,MAPK12,IRAK1,FGFR3,GNB4,IKBKB,PTPN11,RHOT1,MAPK3,ITGAV,MAPK10,GNA13,PRKCB,PRKCA
Acetyl-CoA Biosynthesis I (Pyruvate Dehydrogenase Complex)	2.35	0.429	PDHA1,DLAT,DLD
HMGB1 Signaling	2.33	0.113	MAP2K4,FGFR3,MAPK14,PTPN11,RHOT1,MAPK3,RHOT2,MAPK8,RBBP7,MAPK10,MAPK9,KRAS,MAPK13,MAPK12,MAPK11
IL-12 Signaling and Production in Macrophages	2.32	0.11	MAP2K4,MAPK8,MAPK9,PCYOX1,MAPK13,MAPK12,MAPK11,FGFR3,IKBKB,MAPK14,PTPN11,MAPK3,MAPK10,SERPINA1,PRKCA,PRKCB
Sumoylation Pathway	2.32	0.125	SERBP1,MAP2K4,AR,RHOT1,STUB1,HDAC1,RHOT2,MAPK8,MAPK10,MAPK9,RPA1,MAPK12
DNA Double-Strand Break Repair by Non-Homologous End Joining	2.29	0.286	XRCC5,RAD50,XRCC1,PARP1
Glycogen Degradation III	2.29	0.286	PYGM,PGM1,PYGL,PYGB
FLT3 Signaling in Hematopoietic Progenitor Cells	2.28	0.129	FGFR3,MAPK14,PTPN11,MAPK3,RPS6KA3,KRAS,MAPK13,STAT3,MAPK12,MAPK11,EIF4E
Melanocyte Development and Pigmentation Signaling	2.28	0.124	PRKACB,FGFR3,GNAS,PTPN11,MAPK3,PRKAR2A,PRKACA,PRKAR1B,RPS6KA3,CRK,KRAS,PRKAR1A
Mechanisms of Viral Exit from Host Cells	2.27	0.171	SNF8,XPO1,PDCD6IP,LMNB1,VPS4A,PRKCB,PRKCA
Glucocorticoid Receptor Signaling	2.22	0.0903	PRKACB,MAP2K4,SGK1,HSPA1A/HSPA1B,KRAS,MAPK13,HSPA5,MAPK11,FGFR3,IKBKB,AR,PCK2,MAPK3,ANXA1,NCOR1,HSPA9,MAPK8,MAPK9,STAT3,MAPK12,NCOA3,TAF4B,MAPK14,PTPN11,PRKACA,MAPK10
Androgen Signaling	2.22	0.117	PRKACB,GNAS,PRKAR2A,GNB4,AR,MAPK3,PRKAR1B,PRKACA,GNA13,DNAJB1,PRKAR1A,PRKCA,PRKCB
FAK Signaling	2.21	0.121	ITGB1,FGFR3,ITGA3,PTPN11,MAPK3,CAPN1,ARHGEF6,CAPN2,CRK,KRAS,VCL,TNS1
Thrombin Signaling	2.21	0.098	MPRIP,GNAS,RHOT2,KRAS,MAPK13,MAPK12,MAPK11,FGFR3,GNB4,IKBKB,MAPK14,PLCE1,CAMK2A,PTPN11,RHOT1,MAPK3,ARHGEF6,GNA13,PRKCB,PRKCA
FcγRIIB Signaling in B Lymphocytes	2.19	0.151	MAP2K4,FGFR3,PTPN11,MAPK8,MAPK10,MAPK9,KRAS,MAPK12
CD27 Signaling in Lymphocytes	2.19	0.151	MAP2K4,IKBKB,MAPK8,MAPK10,APAF1,MAPK9,IKBKAP,MAPK12
PI3K/AKT Signaling	2.18	0.112	ITGB1,CDC37,PPP2R2A,ILK,KRAS,OCRL,EIF4E,IKBKB,ITGA3,PPP2R1A,GYS1,LIMS1,MAPK3,PPP2R2B
Telomere Extension by Telomerase	2.17	0.267	TERF2IP,HNRNPA2B1,XRCC5,RAD50
CXCR4 Signaling	2.16	0.103	MAP2K4,GNAS,RHOT2,MAPK8,MAPK9,CRK,KRAS,MAPK12,FGFR3,GNB4,PTPN11,RHOT1,MAPK3,MAPK10,GNA13,PRKCA,PRKCB
Tryptophan Degradation III (Eukaryotic)	2.12	0.208	HSD17B10,HADHB,ACAT1,HSD17B4,HADHA
FGF Signaling	2.09	0.122	FGFR3,MAPK14,PTPN11,MAPK3,MAPK8,CRK,MAPK13,STAT3,MAPK12,MAPK11,PRKCA
4-aminobutyrate Degradation I	2.09	0.667	SUCLG2,ABAT
Extrinsic Prothrombin Activation Pathway	2.06	0.25	F10,F12,SERPINC1,F13A1
Reelin Signaling in Neurons	2.02	0.12	ITGB1,MAP2K4,FGFR3,ITGA3,PTPN11,ARHGEF6,MAPK8,MAPK10,MAPK9,MAPK12,APP
IL-17A Signaling in Fibroblasts	2.02	0.171	IKBKB,MAPK14,MAPK3,MAPK13,MAPK12,MAPK11
Clathrin-mediated Endocytosis Signaling	2.01	0.0955	ITGB1,AP2M1,AP2A1,PICALM,AP2B1,CLTC,USP9X,PCYOX1,AP1B1,AP2A2,AP2S1,FGFR3,LDLR,PTPN11,CLTCL1,SERPINA1,ITGB4,CTTN,DNM2
Heme Biosynthesis II	2.01	0.333	UROD,FECH,ALAS2
14-3-3-mediated Signaling	2.01	0.107	MAP2K4,TUBG1,MAPK8,MAPK9,KRAS,MAPK12,FGFR3,PLCE1,PTPN11,MAPK3,MAPK10,PDCD6IP,PRKCA,PRKCB
Remodeling of Epithelial Adherens Junctions	1.98	0.13	CTNNA2,TUBG1,CTNNA1,ACTN4,VCL,ACTN1,DNM2,MAPRE2,CTNND1
GABA Receptor Signaling	1.98	0.13	AP2M1,AP2A1,GNAS,ABAT,AP2B1,AP1B1,GABARAP,AP2A2,AP2S1
IGF-1 Signaling	1.98	0.113	PRKACB,FGFR3,PTPN11,MAPK3,PRKAR2A,PRKACA,MAPK8,PRKAR1B,SRF,KRAS,STAT3,PRKAR1A
Xenobiotic Metabolism Signaling	1.97	0.0871	MAP2K4,PPP2R2A,KRAS,MAPK13,MAPK11,FGFR3,CHST5,CAMK2A,MAPK3,ALDH3A2,GSTK1,PRKCA,MAPK8,MAPK9,MAPK12,UGT1A1,AIP,PPP2R1A,MAPK14,PTPN11,PPP2R2B,ALDH3B2,MGST3,MAOA,PRKCB
γ-linolenate Biosynthesis II (Animals)	1.97	0.235	ACSL3,FADS2,CYB5A,CYB5R3
Superpathway of Geranylgeranyldiphosphate Biosynthesis I (via Mevalonate)	1.97	0.235	MVD,HADHB,ACAT1,HADHA
P2Y Purigenic Receptor Signaling Pathway	1.95	0.105	PRKACB,PRKAR2A,KRAS,FGFR3,GNB4,P2RY2,PLCE1,PTPN11,MAPK3,PRKAR1B,PRKACA,PRKAR1A,PRKCA,PRKCB
Hepatic Cholestasis	1.95	0.1	PRKACB,MAP2K4,PRKAR2A,MAPK8,MAPK9,MAPK12,IRAK1,IKBKB,ABCB4,PRKACA,MAPK10,PRKAR1B,ABCB11,PRKAR1A,PRKCA,PRKCB
NGF Signaling	1.95	0.108	RAP1B,MAP2K4,FGFR3,IKBKB,PTPN11,MAPK3,MAPK8,MAPK10,RPS6KA3,MAPK9,CRK,KRAS,MAPK12
Myc Mediated Apoptosis Signaling	1.94	0.129	MAP2K4,FGFR3,PTPN11,MAPK8,MAPK10,APAF1,MAPK9,KRAS,MAPK12
Glioma Invasiveness Signaling	1.94	0.129	FGFR3,PTPN11,RHOT1,MAPK3,RHOT2,ITGAV,MMP2,KRAS,TIMP2
Synaptic Long Term Potentiation	1.92	0.107	PRKACB,RAP1B,PRKAR2A,PPP1R11,KRAS,PLCE1,CAMK2A,MAPK3,PRKAR1B,PRKACA,PRKAR1A,PRKCA,PRKCB
Complement System	1.9	0.162	SERPING1,CD59,C8B,MASP1,CFH,C6
Signaling by Rho Family GTPases	1.88	0.0887	ITGB1,MAP2K4,GNAS,PPP1R12C,RHOT2,SEPT7,MAPK8,RDX,MAPK9,MAPK12,FGFR3,GNB4,ITGA3,PTPN11,RHOT1,CYFIP1,MAPK3,EZR,ARHGEF6,MAPK10,GNA13,SEPT2
Ketogenesis	1.87	0.3	HADHB,ACAT1,HADHA
Type I Diabetes Mellitus Signaling	1.83	0.108	MAP2K4,IKBKB,MAPK14,MAPK8,MAPK10,APAF1,MAPK9,HSPD1,MAPK13,MAPK12,MAPK11,IRAK1
Telomerase Signaling	1.83	0.108	FGFR3,PPP2R1A,PTPN11,PPP2R2A,MAPK3,TERF2IP,HDAC1,PPP2R2B,DKC1,TPP1,IL2RA,KRAS
Leptin Signaling in Obesity	1.81	0.116	PRKACB,FGFR3,PLCE1,PTPN11,MAPK3,PRKAR2A,PRKACA,PRKAR1B,STAT3,PRKAR1A
Branched-chain α-keto acid Dehydrogenase Complex	1.8	0.5	BCKDHA,DLD
Heme Biosynthesis from Uroporphyrinogen-III I	1.8	0.5	UROD,FECH
Methylmalonyl Pathway	1.8	0.5	PCCA,MUT
Glutathione Redox Reactions II	1.8	0.5	TXNDC12,GLRX
Systemic Lupus Erythematosus Signaling	1.77	0.0889	SNRPA,PRPF19,SNRPB,IGH,HNRNPA2B1,PRPF39,KRAS,FGFR3,PTPN11,SNRPC,MAPK3,EFTUD2,SNRNP70,SNRNP200,SNRPD1,C8B,SNRPD3,C6,HNRNPC,SNRPA1
Activation of IRF by Cytosolic Pattern Recognition Receptors	1.75	0.127	MAP2K4,IKBKB,MAPK8,MAPK10,MAPK9,IKBKAP,ADAR,MAPK12
IL-15 Signaling	1.72	0.118	FGFR3,MAPK14,PTPN11,MAPK3,KRAS,MAPK13,STAT3,MAPK12,MAPK11
GDNF Family Ligand-Receptor Interactions	1.72	0.118	MAP2K4,FGFR3,PTPN11,MAPK3,MAPK8,MAPK10,MAPK9,KRAS,MAPK12
Neuropathic Pain Signaling In Dorsal Horn Neurons	1.72	0.104	PRKACB,FGFR3,CAMK2A,PLCE1,PTPN11,MAPK3,PRKAR2A,PRKACA,PRKAR1B,PRKAR1A,PRKCB,PRKCA
Sonic Hedgehog Signaling	1.7	0.167	PRKACB,PRKAR2A,PRKACA,PRKAR1B,PRKAR1A
CREB Signaling in Neurons	1.7	0.0919	PRKACB,GNAS,PRKAR2A,KRAS,FGFR3,GNB4,PLCE1,CAMK2A,PTPN11,MAPK3,PRKACA,PRKAR1B,GNA13,PRKCB,PRKAR1A,GRIK1,PRKCA
Gap Junction Signaling	1.7	0.0936	PRKACB,DBN1,GNAS,TJP1,TUBG1,PRKAR2A,KRAS,FGFR3,PLCE1,PTPN11,MAPK3,PRKACA,PRKAR1B,PRKAR1A,PRKCA,PRKCB
CCR3 Signaling in Eosinophils	1.68	0.1	FGFR3,GNB4,GNAS,MPRIP,MAPK14,PTPN11,MAPK3,KRAS,MAPK13,MAPK12,MAPK11,PRKCB,PRKCA
Pyridoxal 5'-phosphate Salvage Pathway	1.67	0.123	PDXK,MAP2K4,SGK1,MAPK3,MAPK8,MAPK9,EIF2AK2,IRAK1
Colorectal Cancer Metastasis Signaling	1.62	0.0847	MAP2K4,PRKACB,GNAS,MMP28,RHOT2,PRKAR2A,MAPK8,MAPK9,KRAS,MMP2,STAT3,MAPK12,FGFR3,GNB4,PTPN11,RHOT1,MAPK3,PRKACA,PRKAR1B,MAPK10,PRKAR1A
MIF Regulation of Innate Immunity	1.6	0.14	MAP2K4,MAPK3,MAPK8,MAPK10,MAPK9,MAPK12
Mouse Embryonic Stem Cell Pluripotency	1.6	0.104	FGFR3,DVL2,MAPK14,PTPN11,MAPK3,KRAS,MAPK13,STAT3,MAPK12,MAPK11,SMAD1
2-ketoglutarate Dehydrogenase Complex	1.6	0.4	DLD,OGDH
Galactose Degradation I (Leloir Pathway)	1.6	0.4	GALK1,GALM
Glutamate Degradation III (via 4-aminobutyrate)	1.6	0.4	SUCLG2,ABAT
Ceramide Signaling	1.59	0.108	MAP2K4,FGFR3,CTSD,PPP2R1A,PTPN11,PPP2R2A,MAPK3,PPP2R2B,MAPK8,KRAS
Unfolded protein response	1.59	0.127	P4HB,UBXN4,HSPA1A/HSPA1B,HSPA9,MAPK8,CANX,HSPA5
Macropinocytosis Signaling	1.56	0.111	ITGB1,FGFR3,PTPN11,KRAS,ITGB4,ACTN4,RAB34,PRKCB,PRKCA
IL-10 Signaling	1.53	0.116	MAP2K4,IKBKB,MAPK14,MAPK8,MAPK13,STAT3,MAPK12,MAPK11
Cardiac β-adrenergic Signaling	1.51	0.0949	PRKACB,GNB4,PPP2R1A,GNAS,PDE7A,PPP2R2A,PPP2R2B,PRKAR2A,PRKACA,PRKAR1B,AKAP10,PPP1R11,PRKAR1A
iNOS Signaling	1.51	0.133	IKBKB,MAPK14,MAPK13,MAPK12,MAPK11,IRAK1
Protein Kinase A Signaling	1.49	0.0758	RAP1B,PRKACB,MYH10,PDE7A,TIMM50,GNB4,GYS1,PLCE1,CAMK2A,FLNA,MAPK3,PTPN1,PRKAR1B,GNA13,HIST3H3,PRKCA,GNAS,PRKAR2A,PYGB,PPP1R11,PYGL,TTN,HIST1H1E,PYGM,H3F3A/H3F3B,PTPN11,PRKACA,AKAP10,PRKCB,PRKAR1A
eNOS Signaling	1.46	0.0893	PRKACB,GNAS,HSPA1A/HSPA1B,HSPA9,PRKAR2A,HSPA5,FGFR3,PTPN11,STUB1,PRKACA,PRKAR1B,DNM2,PRKAR1A,PRKCA,PRKCB
Superpathway of Citrulline Metabolism	1.46	0.214	GLS,OAT,ASL
Phenylalanine Degradation IV (Mammalian, via Side Chain)	1.46	0.214	ALDH3A2,ACSF3,MAOA
TR/RXR Activation	1.45	0.102	FGFR3,F10,SLC16A3,LDLR,SLC2A1,PTPN11,COL6A3,NCOR1,STRBP,NCOA3
Glycine Cleavage Complex	1.44	0.333	DLD,AMT
Glycogen Biosynthesis II (from UDP-D-Glucose)	1.44	0.333	GYS1,UGP2
nNOS Signaling in Neurons	1.43	0.128	CAMK2A,CAPN1,DLG2,CAPN2,PRKCB,PRKCA
GPCR-Mediated Nutrient Sensing in Enteroendocrine Cells	1.41	0.105	PRKACB,PLCE1,GNAS,PRKAR2A,PRKACA,PRKAR1B,PRKAR1A,PRKCB,PRKCA
Type II Diabetes Mellitus Signaling	1.4	0.0938	MAP2K4,FGFR3,IKBKB,ACSL3,PTPN11,MAPK3,MAPK8,MAPK10,MAPK9,MAPK12,PRKCB,PRKCA
HIPPO signaling	1.39	0.103	DLG1,PPP2R1A,PPP2R2A,PPP2R2B,DLG2,PPP1R11,SKP1,DLG3,SMAD1
Endothelin-1 Signaling	1.33	0.0842	GNAS,MAPK8,MAPK9,KRAS,MAPK13,MAPK12,MAPK11,FGFR3,MAPK14,PLCE1,PTPN11,MAPK3,MAPK10,GNA13,PRKCA,PRKCB
B Cell Receptor Signaling	1.33	0.0842	MAP2K4,RAP1B,MAPK8,MAPK9,KRAS,MAPK13,MAPK12,MAPK11,OCRL,FGFR3,IKBKB,MAPK14,CAMK2A,PTPN11,MAPK3,PRKCB
VEGF Signaling	1.33	0.0971	FGFR3,PTPN11,MAPK3,EIF2S3,KRAS,ACTN4,VCL,ACTN1,PRKCB,PRKCA
p70S6K Signaling	1.31	0.0909	FGFR3,PPP2R1A,PLCE1,PTPN11,PPP2R2A,EEF2,MAPK3,PPP2R2B,KRAS,BCAP31,PRKCB,PRKCA
Phosphatidylcholine Biosynthesis I	1.31	0.286	PHKA1,PCYT1A
SAPK/JNK Signaling	1.3	0.0962	MAP2K4,FGFR3,PTPN11,MAPK8,MAPK10,MAPK9,CRK,KRAS,GNA13,MAPK12
Vitamin-C Transport	1.3	0.188	SLC2A1,TXNRD2,GLRX
Endometrial Cancer Signaling	1.28	0.109	FGFR3,CTNNA2,PTPN11,MAPK3,ILK,CTNNA1,KRAS
Acetyl-CoA Biosynthesis III (from Citrate)	1.27	1	ACLY
Sorbitol Degradation I	1.27	1	SORD
Lanosterol Biosynthesis	1.27	1	LSS
Netrin Signaling	1.27	0.128	PRKACB,PRKAR2A,PRKACA,PRKAR1B,PRKAR1A
Thrombopoietin Signaling	1.25	0.108	FGFR3,PTPN11,MAPK3,KRAS,STAT3,PRKCB,PRKCA
PCP pathway	1.25	0.108	MAP2K4,DVL2,MAPK8,MAPK10,MAPK9,PFN2,MAPK12
RAN Signaling	1.23	0.176	XPO1,RANBP1,IPO5
Death Receptor Signaling	1.23	0.0968	MAP2K4,IKBKB,MAPK8,ZC3HAV1,APAF1,LMNA,SPTAN1,PARP14,PARP1
Noradrenaline and Adrenaline Degradation	1.23	0.125	HSD17B10,COMT,ALDH3A2,MAOA,DHRS4
Axonal Guidance Signaling	1.22	0.0708	RAP1B,PRKACB,SEMA6A,CRK,KRAS,EIF4E,FGFR3,GNB4,ITGA3,PLCE1,ADAM28,MAPK3,PRKAR1B,PFN2,PSMD14,GNA13,SEMA3B,SEMA3F,PRKCA,ITGB1,GNAS,TUBG1,PRKAR2A,MMP2,GIT1,SEMA4D,PTPN11,ARHGEF6,PRKACA,RTN4,PRKAR1A,PRKCB
Cdc42 Signaling	1.21	0.0838	ITGB1,MAP2K4,IQGAP2,ITGA3,MPRIP,MAPK14,ARHGEF6,MAPK8,MAPK10,MAPK9,MAPK13,EXOC3,MAPK12,MAPK11
Regulation of IL-2 Expression in Activated and Anergic T Lymphocytes	1.21	0.1	MAP2K4,IKBKB,MAPK3,MAPK8,MAPK10,MAPK9,KRAS,MAPK12
Hepatic Fibrosis / Hepatic Stellate Cell Activation	1.2	0.082	MYH10,COL4A5,MYH9,COL6A2,MYH14,MMP2,MYH11,MYH7B,COL17A1,COL5A1,COL6A1,COL6A3,MYH3,MYH1,TIMP2
Citrulline Biosynthesis	1.2	0.25	GLS,OAT
Salvage Pathways of Pyrimidine Ribonucleotides	1.18	0.0947	MAP2K4,NME3,AK5,SGK1,MAPK3,MAPK8,MAPK9,EIF2AK2,IRAK1
Relaxin Signaling	1.18	0.0844	PRKACB,RAP1B,GNAS,PDE7A,PRKAR2A,FGFR3,GNB4,PTPN11,MAPK3,PRKAR1B,PRKACA,GNA13,PRKAR1A
Intrinsic Prothrombin Activation Pathway	1.15	0.119	F10,KLKB1,F12,SERPINC1,F13A1
FXR/RXR Activation	1.14	0.0873	MAP2K4,ABCB4,PCK2,MAPK8,MAPK10,MAPK9,ABCB11,SERPINA1,PCYOX1,MAPK12,SERPINF2
Growth Hormone Signaling	1.13	0.0964	FGFR3,PTPN11,MAPK3,RPS6KA3,SRF,STAT3,PRKCB,PRKCA
Sperm Motility	1.12	0.0866	PRKACB,PLCE1,TWF1,GNAS,ZAN,PRKAR2A,PRKACA,PRKAR1B,PRKAR1A,PRKCB,PRKCA
Actin Nucleation by ARP-WASP Complex	1.12	0.107	ITGB1,ITGA3,PPP1R12C,RHOT1,RHOT2,KRAS
Role of p14/p19ARF in Tumor Suppression	1.12	0.116	FGFR3,NPM1,PTPN11,SF3A1,UBTF
Nitric Oxide Signaling in the Cardiovascular System	1.11	0.0885	PRKACB,FGFR3,PTPN11,MAPK3,PRKAR2A,PRKACA,PRKAR1B,PRKAR1A,PRKCB,PRKCA
Estrogen Receptor Signaling	1.1	0.0859	TAF4B,DDX5,H3F3A/H3F3B,PCK2,MAPK3,TRRAP,PHB2,NCOR1,KRAS,HIST3H3,NCOA3
Sucrose Degradation V (Mammalian)	1.1	0.222	GALM,TKFC
GDP-glucose Biosynthesis	1.1	0.222	HK2,PGM1
Folate Transformations I	1.1	0.222	MTHFS,SHMT2
LPS/IL-1 Mediated Inhibition of RXR Function	1.09	0.0769	ECSIT,MAP2K4,ACSL3,ACOX2,ACOX1,MAPK8,MAPK9,IRAK1,CHST5,ALDH3A2,CPT2,ABCB11,XPO1,ALDH3B2,MGST3,MAOA,GSTK1
Role of JAK1 and JAK3 in γc Cytokine Signaling	1.08	0.0986	FGFR3,PTPN11,MAPK3,IL2RA,KRAS,STAT3,IL7
Gα12/13 Signaling	1.05	0.084	MAP2K4,FGFR3,IKBKB,PTPN11,MAPK3,MAPK8,MAPK10,MAPK9,KRAS,GNA13,MAPK12
GPCR-Mediated Integration of Enteroendocrine Signaling Exemplified by an L Cell	1.03	0.0959	PRKACB,PLCE1,GNAS,PRKAR2A,PRKACA,PRKAR1B,PRKAR1A
GM-CSF Signaling	1.03	0.0959	FGFR3,CAMK2A,PTPN11,MAPK3,KRAS,STAT3,PRKCB
Rac Signaling	1.03	0.0855	ITGB1,MAP2K4,FGFR3,IQGAP2,ITGA3,PTPN11,CYFIP1,MAPK3,MAPK8,KRAS
Dopamine-DARPP32 Feedback in cAMP Signaling	1.03	0.0798	PRKACB,PPP2R1A,GNAS,PLCE1,PPP2R2A,PPP2R2B,PRKAR2A,PRKACA,PRKAR1B,PPP1R11,PRKCB,PRKCA,PRKAR1A
Neuregulin Signaling	1.02	0.0909	ITGB1,ITGA3,PTPN11,MAPK3,CRK,KRAS,PRKCB,PRKCA
HER-2 Signaling in Breast Cancer	1.02	0.0909	ITGB1,FGFR3,PTPN11,MMP2,KRAS,ITGB4,PRKCB,PRKCA
Glucose and Glucose-1-phosphate Degradation	1.02	0.2	HK2,PGM1
Calcium Transport I	1.02	0.2	ATP2C1,ANXA5
Pancreatic Adenocarcinoma Signaling	1.01	0.0847	MAP2K4,FGFR3,PTPN11,MAPK3,MAPK8,MAPK10,MAPK9,KRAS,STAT3,MAPK12
Neuroprotective Role of THOP1 in Alzheimer's Disease	0.994	0.084	PRKACB,PRSS2,PRKAR2A,PRKACA,PRKAR1B,TPP1,MASP1,PRSS1,PRKAR1A,APP
PTEN Signaling	0.994	0.084	ITGB1,FGFR3,IKBKB,ITGA3,MAPK3,ILK,KRAS,OCRL,DDR1,MAGI3
p38 MAPK Signaling	0.994	0.084	MAP2K4,H3F3A/H3F3B,MAPK14,RPS6KA3,SRF,MAPK13,MAPK12,HIST3H3,MAPK11,IRAK1
Spliceosomal Cycle	0.985	0.5	U2AF2
β-alanine Degradation I	0.985	0.5	ABAT
L-DOPA Degradation	0.985	0.5	COMT
Spermidine Biosynthesis I	0.985	0.5	SRM
L-glutamine Biosynthesis II (tRNA-dependent)	0.985	0.5	GATB
Cardiolipin Biosynthesis II	0.985	0.5	PTPMT1
Glycine Biosynthesis I	0.985	0.5	SHMT2
Glutamine Degradation I	0.985	0.5	GLS
Glutamate Biosynthesis II	0.985	0.5	GLUD1
Glutamate Degradation X	0.985	0.5	GLUD1
Gαi Signaling	0.976	0.0833	PRKACB,GNB4,GNAS,MAPK3,PRKAR2A,PRKACA,PRKAR1B,KRAS,STAT3,PRKAR1A
Role of Pattern Recognition Receptors in Recognition of Bacteria and Viruses	0.948	0.0803	MAP2K4,FGFR3,PTPN11,MAPK3,MAPK8,MAPK10,MAPK9,EIF2AK2,MAPK12,PRKCB,PRKCA
Purine Nucleotides De Novo Biosynthesis II	0.948	0.182	PAICS,GART
UDP-N-acetyl-D-galactosamine Biosynthesis II	0.948	0.182	GNPDA1,HK2
Estrogen-Dependent Breast Cancer Signaling	0.942	0.0909	HSD17B10,FGFR3,PTPN11,MAPK3,HSD17B12,KRAS,HSD17B4
CNTF Signaling	0.932	0.0952	FGFR3,PTPN11,MAPK3,RPS6KA3,KRAS,STAT3
Pyrimidine Deoxyribonucleotides De Novo Biosynthesis I	0.919	0.13	NME3,DUT,AK5
Acute Myeloid Leukemia Signaling	0.917	0.086	MAP2K4,FGFR3,PTPN11,IDH3G,MAPK3,KRAS,STAT3,IDH3B
Superpathway of Methionine Degradation	0.913	0.111	PCCA,DLD,AHCYL2,MUT
IL-2 Signaling	0.908	0.0938	FGFR3,PTPN11,MAPK3,MAPK8,IL2RA,KRAS
RhoA Signaling	0.908	0.0806	MPRIP,EZR,SEPT7,RDX,PFN2,GNA13,TTN,SEMA3F,SEPT2,KTN1
Aryl Hydrocarbon Receptor Signaling	0.9	0.0786	CTSD,MAPK3,NFIA,ALDH3A2,MAPK8,APAF1,ALDH3B2,NCOA3,MGST3,GSTK1,AIP
BER pathway	0.883	0.167	XRCC1,PARP1
Tumoricidal Function of Hepatic Natural Killer Cells	0.878	0.125	ENDOG,APAF1,AIFM1
Phospholipase C Signaling	0.855	0.0708	RAP1B,ITGB1,MPRIP,GNAS,HDAC1,RHOT2,RPS6KA3,KRAS,GNB4,ITGA3,PLCE1,RHOT1,MAPK3,ARHGEF6,GNA13,PRKCB,PRKCA
Glioma Signaling	0.85	0.0804	FGFR3,CAMK2A,PTPN11,IDH3G,MAPK3,KRAS,IDH3B,PRKCB,PRKCA
Dendritic Cell Maturation	0.843	0.0729	MAP2K4,FGFR3,IKBKB,PLCE1,MAPK14,PTPN11,MAPK3,MAPK8,MAPK10,MAPK9,LY75,MAPK13,MAPK12,MAPK11
Lymphotoxin β Receptor Signaling	0.84	0.0896	FGFR3,IKBKB,PTPN11,MAPK3,APAF1,IKBKAP
Semaphorin Signaling in Neurons	0.826	0.0943	ITGB1,SEMA4D,RHOT1,MAPK3,RHOT2
Phototransduction Pathway	0.826	0.0943	PRKACB,PRKAR2A,PRKACA,PRKAR1B,PRKAR1A
Choline Biosynthesis III	0.826	0.154	PHKA1,PCYT1A
Cholesterol Biosynthesis I	0.826	0.154	EBP,LSS
NAD Phosphorylation and Dephosphorylation	0.826	0.154	NNT,ACP2
Cholesterol Biosynthesis II (via 24,25-dihydrolanosterol)	0.826	0.154	EBP,LSS
Cholesterol Biosynthesis III (via Desmosterol)	0.826	0.154	EBP,LSS
Inhibition of Matrix Metalloproteases	0.821	0.103	MMP28,THBS2,MMP2,TIMP2
Diphthamide Biosynthesis	0.821	0.333	EEF2
5-aminoimidazole Ribonucleotide Biosynthesis I	0.821	0.333	GART
S-methyl-5-thio-α-D-ribose 1-phosphate Degradation	0.821	0.333	MRI1
D-glucuronate Degradation I	0.821	0.333	DCXR
Inosine-5'-phosphate Biosynthesis II	0.821	0.333	PAICS
Biotin-carboxyl Carrier Protein Assembly	0.821	0.333	ACACB
Thyroid Hormone Biosynthesis	0.821	0.333	CTSD
Oxidized GTP and dGTP Detoxification	0.821	0.333	DDX6
N-acetylglucosamine Degradation I	0.821	0.333	GNPDA1
IL-3 Signaling	0.819	0.0843	FGFR3,PTPN11,MAPK3,KRAS,STAT3,PRKCB,PRKCA
Prolactin Signaling	0.819	0.0843	FGFR3,PTPN11,MAPK3,KRAS,STAT3,PRKCB,PRKCA
Renal Cell Carcinoma Signaling	0.819	0.0843	FGFR3,SLC2A1,PTPN11,MAPK3,CRK,KRAS,FH
Antiproliferative Role of TOB in T Cell Signaling	0.802	0.115	PABPC1,PABPC4,SKP1
Role of CHK Proteins in Cell Cycle Checkpoint Control	0.778	0.0909	PPP2R1A,PPP2R2A,PPP2R2B,RPA1,RAD50
DNA Double-Strand Break Repair by Homologous Recombination	0.773	0.143	RPA1,RAD50
Colanic Acid Building Blocks Biosynthesis	0.773	0.143	UGP2,GALK1
Role of PKR in Interferon Induction and Antiviral Response	0.765	0.0976	IKBKB,MAPK14,APAF1,EIF2AK2
ErbB4 Signaling	0.738	0.0833	FGFR3,PTPN11,MAPK3,KRAS,PRKCB,PRKCA
nNOS Signaling in Skeletal Muscle Cells	0.726	0.133	SNTB2,DMD
Pyrimidine Ribonucleotides Interconversion	0.714	0.093	NME3,AK5,ANXA1,DDX3X
Pentose Phosphate Pathway (Oxidative Branch)	0.707	0.25	G6PD
Heme Degradation	0.707	0.25	HMOX2
PRPP Biosynthesis I	0.707	0.25	PRPS2
Phenylethylamine Degradation I	0.707	0.25	ALDH3A2
Ascorbate Recycling (Cytosolic)	0.707	0.25	GLRX
Glycerol-3-phosphate Shuttle	0.707	0.25	GPD2
Melatonin Degradation II	0.707	0.25	MAOA
Arginine Degradation I (Arginase Pathway)	0.707	0.25	OAT
N-acetylglucosamine Degradation II	0.707	0.25	GNPDA1
Fatty Acid β-oxidation III (Unsaturated, Odd Number)	0.707	0.25	ECI2
Regulation of Actin-based Motility by Rho	0.696	0.0778	ITGB1,ITGA3,MPRIP,RHOT1,RHOT2,PFN2,GSN
Phagosome Formation	0.684	0.0732	ITGB1,FGFR3,ITGA3,PLCE1,PTPN11,RHOT1,RHOT2,PRKCB,PRKCA
TREM1 Signaling	0.683	0.08	ITGB1,NLRP5,MAPK3,NLRC3,STAT3,IRAK1
Antiproliferative Role of Somatostatin Receptor 2	0.683	0.08	RAP1B,FGFR3,GNB4,PTPN11,MAPK3,KRAS
RhoGDI Signaling	0.678	0.0694	ITGB1,GNB4,ITGA3,PPP1R12C,GNAS,RHOT1,EZR,RHOT2,ARHGEF6,RDX,GNA13,PRKCA
TNFR2 Signaling	0.674	0.1	MAP2K4,IKBKB,MAPK8
Pyrimidine Ribonucleotides De Novo Biosynthesis	0.666	0.0889	NME3,AK5,ANXA1,DDX3X
Neurotrophin/TRK Signaling	0.665	0.0789	MAP2K4,FGFR3,PTPN11,MAPK3,MAPK8,KRAS
Agranulocyte Adhesion and Diapedesis	0.664	0.0681	ITGB1,MYH10,ITGA3,MYH9,MMP28,MYH14,EZR,MYH3,RDX,MMP2,MYH11,MYH7B,MYH1
Gαs Signaling	0.652	0.0734	PRKACB,GNB4,GNAS,MAPK3,PRKAR2A,PRKACA,PRKAR1B,PRKAR1A
T Cell Receptor Signaling	0.652	0.0734	MAP2K4,FGFR3,IKBKB,PTPN11,MAPK3,RASGRP1,MAPK8,KRAS
Non-Small Cell Lung Cancer Signaling	0.648	0.0779	FGFR3,FHIT,PTPN11,MAPK3,KRAS,PRKCA
Ubiquinol-10 Biosynthesis (Eukaryotic)	0.643	0.118	MICAL2,BCKDHA
Mitochondrial L-carnitine Shuttle Pathway	0.643	0.118	ACSL3,CPT2
VDR/RXR Activation	0.632	0.0769	NCOR1,SEMA3B,NCOA3,PSMC5,PRKCB,PRKCA
Angiopoietin Signaling	0.632	0.0769	FGFR3,IKBKB,PTPN11,CRK,IKBKAP,KRAS
Ovarian Cancer Signaling	0.627	0.0694	PRKACB,FGFR3,PTPN11,MAPK3,PRKAR2A,PRKACA,PRKAR1B,MMP2,KRAS,PRKAR1A
Gαq Signaling	0.625	0.0683	FGFR3,IKBKB,GNB4,GYS1,GNAS,PTPN11,RHOT1,MAPK3,RHOT2,PRKCB,PRKCA
Trehalose Degradation II (Trehalase)	0.622	0.2	HK2
Creatine-phosphate Biosynthesis	0.622	0.2	CKMT1A/CKMT1B
Tetrahydrofolate Salvage from 5,10-methenyltetrahydrofolate	0.622	0.2	GART
Tetrapyrrole Biosynthesis II	0.622	0.2	ALAS2
Lysine Degradation II	0.622	0.2	AASS
Citrulline-Nitric Oxide Cycle	0.622	0.2	ASL
dTMP De Novo Biosynthesis	0.622	0.2	SHMT2
Folate Polyglutamylation	0.622	0.2	SHMT2
D-myo-inositol (1,4,5)-trisphosphate Degradation	0.606	0.111	OCRL,PMPCA
Synaptic Long Term Depression	0.593	0.068	PPP2R1A,PLCE1,GNAS,PPP2R2A,MAPK3,PPP2R2B,KRAS,GNA13,PRKCB,PRKCA
NF-κB Signaling	0.593	0.0663	PRKACB,FGFR3,IKBKB,PTPN11,HDAC1,PRKACA,MAPK8,KRAS,EIF2AK2,DDR1,PRKCB,IRAK1
Role of Osteoblasts, Osteoclasts and Chondrocytes in Rheumatoid Arthritis	0.589	0.0644	MAP2K4,ITGB1,MAPK8,MAPK9,MAPK12,GSN,IL7,FGFR3,IKBKB,ITGA3,MAPK14,PTPN11,MAPK3,MAPK10,SMAD1
Erythropoietin Signaling	0.584	0.0741	FGFR3,PTPN11,MAPK3,KRAS,PRKCB,PRKCA
ERK5 Signaling	0.581	0.0769	PTPN11,SGK1,RPS6KA3,KRAS,GNA13
1D-myo-inositol Hexakisphosphate Biosynthesis II (Mammalian)	0.572	0.105	OCRL,PMPCA
D-myo-inositol (1,3,4)-trisphosphate Biosynthesis	0.572	0.105	OCRL,PMPCA
Oncostatin M Signaling	0.57	0.0882	MAPK3,KRAS,STAT3
Role of JAK2 in Hormone-like Cytokine Signaling	0.57	0.0882	PTPN11,PTPN1,STAT3
Calcium-induced T Lymphocyte Apoptosis	0.564	0.0758	HDAC1,CAPN2,PRKCB,PRKCA,CABIN1
TNFR1 Signaling	0.562	0.08	MAP2K4,IKBKB,MAPK8,APAF1
JAK/Stat Signaling	0.555	0.0723	FGFR3,PTPN11,MAPK3,PTPN1,KRAS,STAT3
Proline Biosynthesis II (from Arginine)	0.554	0.167	OAT
Pyruvate Fermentation to Lactate	0.554	0.167	LDHB
Urea Cycle	0.554	0.167	ASL
Chondroitin and Dermatan Biosynthesis	0.554	0.167	CHSY3
Arginine Degradation VI (Arginase 2 Pathway)	0.554	0.167	OAT
Glycerol Degradation I	0.554	0.167	GPD2
Rapoport-Luebering Glycolytic Shunt	0.554	0.167	TIGAR
Lactose Degradation III	0.554	0.167	GLB1
Cell Cycle Regulation by BTG Family Proteins	0.546	0.0857	PPP2R1A,PPP2R2A,PPP2R2B
G-Protein Coupled Receptor Signaling	0.546	0.0623	PRKACB,GNAS,PDE7A,PRKAR2A,KRAS,STAT3,FGFR3,IKBKB,CAMK2A,PTPN11,MAPK3,RASGRP1,PRKACA,PRKAR1B,PRKCB,PRKAR1A,PRKCA
The Visual Cycle	0.541	0.1	RDH13,DHRS4
Docosahexaenoic Acid (DHA) Signaling	0.526	0.0769	FGFR3,PTPN11,APAF1,APP
Dopamine Degradation	0.525	0.0833	COMT,ALDH3A2,MAOA
ErbB2-ErbB3 Signaling	0.517	0.0725	FGFR3,PTPN11,MAPK3,KRAS,STAT3
Endoplasmic Reticulum Stress Pathway	0.512	0.0952	MAPK8,HSPA5
Ethanol Degradation II	0.504	0.0811	HSD17B10,ALDH3A2,DHRS4
Chronic Myeloid Leukemia Signaling	0.501	0.0673	FGFR3,IKBKB,PTPN11,MAPK3,HDAC1,CRK,KRAS
Superpathway of Serine and Glycine Biosynthesis I	0.498	0.143	SHMT2
Thioredoxin Pathway	0.498	0.143	TXNRD2
Ceramide Degradation	0.498	0.143	ASAH1
Ephrin Receptor Signaling	0.495	0.0632	RAP1B,ITGB1,GNB4,ITGA3,GNAS,PTPN11,MAPK3,CRK,KRAS,GNA13,STAT3
VEGF Family Ligand-Receptor Interactions	0.488	0.0682	FGFR3,PTPN11,MAPK3,KRAS,PRKCB,PRKCA
fMLP Signaling in Neutrophils	0.481	0.065	FGFR3,GNB4,GNAS,PTPN11,MAPK3,KRAS,PRKCB,PRKCA
Melanoma Signaling	0.475	0.0727	FGFR3,PTPN11,MAPK3,KRAS
Estrogen Biosynthesis	0.464	0.0769	HSD17B10,HSD17B12,HSD17B4
Sphingosine-1-phosphate Signaling	0.461	0.064	FGFR3,PLCE1,PTPN11,RHOT1,MAPK3,RHOT2,GNA13,ASAH1
Gustation Pathway	0.461	0.064	PRKACB,P2RY2,PDE7A,P2RX4,PRKAR2A,PRKACA,PRKAR1B,PRKAR1A
Putrescine Degradation III	0.459	0.087	ALDH3A2,MAOA
Airway Pathology in Chronic Obstructive Pulmonary Disease	0.451	0.125	MMP2
Superoxide Radicals Degradation	0.451	0.125	SOD2
Glutathione Redox Reactions I	0.435	0.0833	MGST3,GSTK1
Superpathway of D-myo-inositol (1,4,5)-trisphosphate Metabolism	0.435	0.0833	OCRL,PMPCA
Serotonin Degradation	0.434	0.0667	HSD17B10,ALDH3A2,UGT1A1,MAOA,DHRS4
Wnt/Ca+ pathway	0.43	0.069	DVL2,CAMK2A,PLCE1,PRKCA
Fcγ Receptor-mediated Phagocytosis in Macrophages and Monocytes	0.428	0.0645	MAPK3,EZR,CRK,FYB,PRKCB,PRKCA
Amyotrophic Lateral Sclerosis Signaling	0.424	0.0631	CCS,FGFR3,PTPN11,CAPN1,APAF1,CAPN2,GRIK1
p53 Signaling	0.424	0.0631	FGFR3,MAPK14,PTPN11,HDAC1,TIGAR,MAPK8,APAF1
Tryptophan Degradation X (Mammalian, via Tryptamine)	0.413	0.08	ALDH3A2,MAOA
Phagosome Maturation	0.412	0.0608	CTSD,DCTN4,TUBA4B,ATP6V1C1,TUBG1,CTSB,CANX,GOSR1,NAPA
Sphingosine and Sphingosine-1-phosphate Metabolism	0.411	0.111	ASAH1
Cyclins and Cell Cycle Regulation	0.398	0.0641	PPP2R1A,PPP2R2A,HDAC1,PPP2R2B,SKP1
Role of NFAT in Regulation of the Immune Response	0.396	0.0591	FGFR3,IKBKB,GNB4,GNAS,PTPN11,MAPK3,XPO1,IKBKAP,KRAS,GNA13,CABIN1
CD28 Signaling in T Helper Cells	0.395	0.0606	MAP2K4,FGFR3,IKBKB,PTPN11,MAPK8,MAPK10,MAPK9,MAPK12
NAD Salvage Pathway II	0.392	0.0769	ACP2,NT5C1A
PKCθ Signaling in T Lymphocytes	0.386	0.0602	MAP2K4,FGFR3,IKBKB,CAMK2A,PTPN11,MAPK3,MAPK8,KRAS
Retinoic acid Mediated Apoptosis Signaling	0.377	0.0645	ZC3HAV1,APAF1,PARP14,PARP1
Pentose Phosphate Pathway	0.376	0.1	G6PD
Pregnenolone Biosynthesis	0.376	0.1	MICAL2
Glycine Betaine Degradation	0.376	0.1	SHMT2
IL-9 Signaling	0.366	0.0667	FGFR3,PTPN11,STAT3
Assembly of RNA Polymerase I Complex	0.345	0.0909	UBTF
Dolichyl-diphosphooligosaccharide Biosynthesis	0.345	0.0909	DPM1
Mineralocorticoid Biosynthesis	0.345	0.0909	EBP
3-phosphoinositide Degradation	0.341	0.0573	ATP1A1,PPP1R12C,INPP4B,PTPN11,PTPN1,PTPMT1,MTMR14,NUDT4,OCRL
Mitotic Roles of Polo-Like Kinase	0.33	0.0606	PPP2R1A,PPP2R2A,CAPN1,PPP2R2B
Natural Killer Cell Signaling	0.325	0.0574	FGFR3,PTPN11,MAPK3,KRAS,OCRL,PRKCB,PRKCA
Small Cell Lung Cancer Signaling	0.325	0.0588	FGFR3,IKBKB,FHIT,PTPN11,APAF1
Hematopoiesis from Multipotent Stem Cells	0.318	0.0833	IL7
Glucocorticoid Biosynthesis	0.318	0.0833	EBP
Cancer Drug Resistance By Drug Efflux	0.313	0.0612	MAPK3,KRAS,PDK1
Role of Macrophages, Fibroblasts and Endothelial Cells in Rheumatoid Arthritis	0.312	0.0547	MAP2K4,PRSS2,MAPK9,KRAS,STAT3,IL7,PRSS1,IRAK1,FGFR3,IKBKB,MAPK14,PLCE1,CAMK2A,PTPN11,MAPK3,PRKCB,PRKCA
Glutathione-mediated Detoxification	0.305	0.0645	MGST3,GSTK1
Hereditary Breast Cancer Signaling	0.301	0.0556	FGFR3,NPM1,PTPN11,HDAC1,TUBG1,RPA1,KRAS,RAD50
Bladder Cancer Signaling	0.297	0.0568	FGFR3,MMP28,MAPK3,MMP2,KRAS
Assembly of RNA Polymerase III Complex	0.294	0.0769	SF3A1
Fatty Acid Activation	0.294	0.0769	ACSL3
Bile Acid Biosynthesis, Neutral Pathway	0.294	0.0769	SCP2
Guanosine Nucleotides Degradation III	0.294	0.0769	NT5C1A
Histidine Degradation VI	0.294	0.0769	MICAL2
G Protein Signaling Mediated by Tubby	0.29	0.0625	GNB4,GNAS
IL-4 Signaling	0.289	0.0562	FGFR3,PTPN11,IGH,KRAS,OCRL
OX40 Signaling Pathway	0.272	0.0549	MAP2K4,MAPK8,MAPK10,MAPK9,MAPK12
Androgen Biosynthesis	0.272	0.0714	EBP
Urate Biosynthesis/Inosine 5'-phosphate Degradation	0.272	0.0714	NT5C1A
MSP-RON Signaling Pathway	0.27	0.0556	FGFR3,KLKB1,F12,PTPN11
PI3K Signaling in B Lymphocytes	0.267	0.0538	CD81,IKBKB,CAMK2A,PLCE1,MAPK3,KRAS,PRKCB
Retinoate Biosynthesis I	0.263	0.0588	RDH13,DHRS4
Ephrin B Signaling	0.262	0.0548	GNB4,GNAS,MAPK3,GNA13
Hypoxia Signaling in the Cardiovascular System	0.253	0.0541	P4HB,UBE2M,UBE2Z,UBE2O
B Cell Development	0.251	0.0571	IGH,IL7
TWEAK Signaling	0.251	0.0571	IKBKB,APAF1
Mismatch Repair in Eukaryotes	0.235	0.0625	RPA1
Dermatan Sulfate Degradation (Metazoa)	0.235	0.0625	IDS
γ-glutamyl Cycle	0.235	0.0625	OPLAH
Adenosine Nucleotides Degradation II	0.218	0.0588	NT5C1A
